# Supplementary material for: Nickelaelectro‐Catalyzed C─H Activation to β‐Arylated Pyrroles via Multiple Dehydrogenation
Source: Angew Chem Int Ed Engl. 2025 Sep 4;64(40):e202510233. doi: 10.1002/anie.202510233 (PMC12462739; doi:10.1002/anie.202510233)
Supplement: Supplementary file 2 — Supporting Information [file ANIE-64-e202510233-s001.zip]

Archive with 2 entries (2 files):
- CCDC2416896_compound_28-finalcif.cif
- CCDC2416895_compound_8-finalcif.cif
