# Supplementary material for: Nickelaelectro‐Catalyzed C─H Activation to β‐Arylated Pyrroles via Multiple Dehydrogenation
Source: Angew Chem Int Ed Engl. 2025 Sep 4;64(40):e202510233. doi: 10.1002/anie.202510233 (PMC12462739; doi:10.1002/anie.202510233)
Supplement: Supplementary file 2 — Supporting Information [file ANIE-64-e202510233-s001.zip › CCDC2416896_compound_28-finalcif.cif]

data_mo_2266_cg_0m_4
loop_
_audit_author_name
_audit_author_email
_audit_author_address
'Okamoto, K.' Kazuhiro.Okamoto@uni-goettingen.de
;
Georg-August-Universitaet Goettingen
Institut fuer Organische und Biomolekulare Chemie 
Tammannstrasse 2
Goettingen
D-37077
Germany
;
'Golz, C.' 'cgolz@gwdg.de '
;
Georg-August-Universitaet Goettingen
Institut fuer Organische und Biomolekulare Chemie 
Tammannstrasse 2
Goettingen
D-37077
Germany
;
'Ackermann, L.' Lutz.Ackermann@chemie.uni-goettingen.de
;
Georg-August-Universitaet Goettingen
Institut fuer Organische und Biomolekulare Chemie 
Tammannstrasse 2
Goettingen
D-37077
Germany
;

_audit_creation_method
;FinalCif V135 by Daniel Kratzert, Freiburg 2024, 
https://dkratzert.de/finalcif.html
;
_audit_contact_author_address
;Georg-August-Universit\"at G\"ottingen
Institut f\"ur Organische und Biomolekulare Chemie
Tammannstra\&se 2
D-37077 G\"ottingen
Germany
;
_audit_contact_author_email       cgolz@gwdg.de
_audit_contact_author_name        'Golz, C.'
_audit_contact_author_phone       '+49(551) 39-21750'
_audit_creation_date              2024-03-05
_publ_contact_author_id_orcid     ?
_publ_section_references
;
Dolomanov, O.V., Bourhis, L.J., Gildea, R.J, Howard, J.A.K. & Puschmann, H.
 (2009), J. Appl. Cryst. 42, 339-341.

Sheldrick, G.M. (2008). Acta Cryst. A64, 112-122.

Sheldrick, G.M. (2015). Acta Cryst. A71, 3-8.
;
_diffrn_source_power              0.05
_exptl_crystal_colour_primary     yellow
_olex2_refinement_description
;
1. Fixed Uiso
 At 1.2 times of:
  All C(H) groups, All C(H,H) groups
 At 1.5 times of:
  All C(H,H,H) groups
2.a Ternary CH refined with riding coordinates:
 C4(H4), C5(H5)
2.b Secondary CH2 refined with riding coordinates:
 C6(H6A,H6B), C7(H7A,H7B)
2.c Aromatic/amide H refined with riding coordinates:
 C8(H8), C9(H9), C10(H10), C11(H11), C15(H15), C16(H16), C17(H17), C18(H18),
 C19(H19), C20(H20), C22(H22), C23(H23), C25(H25), C26(H26)
2.d Idealised Me refined as rotating group:
 C27(H27A,H27B,H27C)
;
_olex2_submission_special_instructions 'No special instructions were received'
_shelx_SHELXL_version_number      '2018/3'
_chemical_name_systematic         ?
_chemical_name_common             ?
_chemical_formula_sum             'C27 H23 N3 O2'
_chemical_formula_moiety          'C27 H23 N3 O2'
_chemical_formula_weight          421.48
_chemical_melting_point           ?
_space_group_crystal_system       'monoclinic'
_space_group_IT_number            14
_space_group_name_H-M_alt         'P 1 21/c 1'
_space_group_name_Hall            '-P 2ybc'
_shelx_space_group_comment
;
The symmetry employed for this shelxl refinement is uniquely defined
by the following loop, which should always be used as a source of
symmetry information in preference to the above space-group names.
They are only intended as comments.
;

loop_
_space_group_symop_operation_xyz
'x, y, z'
'-x, y+1/2, -z+1/2'
'-x, -y, -z'
'x, -y-1/2, z-1/2'

_cell_length_a                    9.0721(9)
_cell_length_b                    27.381(3)
_cell_length_c                    8.7834(7)
_cell_angle_alpha                 90
_cell_angle_beta                  107.896(3)
_cell_angle_gamma                 90
_cell_volume                      2076.3(3)
_cell_formula_units_Z             4
_cell_measurement_temperature     100.00
_cell_measurement_reflns_used     7038
_cell_measurement_theta_min       2.476
_cell_measurement_theta_max       30.578
_exptl_crystal_description        block
_exptl_crystal_colour             yellow
_exptl_crystal_recrystallization_method 'from a mixture of dichloromethane and heptane.'
_exptl_crystal_density_meas       ?
_exptl_crystal_density_method     ?
_exptl_crystal_density_diffrn     1.348
_exptl_crystal_F_000              888
_exptl_crystal_size_max           0.5
_exptl_crystal_size_mid           0.341
_exptl_crystal_size_min           0.221
_exptl_absorpt_coefficient_mu     0.086
_exptl_absorpt_correction_type    multi-scan
_exptl_absorpt_correction_T_min   0.635898
_exptl_absorpt_correction_T_max   0.874934
_exptl_absorpt_process_details
;
 TWINABS-2012/1 (Bruker,2012) was used for absorption correction.
 
For component 1:
 wR2(int) was 0.0944 before and 0.0554 after correction.
 
For component 2:
 wR2(int) was 0.1952 before and 0.0623 after correction.
 The Ratio of minimum to maximum transmission is 0.72.

Final HKLF 4 output contains 66887 reflections, Rint = 0.0540
 (45023 with I > 3sig(I), Rint = 0.0519)
;
_exptl_absorpt_special_details    ?
_shelx_estimated_absorpt_T_min    0.958
_shelx_estimated_absorpt_T_max    0.981
_exptl_transmission_factor_min    ?
_exptl_transmission_factor_max    ?
_exptl_special_details            ?
_diffrn_ambient_temperature       100.00
_diffrn_ambient_environment       N~2~
_diffrn_radiation_type            MoK\a
_diffrn_radiation_wavelength      0.71073
_diffrn_radiation_monochromator   'mirror optics'
_diffrn_measurement_ambient_temperature_device_make 'Oxford Cryostream 800'
_diffrn_radiation_probe           x-ray
_diffrn_source                    'microfocus sealed X-ray tube'
_diffrn_source_type               'Incoatec I\ms'
_diffrn_source_voltage            50.0
_diffrn_source_current            1.0
_diffrn_detector                  CPAD
_diffrn_detector_type             'Bruker PHOTON III'
_diffrn_detector_area_resol_mean  7.41
_diffrn_measurement_device        'four-circle diffractometer'
_diffrn_measurement_device_type   'Bruker D8 VENTURE dual wavelength Mo/Cu'
_diffrn_measurement_method        '\w and \f scans'
_diffrn_measurement_specimen_support 'MiTeGen micromount'
_diffrn_reflns_number             6311
_diffrn_reflns_av_unetI/netI      0.0253
_diffrn_reflns_av_R_equivalents   0.0472
_diffrn_reflns_theta_min          2.359
_diffrn_reflns_theta_max          30.509
_diffrn_reflns_theta_full         25.242
_diffrn_reflns_limit_h_min        -12
_diffrn_reflns_limit_h_max        12
_diffrn_reflns_limit_k_min        0
_diffrn_reflns_limit_k_max        39
_diffrn_reflns_limit_l_min        0
_diffrn_reflns_limit_l_max        12
_diffrn_standards_number          0
_diffrn_measured_fraction_theta_max 0.996
_diffrn_measured_fraction_theta_full 0.998
_diffrn_reflns_Laue_measured_fraction_max 0.996
_diffrn_reflns_Laue_measured_fraction_full 0.998
_diffrn_reflns_point_group_measured_fraction_max 0.996
_diffrn_reflns_point_group_measured_fraction_full 0.998
_reflns_number_total              6311
_reflns_number_gt                 5870
_reflns_threshold_expression      'I > 2\s(I)'
_reflns_Friedel_coverage          0.000
_reflns_Friedel_fraction_max      .
_reflns_Friedel_fraction_full     .
_reflns_special_details
;
 Reflections were merged by SHELXL according to the crystal
 class for the calculation of statistics and refinement.
 
 _reflns_Friedel_fraction is defined as the number of unique
 Friedel pairs measured divided by the number that would be
 possible theoretically, ignoring centric projections and
 systematic absences.
;
_computing_data_collection        'Bruker BIS V6.2.15/2021-03-16 and APEX4 2022.1-1'
_computing_cell_refinement        'SAINT V8.40B (?, 2016)'
_computing_data_reduction         'SAINT V8.40B (?, 2016)'
_computing_structure_solution     'XT  (Sheldrick, 2015)'
_computing_structure_refinement   'XL  (Sheldrick, 2008)'
_computing_molecular_graphics     'Olex2 1.5 (Dolomanov et al., 2009)'
_computing_publication_material   'Olex2 1.5 (Dolomanov et al., 2009)'
_refine_special_details
'The sample consisted of severely intergrown material. The picked specimen is overall diffracting well, but during indexation a minor second domain was found. After twin integration the second domain was found to have a contribution of less than 10% and the hklf5 data yielded worse indeces than the hklf4, which was used for the final refinement.'
_refine_ls_structure_factor_coef  Fsqd
_refine_ls_matrix_type            full
_refine_ls_weighting_scheme       calc
_refine_ls_weighting_details      'w=1/[\s^2^(Fo^2^)+(0.0628P)^2^+0.9301P] where P=(Fo^2^+2Fc^2^)/3'
_atom_sites_solution_primary      dual
_atom_sites_solution_secondary    ?
_atom_sites_solution_hydrogens    geom
_refine_ls_hydrogen_treatment     constr
_refine_ls_number_reflns          6311
_refine_ls_number_parameters      290
_refine_ls_number_restraints      0
_refine_ls_R_factor_all           0.0467
_refine_ls_R_factor_gt            0.0443
_refine_ls_wR_factor_ref          0.1236
_refine_ls_wR_factor_gt           0.1217
_refine_ls_goodness_of_fit_ref    1.049
_refine_ls_restrained_S_all       1.049
_refine_ls_shift/su_max           0.001
_refine_ls_shift/su_mean          0.000
_refine_diff_density_max          0.448
_refine_diff_density_min          -0.259
_refine_diff_density_rms          0.055
_refine_ls_extinction_method      none
_refine_ls_extinction_coef        .
_twin_special_details             'The data was integrated as a 2-component twin.'
_twin_individual_id               2
_twin_individual_twin_matrix_11   0.0032
_twin_individual_twin_matrix_12   -0.01668
_twin_individual_twin_matrix_13   0.99487
_twin_individual_twin_matrix_21   0.95969
_twin_individual_twin_matrix_22   -0.91929
_twin_individual_twin_matrix_23   -0.31483
_twin_individual_twin_matrix_31   0.08484
_twin_individual_twin_matrix_32   0.96463
_twin_individual_twin_matrix_33   0.00061

loop_
_atom_type_symbol
_atom_type_description
_atom_type_scat_dispersion_real
_atom_type_scat_dispersion_imag
_atom_type_scat_source
'C' 'C' 0.0033 0.0016 'International Tables Vol C Tables 4.2.6.8 and 6.1.1.4'
'H' 'H' 0.0000 0.0000 'International Tables Vol C Tables 4.2.6.8 and 6.1.1.4'
'N' 'N' 0.0061 0.0033 'International Tables Vol C Tables 4.2.6.8 and 6.1.1.4'
'O' 'O' 0.0106 0.0060 'International Tables Vol C Tables 4.2.6.8 and 6.1.1.4'

_geom_special_details
;
 All esds (except the esd in the dihedral angle between two l.s. planes)
 are estimated using the full covariance matrix.  The cell esds are taken
 into account individually in the estimation of esds in distances, angles
 and torsion angles; correlations between esds in cell parameters are only
 used when they are defined by crystal symmetry.  An approximate (isotropic)
 treatment of cell esds is used for estimating esds involving l.s. planes.
;

loop_
_atom_site_label
_atom_site_type_symbol
_atom_site_fract_x
_atom_site_fract_y
_atom_site_fract_z
_atom_site_U_iso_or_equiv
_atom_site_adp_type
_atom_site_occupancy
_atom_site_site_symmetry_order
_atom_site_calc_flag
_atom_site_refinement_flags_posn
_atom_site_refinement_flags_adp
_atom_site_refinement_flags_occupancy
_atom_site_disorder_assembly
_atom_site_disorder_group
O1 O 0.12109(10) 0.35237(3) -0.01868(9) 0.02082(16) Uani 1 1 d . . . . .
O2 O 0.61412(9) 0.33662(3) 1.00737(9) 0.02176(16) Uani 1 1 d . . . . .
N1 N 0.27142(9) 0.39126(3) 0.20363(9) 0.01305(15) Uani 1 1 d . . . . .
N2 N 0.46721(9) 0.43304(3) 0.41758(10) 0.01509(16) Uani 1 1 d . . . . .
N3 N 0.07339(10) 0.36176(3) 0.37486(10) 0.01619(16) Uani 1 1 d . . . . .
C1 C 0.17747(11) 0.39074(3) 0.04832(11) 0.01381(17) Uani 1 1 d . . . . .
C2 C 0.14926(11) 0.43820(3) -0.03890(11) 0.01338(16) Uani 1 1 d . . . . .
C3 C 0.21703(11) 0.48134(3) 0.03485(11) 0.01351(16) Uani 1 1 d . . . . .
C4 C 0.33380(11) 0.47939(3) 0.19837(11) 0.01393(17) Uani 1 1 d . . . . .
H4 H 0.329728 0.510673 0.255678 0.017 Uiso 1 1 calc R U . . .
C5 C 0.31524(10) 0.43658(3) 0.30285(11) 0.01242(16) Uani 1 1 d . . . . .
H5 H 0.236167 0.444303 0.357379 0.015 Uiso 1 1 calc R U . . .
C6 C 0.49996(11) 0.47188(4) 0.18939(12) 0.01787(18) Uani 1 1 d . . . . .
H6A H 0.498783 0.451401 0.096143 0.021 Uiso 1 1 calc R U . . .
H6B H 0.548797 0.503641 0.180390 0.021 Uiso 1 1 calc R U . . .
C7 C 0.58727(11) 0.44620(4) 0.34608(12) 0.01980(19) Uani 1 1 d . . . . .
H7A H 0.641213 0.416731 0.325099 0.024 Uiso 1 1 calc R U . . .
H7B H 0.664385 0.468382 0.417242 0.024 Uiso 1 1 calc R U . . .
C8 C 0.18311(11) 0.52519(3) -0.05101(12) 0.01694(18) Uani 1 1 d . . . . .
H8 H 0.227019 0.554893 -0.001568 0.020 Uiso 1 1 calc R U . . .
C9 C 0.08556(12) 0.52560(4) -0.20825(13) 0.01886(19) Uani 1 1 d . . . . .
H9 H 0.062561 0.555542 -0.265312 0.023 Uiso 1 1 calc R U . . .
C10 C 0.02161(12) 0.48206(4) -0.28201(12) 0.01874(19) Uani 1 1 d . . . . .
H10 H -0.043341 0.482255 -0.389935 0.022 Uiso 1 1 calc R U . . .
C11 C 0.05307(11) 0.43835(4) -0.19732(12) 0.01631(18) Uani 1 1 d . . . . .
H11 H 0.009235 0.408679 -0.247125 0.020 Uiso 1 1 calc R U . . .
C12 C 0.29258(11) 0.34504(3) 0.28444(11) 0.01354(17) Uani 1 1 d . . . . .
C13 C 0.18710(11) 0.32998(3) 0.36629(11) 0.01376(17) Uani 1 1 d . . . . .
C14 C 0.20472(12) 0.28267(3) 0.43672(11) 0.01683(18) Uani 1 1 d . . . . .
C15 C 0.10010(14) 0.26862(4) 0.51966(13) 0.0219(2) Uani 1 1 d . . . . .
H15 H 0.106320 0.237070 0.566193 0.026 Uiso 1 1 calc R U . . .
C16 C -0.01052(14) 0.30133(4) 0.53176(14) 0.0241(2) Uani 1 1 d . . . . .
H16 H -0.080004 0.293215 0.589674 0.029 Uiso 1 1 calc R U . . .
C17 C -0.01895(13) 0.34723(4) 0.45649(13) 0.0206(2) Uani 1 1 d . . . . .
H17 H -0.096776 0.369298 0.465182 0.025 Uiso 1 1 calc R U . . .
C18 C 0.32553(14) 0.25172(4) 0.42264(12) 0.0209(2) Uani 1 1 d . . . . .
H18 H 0.335523 0.219661 0.466013 0.025 Uiso 1 1 calc R U . . .
C19 C 0.42757(13) 0.26783(4) 0.34695(13) 0.0211(2) Uani 1 1 d . . . . .
H19 H 0.509716 0.247201 0.340709 0.025 Uiso 1 1 calc R U . . .
C20 C 0.41160(12) 0.31510(4) 0.27773(12) 0.01727(18) Uani 1 1 d . . . . .
H20 H 0.483740 0.326083 0.226467 0.021 Uiso 1 1 calc R U . . .
C21 C 0.50358(11) 0.40817(3) 0.56347(11) 0.01355(17) Uani 1 1 d . . . . .
C22 C 0.39453(11) 0.40114(4) 0.64606(11) 0.01573(17) Uani 1 1 d . . . . .
H22 H 0.292036 0.413158 0.601409 0.019 Uiso 1 1 calc R U . . .
C23 C 0.43483(11) 0.37690(4) 0.79180(12) 0.01711(18) Uani 1 1 d . . . . .
H23 H 0.359215 0.372017 0.844888 0.021 Uiso 1 1 calc R U . . .
C24 C 0.58571(12) 0.35958(3) 0.86138(11) 0.01610(18) Uani 1 1 d . . . . .
C25 C 0.69571(12) 0.36689(4) 0.78350(12) 0.01846(19) Uani 1 1 d . . . . .
H25 H 0.798824 0.355617 0.830124 0.022 Uiso 1 1 calc R U . . .
C26 C 0.65397(11) 0.39093(4) 0.63602(12) 0.01786(18) Uani 1 1 d . . . . .
H26 H 0.730061 0.395715 0.583465 0.021 Uiso 1 1 calc R U . . .
C27 C 0.76104(15) 0.31357(5) 1.06908(15) 0.0313(3) Uani 1 1 d . . . . .
H27A H 0.775804 0.290388 0.990020 0.047 Uiso 1 1 calc R U . . .
H27B H 0.765607 0.296115 1.167829 0.047 Uiso 1 1 calc R U . . .
H27C H 0.842913 0.338347 1.091908 0.047 Uiso 1 1 calc R U . . .

loop_
_atom_site_aniso_label
_atom_site_aniso_U_11
_atom_site_aniso_U_22
_atom_site_aniso_U_33
_atom_site_aniso_U_23
_atom_site_aniso_U_13
_atom_site_aniso_U_12
O1 0.0280(4) 0.0135(3) 0.0170(3) -0.0010(2) 0.0010(3) -0.0025(3)
O2 0.0225(4) 0.0261(4) 0.0149(3) 0.0061(3) 0.0031(3) -0.0004(3)
N1 0.0162(4) 0.0095(3) 0.0125(3) 0.0013(2) 0.0031(3) 0.0005(3)
N2 0.0110(3) 0.0205(4) 0.0130(3) 0.0035(3) 0.0025(3) -0.0013(3)
N3 0.0164(4) 0.0143(3) 0.0177(4) 0.0004(3) 0.0051(3) 0.0012(3)
C1 0.0155(4) 0.0124(4) 0.0131(4) 0.0009(3) 0.0039(3) 0.0008(3)
C2 0.0134(4) 0.0130(4) 0.0138(4) 0.0024(3) 0.0043(3) 0.0013(3)
C3 0.0132(4) 0.0125(4) 0.0152(4) 0.0022(3) 0.0049(3) 0.0014(3)
C4 0.0146(4) 0.0117(4) 0.0151(4) 0.0013(3) 0.0038(3) -0.0007(3)
C5 0.0126(4) 0.0112(4) 0.0128(4) 0.0001(3) 0.0028(3) -0.0003(3)
C6 0.0144(4) 0.0219(4) 0.0171(4) 0.0048(3) 0.0044(3) -0.0021(3)
C7 0.0127(4) 0.0296(5) 0.0170(4) 0.0059(4) 0.0043(3) -0.0012(3)
C8 0.0161(4) 0.0133(4) 0.0219(4) 0.0044(3) 0.0066(3) 0.0019(3)
C9 0.0164(4) 0.0193(4) 0.0216(5) 0.0091(3) 0.0068(4) 0.0049(3)
C10 0.0158(4) 0.0238(5) 0.0160(4) 0.0066(3) 0.0039(3) 0.0031(3)
C11 0.0161(4) 0.0179(4) 0.0142(4) 0.0020(3) 0.0036(3) 0.0007(3)
C12 0.0169(4) 0.0104(4) 0.0123(4) 0.0015(3) 0.0029(3) 0.0013(3)
C13 0.0164(4) 0.0111(4) 0.0129(4) 0.0002(3) 0.0032(3) 0.0002(3)
C14 0.0232(5) 0.0123(4) 0.0144(4) 0.0011(3) 0.0049(3) 0.0000(3)
C15 0.0317(5) 0.0157(4) 0.0200(4) 0.0028(3) 0.0104(4) -0.0029(4)
C16 0.0290(5) 0.0217(5) 0.0258(5) 0.0019(4) 0.0146(4) -0.0040(4)
C17 0.0209(5) 0.0194(4) 0.0238(5) -0.0006(4) 0.0102(4) 0.0001(4)
C18 0.0309(5) 0.0128(4) 0.0184(4) 0.0039(3) 0.0066(4) 0.0055(4)
C19 0.0264(5) 0.0163(4) 0.0208(4) 0.0034(3) 0.0072(4) 0.0090(4)
C20 0.0197(4) 0.0157(4) 0.0166(4) 0.0012(3) 0.0058(3) 0.0036(3)
C21 0.0136(4) 0.0143(4) 0.0118(4) -0.0003(3) 0.0024(3) -0.0007(3)
C22 0.0133(4) 0.0182(4) 0.0154(4) 0.0001(3) 0.0039(3) 0.0000(3)
C23 0.0166(4) 0.0193(4) 0.0158(4) 0.0004(3) 0.0056(3) -0.0014(3)
C24 0.0186(4) 0.0158(4) 0.0122(4) -0.0002(3) 0.0023(3) -0.0021(3)
C25 0.0151(4) 0.0228(5) 0.0160(4) 0.0018(3) 0.0024(3) 0.0015(3)
C26 0.0141(4) 0.0241(5) 0.0155(4) 0.0019(3) 0.0047(3) 0.0015(3)
C27 0.0240(5) 0.0410(7) 0.0231(5) 0.0131(5) -0.0010(4) 0.0018(5)

loop_
_geom_bond_atom_site_label_1
_geom_bond_atom_site_label_2
_geom_bond_distance
_geom_bond_site_symmetry_2
_geom_bond_publ_flag
O1 C1 1.2355(12) . ?
O2 C24 1.3794(11) . ?
O2 C27 1.4229(15) . ?
N1 C1 1.3686(12) . ?
N1 C5 1.4980(11) . ?
N1 C12 1.4349(11) . ?
N2 C5 1.4393(12) . ?
N2 C7 1.4598(12) . ?
N2 C21 1.3982(12) . ?
N3 C13 1.3693(12) . ?
N3 C17 1.3203(13) . ?
C1 C2 1.4903(12) . ?
C2 C3 1.3958(13) . ?
C2 C11 1.3969(13) . ?
C3 C4 1.5010(13) . ?
C3 C8 1.4007(12) . ?
C4 H4 1.0000 . ?
C4 C5 1.5295(12) . ?
C4 C6 1.5472(14) . ?
C5 H5 1.0000 . ?
C6 H6A 0.9900 . ?
C6 H6B 0.9900 . ?
C6 C7 1.5317(14) . ?
C7 H7A 0.9900 . ?
C7 H7B 0.9900 . ?
C8 H8 0.9500 . ?
C8 C9 1.3927(14) . ?
C9 H9 0.9500 . ?
C9 C10 1.3952(15) . ?
C10 H10 0.9500 . ?
C10 C11 1.3918(13) . ?
C11 H11 0.9500 . ?
C12 C13 1.4233(13) . ?
C12 C20 1.3712(13) . ?
C13 C14 1.4231(12) . ?
C14 C15 1.4157(14) . ?
C14 C18 1.4207(14) . ?
C15 H15 0.9500 . ?
C15 C16 1.3734(16) . ?
C16 H16 0.9500 . ?
C16 C17 1.4113(15) . ?
C17 H17 0.9500 . ?
C18 H18 0.9500 . ?
C18 C19 1.3680(16) . ?
C19 H19 0.9500 . ?
C19 C20 1.4185(14) . ?
C20 H20 0.9500 . ?
C21 C22 1.4082(13) . ?
C21 C26 1.3985(13) . ?
C22 H22 0.9500 . ?
C22 C23 1.3875(13) . ?
C23 H23 0.9500 . ?
C23 C24 1.3993(14) . ?
C24 C25 1.3869(14) . ?
C25 H25 0.9500 . ?
C25 C26 1.3977(14) . ?
C26 H26 0.9500 . ?
C27 H27A 0.9800 . ?
C27 H27B 0.9800 . ?
C27 H27C 0.9800 . ?

loop_
_geom_angle_atom_site_label_1
_geom_angle_atom_site_label_2
_geom_angle_atom_site_label_3
_geom_angle
_geom_angle_site_symmetry_1
_geom_angle_site_symmetry_3
_geom_angle_publ_flag
C24 O2 C27 116.22(9) . . ?
C1 N1 C5 124.15(7) . . ?
C1 N1 C12 115.56(8) . . ?
C12 N1 C5 118.14(7) . . ?
C5 N2 C7 111.28(7) . . ?
C21 N2 C5 125.45(8) . . ?
C21 N2 C7 121.15(8) . . ?
C17 N3 C13 116.92(9) . . ?
O1 C1 N1 121.58(8) . . ?
O1 C1 C2 121.07(8) . . ?
N1 C1 C2 117.33(8) . . ?
C3 C2 C1 121.19(8) . . ?
C3 C2 C11 120.74(8) . . ?
C11 C2 C1 118.07(8) . . ?
C2 C3 C4 119.64(8) . . ?
C2 C3 C8 118.88(9) . . ?
C8 C3 C4 121.30(8) . . ?
C3 C4 H4 109.1 . . ?
C3 C4 C5 115.22(8) . . ?
C3 C4 C6 111.60(8) . . ?
C5 C4 H4 109.1 . . ?
C5 C4 C6 102.56(7) . . ?
C6 C4 H4 109.1 . . ?
N1 C5 C4 110.13(7) . . ?
N1 C5 H5 110.6 . . ?
N2 C5 N1 112.18(7) . . ?
N2 C5 C4 102.31(7) . . ?
N2 C5 H5 110.6 . . ?
C4 C5 H5 110.6 . . ?
C4 C6 H6A 110.8 . . ?
C4 C6 H6B 110.8 . . ?
H6A C6 H6B 108.8 . . ?
C7 C6 C4 104.95(8) . . ?
C7 C6 H6A 110.8 . . ?
C7 C6 H6B 110.8 . . ?
N2 C7 C6 104.58(8) . . ?
N2 C7 H7A 110.8 . . ?
N2 C7 H7B 110.8 . . ?
C6 C7 H7A 110.8 . . ?
C6 C7 H7B 110.8 . . ?
H7A C7 H7B 108.9 . . ?
C3 C8 H8 119.7 . . ?
C9 C8 C3 120.56(9) . . ?
C9 C8 H8 119.7 . . ?
C8 C9 H9 120.0 . . ?
C8 C9 C10 120.03(9) . . ?
C10 C9 H9 120.0 . . ?
C9 C10 H10 120.0 . . ?
C11 C10 C9 119.93(9) . . ?
C11 C10 H10 120.0 . . ?
C2 C11 H11 120.1 . . ?
C10 C11 C2 119.84(9) . . ?
C10 C11 H11 120.1 . . ?
C13 C12 N1 119.80(8) . . ?
C20 C12 N1 119.57(9) . . ?
C20 C12 C13 120.60(8) . . ?
N3 C13 C12 118.58(8) . . ?
N3 C13 C14 122.72(9) . . ?
C12 C13 C14 118.69(8) . . ?
C15 C14 C13 117.87(9) . . ?
C15 C14 C18 122.67(9) . . ?
C18 C14 C13 119.46(9) . . ?
C14 C15 H15 120.5 . . ?
C16 C15 C14 118.95(9) . . ?
C16 C15 H15 120.5 . . ?
C15 C16 H16 120.7 . . ?
C15 C16 C17 118.70(10) . . ?
C17 C16 H16 120.7 . . ?
N3 C17 C16 124.80(10) . . ?
N3 C17 H17 117.6 . . ?
C16 C17 H17 117.6 . . ?
C14 C18 H18 119.8 . . ?
C19 C18 C14 120.35(9) . . ?
C19 C18 H18 119.8 . . ?
C18 C19 H19 119.8 . . ?
C18 C19 C20 120.49(9) . . ?
C20 C19 H19 119.8 . . ?
C12 C20 C19 120.34(9) . . ?
C12 C20 H20 119.8 . . ?
C19 C20 H20 119.8 . . ?
N2 C21 C22 122.23(8) . . ?
N2 C21 C26 120.29(8) . . ?
C26 C21 C22 117.43(9) . . ?
C21 C22 H22 119.6 . . ?
C23 C22 C21 120.86(9) . . ?
C23 C22 H22 119.6 . . ?
C22 C23 H23 119.7 . . ?
C22 C23 C24 120.68(9) . . ?
C24 C23 H23 119.7 . . ?
O2 C24 C23 116.02(9) . . ?
O2 C24 C25 124.55(9) . . ?
C25 C24 C23 119.42(9) . . ?
C24 C25 H25 120.2 . . ?
C24 C25 C26 119.61(9) . . ?
C26 C25 H25 120.2 . . ?
C21 C26 H26 119.0 . . ?
C25 C26 C21 121.99(9) . . ?
C25 C26 H26 119.0 . . ?
O2 C27 H27A 109.5 . . ?
O2 C27 H27B 109.5 . . ?
O2 C27 H27C 109.5 . . ?
H27A C27 H27B 109.5 . . ?
H27A C27 H27C 109.5 . . ?
H27B C27 H27C 109.5 . . ?

loop_
_geom_torsion_atom_site_label_1
_geom_torsion_atom_site_label_2
_geom_torsion_atom_site_label_3
_geom_torsion_atom_site_label_4
_geom_torsion
_geom_torsion_site_symmetry_1
_geom_torsion_site_symmetry_2
_geom_torsion_site_symmetry_3
_geom_torsion_site_symmetry_4
_geom_torsion_publ_flag
O1 C1 C2 C3 -177.82(9) . . . . ?
O1 C1 C2 C11 2.01(14) . . . . ?
O2 C24 C25 C26 -179.62(9) . . . . ?
N1 C1 C2 C3 0.45(13) . . . . ?
N1 C1 C2 C11 -179.72(8) . . . . ?
N1 C12 C13 N3 -4.39(13) . . . . ?
N1 C12 C13 C14 176.01(8) . . . . ?
N1 C12 C20 C19 -175.41(9) . . . . ?
N2 C21 C22 C23 -179.06(9) . . . . ?
N2 C21 C26 C25 178.52(9) . . . . ?
N3 C13 C14 C15 -0.49(14) . . . . ?
N3 C13 C14 C18 179.94(9) . . . . ?
C1 N1 C5 N2 -148.64(9) . . . . ?
C1 N1 C5 C4 -35.39(12) . . . . ?
C1 N1 C12 C13 -88.29(11) . . . . ?
C1 N1 C12 C20 89.67(11) . . . . ?
C1 C2 C3 C4 6.71(13) . . . . ?
C1 C2 C3 C8 -178.17(9) . . . . ?
C1 C2 C11 C10 178.86(9) . . . . ?
C2 C3 C4 C5 -27.91(12) . . . . ?
C2 C3 C4 C6 88.51(10) . . . . ?
C2 C3 C8 C9 -1.11(14) . . . . ?
C3 C2 C11 C10 -1.31(14) . . . . ?
C3 C4 C5 N1 39.35(10) . . . . ?
C3 C4 C5 N2 158.79(8) . . . . ?
C3 C4 C6 C7 -152.85(8) . . . . ?
C3 C8 C9 C10 -0.48(15) . . . . ?
C4 C3 C8 C9 173.93(9) . . . . ?
C4 C6 C7 N2 9.74(10) . . . . ?
C5 N1 C1 O1 -166.10(9) . . . . ?
C5 N1 C1 C2 15.64(13) . . . . ?
C5 N1 C12 C13 75.72(11) . . . . ?
C5 N1 C12 C20 -106.33(10) . . . . ?
C5 N2 C7 C6 15.04(11) . . . . ?
C5 N2 C21 C22 -27.22(14) . . . . ?
C5 N2 C21 C26 155.40(9) . . . . ?
C5 C4 C6 C7 -28.95(10) . . . . ?
C6 C4 C5 N1 -82.10(9) . . . . ?
C6 C4 C5 N2 37.34(9) . . . . ?
C7 N2 C5 N1 84.47(10) . . . . ?
C7 N2 C5 C4 -33.53(10) . . . . ?
C7 N2 C21 C22 170.79(9) . . . . ?
C7 N2 C21 C26 -6.58(14) . . . . ?
C8 C3 C4 C5 157.09(9) . . . . ?
C8 C3 C4 C6 -86.49(11) . . . . ?
C8 C9 C10 C11 1.20(15) . . . . ?
C9 C10 C11 C2 -0.32(15) . . . . ?
C11 C2 C3 C4 -173.12(8) . . . . ?
C11 C2 C3 C8 2.01(14) . . . . ?
C12 N1 C1 O1 -3.17(14) . . . . ?
C12 N1 C1 C2 178.57(8) . . . . ?
C12 N1 C5 N2 48.84(11) . . . . ?
C12 N1 C5 C4 162.09(8) . . . . ?
C12 C13 C14 C15 179.09(9) . . . . ?
C12 C13 C14 C18 -0.48(14) . . . . ?
C13 N3 C17 C16 -1.37(16) . . . . ?
C13 C12 C20 C19 2.53(15) . . . . ?
C13 C14 C15 C16 -1.51(15) . . . . ?
C13 C14 C18 C19 2.30(15) . . . . ?
C14 C15 C16 C17 2.03(17) . . . . ?
C14 C18 C19 C20 -1.74(16) . . . . ?
C15 C14 C18 C19 -177.25(10) . . . . ?
C15 C16 C17 N3 -0.59(18) . . . . ?
C17 N3 C13 C12 -177.69(9) . . . . ?
C17 N3 C13 C14 1.89(14) . . . . ?
C18 C14 C15 C16 178.04(10) . . . . ?
C18 C19 C20 C12 -0.69(16) . . . . ?
C20 C12 C13 N3 177.67(9) . . . . ?
C20 C12 C13 C14 -1.92(14) . . . . ?
C21 N2 C5 N1 -79.03(11) . . . . ?
C21 N2 C5 C4 162.98(9) . . . . ?
C21 N2 C7 C6 179.35(9) . . . . ?
C21 C22 C23 C24 1.08(15) . . . . ?
C22 C21 C26 C25 1.02(15) . . . . ?
C22 C23 C24 O2 179.12(9) . . . . ?
C22 C23 C24 C25 0.12(15) . . . . ?
C23 C24 C25 C26 -0.71(15) . . . . ?
C24 C25 C26 C21 0.12(16) . . . . ?
C26 C21 C22 C23 -1.61(14) . . . . ?
C27 O2 C24 C23 172.36(10) . . . . ?
C27 O2 C24 C25 -8.70(15) . . . . ?

_shelx_res_file
;
TITL mo_2266_cg_0m_4_a.res in P2(1)/c
    mo_2266_cg_0m_4.res
    created by SHELXL-2018/3 at 10:50:30 on 05-Mar-2024
REM Old TITL mo_2266_CG_0m_4 in P2(1)/c
REM SHELXT solution in P2(1)/c: R1 0.129, Rweak 0.007, Alpha 0.034
REM <I/s> 1.809 for 63 systematic absences, Orientation as input
REM Formula found by SHELXT: C27 N3 O2
CELL 0.71073 9.0721 27.3811 8.7834 90 107.896 90
ZERR 4 0.0009 0.0026 0.0007 0 0.003 0
LATT 1
SYMM -X,0.5+Y,0.5-Z
SFAC C H N O
UNIT 108 92 12 8

L.S. 4
PLAN  5
SIZE 0.221 0.341 0.5
TEMP -173.15
CONF
BOND
list 4
MORE -1
BOND $H
fmap 2
acta
OMIT 1 2 1
OMIT 3 1 2
REM <olex2.extras>
REM <HklSrc "%.\\mo_2266_CG_0m_4.hkl">
REM </olex2.extras>

WGHT    0.062800    0.930100
FVAR       0.63362
O1    4    0.121087    0.352372   -0.018675    11.00000    0.02800    0.01348 =
         0.01698   -0.00095    0.00101   -0.00245
O2    4    0.614119    0.336620    1.007373    11.00000    0.02248    0.02613 =
         0.01486    0.00614    0.00307   -0.00041
N1    3    0.271419    0.391265    0.203632    11.00000    0.01623    0.00953 =
         0.01248    0.00134    0.00307    0.00052
N2    3    0.467209    0.433044    0.417582    11.00000    0.01103    0.02048 =
         0.01297    0.00349    0.00252   -0.00133
N3    3    0.073394    0.361765    0.374864    11.00000    0.01642    0.01432 =
         0.01772    0.00035    0.00509    0.00117
C1    1    0.177466    0.390736    0.048321    11.00000    0.01550    0.01244 =
         0.01314    0.00090    0.00389    0.00077
C2    1    0.149260    0.438201   -0.038902    11.00000    0.01343    0.01302 =
         0.01376    0.00238    0.00429    0.00134
C3    1    0.217032    0.481345    0.034848    11.00000    0.01318    0.01251 =
         0.01523    0.00220    0.00493    0.00140
C4    1    0.333801    0.479386    0.198374    11.00000    0.01456    0.01166 =
         0.01506    0.00125    0.00379   -0.00068
AFIX  13
H4    2    0.329728    0.510673    0.255678    11.00000   -1.20000
AFIX   0
C5    1    0.315244    0.436576    0.302849    11.00000    0.01259    0.01118 =
         0.01278    0.00008    0.00284   -0.00026
AFIX  13
H5    2    0.236167    0.444303    0.357379    11.00000   -1.20000
AFIX   0
C6    1    0.499962    0.471885    0.189388    11.00000    0.01435    0.02191 =
         0.01707    0.00478    0.00441   -0.00207
AFIX  23
H6A   2    0.498783    0.451401    0.096143    11.00000   -1.20000
H6B   2    0.548797    0.503641    0.180390    11.00000   -1.20000
AFIX   0
C7    1    0.587274    0.446204    0.346079    11.00000    0.01268    0.02957 =
         0.01699    0.00586    0.00432   -0.00118
AFIX  23
H7A   2    0.641213    0.416731    0.325099    11.00000   -1.20000
H7B   2    0.664385    0.468382    0.417242    11.00000   -1.20000
AFIX   0
C8    1    0.183112    0.525188   -0.051012    11.00000    0.01613    0.01334 =
         0.02187    0.00439    0.00659    0.00189
AFIX  43
H8    2    0.227019    0.554893   -0.001568    11.00000   -1.20000
AFIX   0
C9    1    0.085564    0.525602   -0.208255    11.00000    0.01637    0.01929 =
         0.02159    0.00913    0.00685    0.00487
AFIX  43
H9    2    0.062561    0.555542   -0.265312    11.00000   -1.20000
AFIX   0
C10   1    0.021611    0.482063   -0.282015    11.00000    0.01580    0.02381 =
         0.01596    0.00664    0.00389    0.00306
AFIX  43
H10   2   -0.043341    0.482255   -0.389935    11.00000   -1.20000
AFIX   0
C11   1    0.053071    0.438347   -0.197320    11.00000    0.01613    0.01788 =
         0.01419    0.00195    0.00359    0.00065
AFIX  43
H11   2    0.009235    0.408679   -0.247125    11.00000   -1.20000
AFIX   0
C12   1    0.292581    0.345039    0.284436    11.00000    0.01688    0.01041 =
         0.01225    0.00148    0.00290    0.00126
C13   1    0.187096    0.329979    0.366294    11.00000    0.01638    0.01114 =
         0.01288    0.00023    0.00320    0.00016
C14   1    0.204717    0.282671    0.436722    11.00000    0.02320    0.01227 =
         0.01444    0.00106    0.00493   -0.00005
C15   1    0.100100    0.268622    0.519655    11.00000    0.03170    0.01570 =
         0.02005    0.00283    0.01038   -0.00289
AFIX  43
H15   2    0.106320    0.237070    0.566193    11.00000   -1.20000
AFIX   0
C16   1   -0.010521    0.301330    0.531763    11.00000    0.02899    0.02173 =
         0.02584    0.00189    0.01459   -0.00404
AFIX  43
H16   2   -0.080004    0.293215    0.589674    11.00000   -1.20000
AFIX   0
C17   1   -0.018948    0.347234    0.456486    11.00000    0.02088    0.01941 =
         0.02382   -0.00062    0.01018    0.00009
AFIX  43
H17   2   -0.096776    0.369298    0.465182    11.00000   -1.20000
AFIX   0
C18   1    0.325535    0.251717    0.422641    11.00000    0.03092    0.01277 =
         0.01838    0.00392    0.00660    0.00552
AFIX  43
H18   2    0.335523    0.219661    0.466013    11.00000   -1.20000
AFIX   0
C19   1    0.427568    0.267827    0.346955    11.00000    0.02635    0.01626 =
         0.02077    0.00340    0.00717    0.00904
AFIX  43
H19   2    0.509716    0.247201    0.340709    11.00000   -1.20000
AFIX   0
C20   1    0.411604    0.315104    0.277732    11.00000    0.01967    0.01570 =
         0.01662    0.00124    0.00585    0.00362
AFIX  43
H20   2    0.483740    0.326083    0.226467    11.00000   -1.20000
AFIX   0
C21   1    0.503582    0.408166    0.563467    11.00000    0.01357    0.01432 =
         0.01176   -0.00026    0.00244   -0.00072
C22   1    0.394529    0.401143    0.646058    11.00000    0.01331    0.01819 =
         0.01536    0.00009    0.00393    0.00001
AFIX  43
H22   2    0.292036    0.413158    0.601409    11.00000   -1.20000
AFIX   0
C23   1    0.434832    0.376902    0.791800    11.00000    0.01662    0.01930 =
         0.01582    0.00041    0.00557   -0.00142
AFIX  43
H23   2    0.359215    0.372017    0.844888    11.00000   -1.20000
AFIX   0
C24   1    0.585712    0.359578    0.861383    11.00000    0.01864    0.01579 =
         0.01222   -0.00015    0.00230   -0.00212
C25   1    0.695715    0.366887    0.783503    11.00000    0.01507    0.02278 =
         0.01595    0.00181    0.00242    0.00155
AFIX  43
H25   2    0.798824    0.355617    0.830124    11.00000   -1.20000
AFIX   0
C26   1    0.653974    0.390933    0.636017    11.00000    0.01410    0.02407 =
         0.01550    0.00193    0.00468    0.00150
AFIX  43
H26   2    0.730061    0.395715    0.583465    11.00000   -1.20000
AFIX   0
C27   1    0.761044    0.313574    1.069085    11.00000    0.02404    0.04101 =
         0.02309    0.01314   -0.00104    0.00178
AFIX 137
H27A  2    0.775804    0.290388    0.990020    11.00000   -1.50000
H27B  2    0.765607    0.296115    1.167829    11.00000   -1.50000
H27C  2    0.842913    0.338347    1.091908    11.00000   -1.50000
AFIX   0
HKLF 4


REM  mo_2266_cg_0m_4_a.res in P2(1)/c
REM wR2 = 0.123623, GooF = S = 1.04929, Restrained GooF = 1.04929 for all data
REM R1 = 0.044350 for 5870 Fo > 4sig(Fo) and 0.046731 for all 6311 data
REM 290 parameters refined using 0 restraints

END

WGHT      0.0628      0.9301

REM Highest difference peak  0.448,  deepest hole -0.259,  1-sigma level  0.055
Q1    1   0.2425  0.3360  0.3207  11.00000  0.05    0.45
Q2    1   0.1673  0.4158  0.0021  11.00000  0.05    0.42
Q3    1   0.1912  0.3069  0.4036  11.00000  0.05    0.41
Q4    1   0.6388  0.3631  0.8227  11.00000  0.05    0.41
Q5    1   0.5794  0.3989  0.6017  11.00000  0.05    0.41
;
_shelx_res_checksum               67822
_shelx_hkl_file
;
   1   0   0 742.374 29.1645
   2   0   0 275.426 4.75604
   3   0   0 70.9089 2.88517
   4   0   0 6.03935 0.39801
   5   0   0 60.4149 1.51227
   6   0   0 46.4671 2.99902
   7   0   0 2.34973 0.89630
   8   0   0 138.411 5.54468
   9   0   0 14.8338 1.61269
  10   0   0 379.686 14.4775
  11   0   0 73.9926 5.00144
   1   1   0 4146.62 84.1594
   2   1   0 843.515 15.3398
   3   1   0 532.739 7.21813
   4   1   0 65.0417 1.15087
   5   1   0 5.38515 0.17925
   6   1   0 418.848 8.50024
   7   1   0 57.8253 1.87743
   8   1   0 5.56721 0.39210
   9   1   0 154.323 5.56674
  10   1   0 12.4868 1.00761
  11   1   0 2.57620 0.82630
  12   1   0 5.17784 2.23374
   1   2   0 107.954 1.58799
   2   2   0 361.226 4.25249
   3   2   0 130.083 1.69842
   4   2   0 254.984 3.50608
   5   2   0 230.808 3.35768
   6   2   0 370.331 6.76694
   7   2   0 162.091 3.58030
   8   2   0 8.85588 0.48592
   9   2   0 61.4652 1.84915
  10   2   0 10.7703 0.68459
  11   2   0 26.7320 1.20585
  12   2   0 13.4455 1.30021
   0   3   0 0.03582 0.01782
   1   3   0 147.458 1.98906
   2   3   0 667.695 9.71695
   3   3   0 135.863 1.90480
   4   3   0 2.05267 0.13997
   5   3   0 242.553 4.45571
   6   3   0 64.5879 1.64178
   7   3   0 64.2695 1.72757
   8   3   0 76.4548 2.04857
   9   3   0 189.118 4.64690
  10   3   0 70.0246 2.25159
  11   3   0 1.29981 0.35623
  12   3   0 45.0288 2.50779
   0   4   0 2041.83 45.4448
   1   4   0 734.434 14.6537
   2   4   0 37.8635 0.53990
   3   4   0 178.554 2.48168
   4   4   0 252.606 3.63439
   5   4   0 13.3515 0.36175
   6   4   0 112.660 2.18209
   7   4   0 322.128 6.86178
   8   4   0 7.56728 0.46297
   9   4   0 267.193 6.43379
  10   4   0 0.51726 0.32552
  11   4   0 10.4953 0.68303
  12   4   0 8.45125 1.05895
   0   5   0 0.85640 0.05409
   1   5   0 1065.88 22.8360
   2   5   0 2160.92 45.4417
   3   5   0 10.2421 0.22275
   4   5   0 110.076 1.81477
   5   5   0 4.43105 0.18296
   6   5   0 67.5907 1.39894
   7   5   0 223.695 4.83647
   8   5   0 4.15292 0.27800
   9   5   0 151.185 5.96722
  10   5   0 184.678 5.17581
  11   5   0 22.1381 1.05420
  12   5   0 94.6829 4.35645
   0   6   0 667.020 14.2191
   1   6   0 2146.06 39.7715
   2   6   0 36.2531 0.57248
   3   6   0 115.170 1.62806
   4   6   0 0.53308 0.06800
   5   6   0 640.599 10.8969
   6   6   0 23.0895 0.57210
   7   6   0 9.23205 0.98684
   8   6   0 16.0473 0.55713
   9   6   0 12.6060 0.64771
  10   6   0 86.7050 3.10835
  11   6   0 9.32086 0.71660
  12   6   0 2.30259 0.76684
   0   7   0 1.22510 0.09020
   1   7   0 1102.68 19.6174
   2   7   0 1.65741 0.08118
   3   7   0 449.254 6.58078
   4   7   0 145.087 2.26771
   5   7   0 178.063 3.55187
   6   7   0 13.0606 0.38368
   7   7   0 289.023 5.73261
   8   7   0 65.8345 1.62528
   9   7   0 44.4937 1.54055
  10   7   0 70.8817 2.05096
  11   7   0 8.35125 0.98665
  12   7   0 17.5189 1.38069
   0   8   0 714.921 11.1387
   1   8   0 5.35269 0.12462
   2   8   0 204.653 2.71825
   3   8   0 315.124 4.27028
   4   8   0 233.490 3.34141
   5   8   0 293.695 5.76004
   6   8   0 6.20036 0.24704
   7   8   0 6.41954 1.00509
   8   8   0 68.0707 1.66296
   9   8   0 60.7471 1.76651
  10   8   0 9.51010 0.62508
  11   8   0 47.9340 1.79569
  12   8   0 9.50259 1.05514
   0   9   0 0.30103 0.05425
   1   9   0 67.5899 0.99912
   2   9   0 260.269 3.41282
   3   9   0 69.5066 1.10496
   4   9   0 569.734 8.54716
   5   9   0 9.23703 0.34488
   6   9   0 9.72789 0.32772
   7   9   0 10.8962 0.46972
   8   9   0 186.346 4.16579
   9   9   0 97.0004 2.89008
  10   9   0 132.215 3.44491
  11   9   0 22.9716 1.20452
  12   9   0 12.4006 1.16199
   0  10   0 1617.91 37.2160
   1  10   0 69.9379 1.03961
   2  10   0 343.732 5.04400
   3  10   0 5.90280 0.17265
   4  10   0 868.800 22.0547
   5  10   0 470.160 9.91816
   6  10   0 33.9281 1.07955
   7  10   0 109.640 2.54252
   8  10   0 129.014 3.05685
   9  10   0 0.26419 0.31426
  10  10   0 5.79138 0.54234
  11  10   0 54.7075 2.44769
   0  11   0 2.54158 0.16354
   1  11   0 313.509 5.02251
   2  11   0 1075.86 14.8687
   3  11   0 32.2514 0.62643
   4  11   0 705.039 13.7306
   5  11   0 104.046 2.43283
   6  11   0 601.004 13.9449
   7  11   0 245.705 6.83648
   8  11   0 161.876 4.59915
   9  11   0 0.45118 0.44834
  10  11   0 36.1794 2.08849
  11  11   0 11.4585 1.01566
   0  12   0 2.71675 0.18057
   1  12   0 282.673 4.51388
   2  12   0 7.05900 0.45319
   3  12   0 23.4489 0.52423
   4  12   0 25.6974 0.95709
   5  12   0 1.36288 0.59112
   6  12   0 100.292 2.39134
   7  12   0 7.81455 0.59331
   8  12   0 84.9513 2.39046
   9  12   0 18.4466 0.87149
  10  12   0 5.56351 0.99097
  11  12   0 6.41041 0.83699
   0  13   0 1.88841 0.16304
   1  13   0 41.9355 0.85546
   2  13   0 1274.25 19.6660
   3  13   0 364.159 7.07793
   4  13   0 46.2435 1.28019
   5  13   0 1.40934 0.31929
   6  13   0 29.8602 0.86634
   7  13   0 4.53155 0.48169
   8  13   0 160.835 5.32332
   9  13   0 59.3249 1.78808
  10  13   0 173.165 4.94021
  11  13   0 25.4348 1.72484
   0  14   0 1.50364 0.14411
   1  14   0 849.416 12.6293
   2  14   0 434.399 6.15374
   3  14   0 1.26121 0.09936
   4  14   0 0.76781 0.10020
   5  14   0 142.330 3.16689
   6  14   0 24.4791 0.75506
   7  14   0 76.6081 2.29174
   8  14   0 25.9641 0.89760
   9  14   0 48.0997 1.41079
  10  14   0 3.00663 0.49608
  11  14   0 35.6295 1.51479
   0  15   0 0.77224 0.12620
   1  15   0 26.1582 0.58956
   2  15   0 74.5499 1.45412
   3  15   0 112.614 2.02049
   4  15   0 93.0107 2.27897
   5  15   0 0.27560 0.14060
   6  15   0 3.34197 0.27885
   7  15   0 30.1231 0.92832
   8  15   0 197.077 4.42268
   9  15   0 35.9401 1.12540
  10  15   0 87.7436 2.49033
  11  15   0 32.1418 1.60529
   0  16   0 87.9999 2.72489
   1  16   0 96.5114 1.98879
   2  16   0 0.19694 0.07624
   3  16   0 116.683 2.22172
   4  16   0 1.21816 0.13630
   5  16   0 9.83880 0.43374
   6  16   0 63.2572 1.71786
   7  16   0 190.281 4.25852
   8  16   0 215.043 4.80998
   9  16   0 51.1159 1.44752
  10  16   0 280.568 8.87202
  11  16   0 52.8054 2.04498
   0  17   0 0.99835 0.15201
   1  17   0 47.6195 1.06255
   2  17   0 384.045 6.25989
   3  17   0 629.512 10.7264
   4  17   0 81.0909 1.73662
   5  17   0 3.29601 0.26789
   6  17   0 31.8879 0.93279
   7  17   0 38.7723 1.11974
   8  17   0 85.9287 2.18000
   9  17   0 92.1296 2.31693
  10  17   0 96.9869 3.25121
  11  17   0 15.1892 1.20630
   0  18   0 1.70996 0.19048
   1  18   0 84.1610 1.91847
   2  18   0 378.961 6.52453
   3  18   0 19.8861 0.51089
   4  18   0 72.6112 1.70568
   5  18   0 239.136 5.20781
   6  18   0 11.2807 0.48804
   7  18   0 59.9606 1.57113
   8  18   0 21.4522 0.79548
   9  18   0 47.8951 1.39276
  10  18   0 87.7130 2.51038
   0  19   0 0.66430 0.15397
   1  19   0 366.027 7.15637
   2  19   0 15.4564 0.42682
   3  19   0 12.0572 0.37107
   4  19   0 267.380 5.72391
   5  19   0 267.140 5.32214
   6  19   0 2.42988 0.27533
   7  19   0 379.541 8.94759
   8  19   0 0.90904 0.30435
   9  19   0 0.77025 0.28788
  10  19   0 42.1964 1.45593
   0  20   0 7.74770 0.40452
   1  20   0 26.1170 0.62679
   2  20   0 3.26568 0.27679
   3  20   0 373.789 7.91594
   4  20   0 7.95659 0.33868
   5  20   0 1.18273 0.13936
   6  20   0 0.05501 0.18379
   7  20   0 188.134 4.68554
   8  20   0 170.279 3.91020
   9  20   0 40.0879 1.25262
  10  20   0 0.25978 0.37684
   0  21   0 0.85568 0.18792
   1  21   0 528.740 11.0939
   2  21   0 17.3118 0.52336
   3  21   0 384.089 7.05064
   4  21   0 155.541 3.20898
   5  21   0 22.9630 0.65525
   6  21   0 173.587 3.96847
   7  21   0 91.0459 2.25185
   8  21   0 17.5263 0.74476
   9  21   0 2.05182 0.34914
  10  21   0 7.23237 0.60609
   0  22   0 869.295 22.2412
   1  22   0 71.8263 1.68990
   2  22   0 164.642 3.67444
   3  22   0 115.468 2.54983
   4  22   0 52.4991 1.50471
   5  22   0 1.00685 0.16061
   6  22   0 644.356 15.0599
   7  22   0 2.24964 0.42944
   8  22   0 4.05331 0.44596
   9  22   0 6.49252 1.05523
  10  22   0 20.0717 1.45337
   0  23   0 11.2352 1.00169
   1  23   0 58.3702 1.40562
   2  23   0 169.135 3.61072
   3  23   0 405.033 8.64820
   4  23   0 29.5958 1.15671
   5  23   0 2.65647 0.23122
   6  23   0 59.5669 1.82422
   7  23   0 66.2207 1.96497
   8  23   0 0.10062 0.26494
   9  23   0 1.07105 0.94620
   0  24   0 2442.15 62.0319
   1  24   0 126.612 2.52667
   2  24   0 6.35595 0.39250
   3  24   0 1.94647 0.53190
   4  24   0 15.8057 0.55319
   5  24   0 7.10899 0.39600
   6  24   0 22.9261 1.00569
   7  24   0 5.34961 0.65470
   8  24   0 1.49546 0.47559
   9  24   0 0.25636 0.67691
   1  25   0 70.5529 1.48219
   2  25   0 30.3352 0.75902
   3  25   0 66.0570 1.64932
   4  25   0 1.47797 0.19661
   5  25   0 8.78185 0.39430
   6  25   0 386.679 8.35818
   7  25   0 50.6384 1.45412
   8  25   0 92.4439 2.36184
   9  25   0 2.33699 0.54112
   0  26   0 448.332 11.6339
   1  26   0 6.92322 0.31479
   2  26   0 11.5457 0.41440
   3  26   0 0.24929 0.15270
   4  26   0 1.69684 0.22484
   5  26   0 6.39428 0.33000
   6  26   0 66.2880 1.67156
   7  26   0 189.971 4.75815
   8  26   0 112.842 2.90552
   9  26   0 9.56784 0.69633
   0  27   0 7.04997 0.84963
   1  27   0 58.7872 1.27298
   2  27   0 1.95716 0.20297
   3  27   0 1.30341 0.19092
   4  27   0 29.5850 0.83014
   5  27   0 7.16844 0.47071
   6  27   0 71.9350 1.77417
   7  27   0 81.2016 1.96057
   8  27   0 0.18415 0.27437
   0  28   0 23.2809 0.89206
   1  28   0 0.42931 0.15429
   2  28   0 147.443 3.06745
   3  28   0 21.3376 0.64230
   4  28   0 12.3779 0.51242
   5  28   0 40.3705 1.21414
   6  28   0 1.14700 0.26906
   7  28   0 9.34834 0.56533
   8  28   0 10.0365 0.63203
   0  29   0 1.19126 0.27137
   1  29   0 32.4787 0.84273
   2  29   0 37.3754 0.91298
   3  29   0 43.0108 1.02484
   4  29   0 2.22762 0.25167
   5  29   0 4.25271 0.41111
   6  29   0 0.30166 0.24713
   7  29   0 4.41594 0.42323
   8  29   0 3.46553 0.43636
   0  30   0 6.49393 0.46644
   1  30   0 16.6109 0.52596
   2  30   0 107.007 2.18261
   3  30   0 10.0723 0.41083
   4  30   0 21.3134 0.68942
   5  30   0 39.6581 1.21680
   6  30   0 0.83739 0.28585
   7  30   0 0.60529 0.27001
   0  31   0 1.25415 0.26474
   1  31   0 15.9791 0.52537
   2  31   0 263.013 5.31805
   3  31   0 9.38790 0.42325
   4  31   0 32.1456 0.95359
   5  31   0 51.2200 1.47487
   6  31   0 10.9801 0.63064
   7  31   0 13.0694 0.75744
   0  32   0 20.1378 0.87522
   1  32   0 93.6579 1.97191
   2  32   0 15.1203 0.52782
   3  32   0 2.64275 0.28978
   4  32   0 19.4657 0.81640
   5  32   0 74.4569 2.15390
   6  32   0 36.6969 1.31078
   7  32   0 0.26825 0.37288
   0  33   0 0.37883 0.29273
   1  33   0 2.10874 0.24575
   2  33   0 92.1006 2.10851
   3  33   0 20.0596 0.71113
   4  33   0 12.2314 0.66126
   5  33   0 0.51851 0.31859
   6  33   0 0.40212 0.27524
   0  34   0 14.2731 0.93112
   1  34   0 22.8023 0.80785
   2  34   0 157.462 3.49711
   3  34   0 164.970 4.19656
   4  34   0 12.9365 0.83931
   5  34   0 49.4307 2.07678
   6  34   0 0.08284 0.38938
   0  35   0 1.37358 0.47343
   1  35   0 13.1606 0.81356
   2  35   0 28.6273 1.25493
   3  35   0 264.714 6.46201
   4  35   0 8.04889 0.69477
   5  35   0 0.84779 0.59406
   0  36   0 70.6719 2.74960
   1  36   0 14.6822 0.76517
   2  36   0 55.7531 1.84173
   3  36   0 8.01661 0.73410
   4  36   0 10.3568 0.64122
   0  37   0 1.07269 0.44976
   1  37   0 4.62129 0.43003
   2  37   0 194.886 4.46764
   3  37   0 10.8794 0.71932
   4  37   0 22.1747 2.43000
   0  38   0 0.00000 0.33980
   1  38   0 7.46705 0.51606
   2  38   0 40.0577 1.58661
   0  39   0 0.36922 0.49983
 -12   0   1 0.00000 1.34906
 -11   0   1 0.00000 1.70365
 -10   0   1 0.00000 0.60992
  -9   0   1 8.44421 2.63653
  -8   0   1 0.39535 0.38863
  -7   0   1 0.94095 0.77675
  -6   0   1 27.8648 2.25359
  -5   0   1 0.12199 0.13202
  -4   0   1 2.47846 0.28948
  -3   0   1 0.45685 1.43632
  -2   0   1 9.20590 1.53974
  -1   0   1 0.61440 0.26498
   0   0   1 0.70114 0.30923
   1   0   1 73.0567 2.52195
   2   0   1 0.25593 0.05596
   3   0   1 1.97764 0.41565
   4   0   1 12.0131 1.77407
   5   0   1 0.81303 0.16681
   6   0   1 0.00000 1.22999
   7   0   1 2.02872 0.43722
   8   0   1 2.19038 0.55539
   9   0   1 0.87414 0.64628
  10   0   1 0.00000 0.59078
  11   0   1 1.52688 1.52242
 -12   1   1 13.5406 1.50884
 -11   1   1 0.41908 0.92496
 -10   1   1 23.3217 1.21664
  -9   1   1 40.6668 2.62112
  -8   1   1 108.424 2.78428
  -7   1   1 129.739 3.69387
  -6   1   1 307.023 8.09411
  -5   1   1 9.15674 0.30597
  -4   1   1 16.3466 0.33002
  -3   1   1 6903.34 137.228
  -2   1   1 7800.41 140.695
  -1   1   1 4231.84 68.7125
   0   1   1 418.418 9.60964
   1   1   1 194.099 2.94616
   2   1   1 167.448 2.20277
   3   1   1 89.6302 1.26890
   4   1   1 1015.03 15.0245
   5   1   1 514.151 8.30223
   6   1   1 200.657 4.47773
   7   1   1 70.2227 1.76418
   8   1   1 42.0212 1.25942
   9   1   1 5.88300 0.49045
  10   1   1 1.17976 0.52281
  11   1   1 0.53205 0.67823
 -12   2   1 34.0785 1.65227
 -11   2   1 101.443 3.16500
 -10   2   1 13.8848 0.84972
  -9   2   1 281.229 7.71315
  -8   2   1 67.1189 1.84941
  -7   2   1 89.8260 2.60841
  -6   2   1 37.6360 0.98602
  -5   2   1 25.0358 0.55655
  -4   2   1 16.2218 0.36033
  -3   2   1 146.579 1.91408
  -2   2   1 4380.89 79.8245
  -1   2   1 437.286 6.25258
   0   2   1 928.918 19.3642
   1   2   1 89.1936 2.12133
   2   2   1 67.0140 0.98537
   3   2   1 179.421 2.40766
   4   2   1 715.044 10.4366
   5   2   1 616.437 11.1144
   6   2   1 195.621 4.22496
   7   2   1 39.9343 0.98484
   8   2   1 1.95803 0.22042
   9   2   1 30.4885 0.97529
  10   2   1 149.571 3.85159
  11   2   1 5.23466 0.98282
 -12   3   1 0.18033 0.50247
 -11   3   1 1.13428 0.40334
 -10   3   1 133.276 3.46234
  -9   3   1 278.876 6.70152
  -8   3   1 596.526 13.8124
  -7   3   1 175.510 3.88418
  -6   3   1 185.137 3.72025
  -5   3   1 91.9816 1.58691
  -4   3   1 453.766 6.23320
  -3   3   1 634.516 7.78892
  -2   3   1 4.91218 0.13223
  -1   3   1 7.79127 0.17292
   0   3   1 700.372 13.7575
   1   3   1 7662.67 186.690
   2   3   1 338.275 4.02260
   3   3   1 246.107 3.46131
   4   3   1 884.859 12.1475
   5   3   1 362.179 7.03695
   6   3   1 312.202 5.72944
   7   3   1 71.5507 1.37358
   8   3   1 9.14103 0.39034
   9   3   1 111.303 2.88557
  10   3   1 4.84924 0.67843
  11   3   1 51.0198 2.65034
 -12   4   1 57.2374 3.25154
 -11   4   1 55.4733 1.98555
 -10   4   1 11.8324 0.67151
  -9   4   1 174.458 4.33975
  -8   4   1 7.65460 0.51033
  -7   4   1 76.8131 1.84852
  -6   4   1 94.9894 2.00071
  -5   4   1 264.183 3.83434
  -4   4   1 290.243 3.96613
  -3   4   1 6.75282 0.17314
  -2   4   1 0.97841 0.06279
  -1   4   1 5219.06 101.636
   0   4   1 147.962 1.78146
   1   4   1 813.258 17.1067
   2   4   1 50.1642 0.72593
   3   4   1 31.2714 0.49799
   4   4   1 296.739 4.24830
   5   4   1 565.350 10.8886
   6   4   1 422.254 7.24169
   7   4   1 92.8045 1.73305
   8   4   1 11.4100 0.42586
   9   4   1 0.68895 0.24681
  10   4   1 11.1505 0.65975
  11   4   1 41.7793 1.81062
 -12   5   1 1.05290 0.76320
 -11   5   1 75.9469 2.21725
 -10   5   1 45.9884 1.47613
  -9   5   1 84.7307 2.32459
  -8   5   1 147.139 3.66739
  -7   5   1 530.393 12.2508
  -6   5   1 23.0972 0.61432
  -5   5   1 316.126 4.98451
  -4   5   1 552.318 7.92258
  -3   5   1 474.108 6.30967
  -2   5   1 875.093 13.5227
  -1   5   1 3473.36 67.7582
   0   5   1 341.313 4.28301
   1   5   1 1765.03 34.6858
   2   5   1 238.120 3.13239
   3   5   1 663.097 10.6600
   4   5   1 816.160 11.1991
   5   5   1 30.0271 0.62897
   6   5   1 108.390 2.09835
   7   5   1 226.786 4.89648
   8   5   1 21.1506 0.62161
   9   5   1 22.6503 0.86531
  10   5   1 42.7723 1.39709
  11   5   1 29.0682 1.57359
 -12   6   1 364.341 14.0512
 -11   6   1 55.2465 1.75175
 -10   6   1 37.7462 1.28805
  -9   6   1 145.643 3.73687
  -8   6   1 327.654 7.07336
  -7   6   1 23.1246 0.64570
  -6   6   1 48.4473 1.10743
  -5   6   1 16.1790 0.45638
  -4   6   1 1146.83 17.1353
  -3   6   1 586.527 8.01026
  -2   6   1 639.584 8.52861
  -1   6   1 2570.39 53.8141
   0   6   1 5440.02 93.2485
   2   6   1 302.402 4.21786
   3   6   1 12.5612 0.38980
   4   6   1 8.11663 0.29711
   5   6   1 29.0518 0.61419
   6   6   1 20.9836 0.52987
   7   6   1 39.8870 0.96401
   8   6   1 2.86654 0.22063
   9   6   1 49.0914 1.48205
  10   6   1 124.458 3.73233
  11   6   1 139.263 4.87128
 -12   7   1 59.7111 2.76425
 -11   7   1 25.3123 1.20121
 -10   7   1 85.9960 2.40216
  -9   7   1 0.24611 0.26318
  -8   7   1 79.6445 2.14917
  -7   7   1 30.6572 0.80230
  -6   7   1 1.72972 0.15953
  -5   7   1 8.97164 0.33239
  -4   7   1 122.426 2.09134
  -3   7   1 678.152 9.13669
  -2   7   1 21.1305 0.39120
  -1   7   1 315.986 4.24148
   0   7   1 5081.33 98.6131
   1   7   1 3938.77 76.4993
   2   7   1 104.295 1.54806
   3   7   1 276.267 3.96336
   4   7   1 757.873 13.8314
   5   7   1 44.4504 1.02376
   6   7   1 45.2753 1.14689
   7   7   1 6.62624 0.39074
   8   7   1 12.7728 0.55073
   9   7   1 173.820 4.31236
  10   7   1 256.234 7.01111
  11   7   1 0.47361 0.43523
 -12   8   1 66.4212 2.46601
 -11   8   1 50.3594 1.64216
 -10   8   1 56.8151 1.73807
  -9   8   1 74.0275 1.94309
  -8   8   1 54.4106 1.32738
  -7   8   1 82.2182 1.79507
  -6   8   1 243.460 4.86734
  -5   8   1 490.115 9.52330
  -4   8   1 82.0445 2.00234
  -3   8   1 15.1708 0.32865
  -2   8   1 28.7125 0.56442
  -1   8   1 37.1541 0.53874
   0   8   1 1744.09 29.3689
   1   8   1 175.586 2.78116
   2   8   1 558.856 8.09042
   3   8   1 3.10766 0.15922
   4   8   1 32.4494 0.66718
   5   8   1 23.0800 0.56972
   6   8   1 1.84314 0.18727
   7   8   1 409.821 8.70518
   8   8   1 58.1493 1.64978
   9   8   1 0.41039 0.25043
  10   8   1 402.339 10.7172
  11   8   1 12.4595 0.94720
 -12   9   1 7.24064 0.85673
 -11   9   1 4.52424 0.48779
 -10   9   1 0.72141 0.29075
  -9   9   1 35.1058 1.08143
  -8   9   1 189.403 4.59110
  -7   9   1 4.69104 0.28107
  -6   9   1 189.589 4.12515
  -5   9   1 23.9996 0.84753
  -4   9   1 1423.87 23.3233
  -3   9   1 26.2769 0.75502
  -2   9   1 2.28046 0.09011
  -1   9   1 47.2451 0.69455
   0   9   1 640.361 7.88096
   1   9   1 236.302 3.29449
   2   9   1 220.826 2.83060
   3   9   1 0.63645 0.07404
   4   9   1 227.586 4.19744
   5   9   1 1.50466 0.15225
   6   9   1 5.08503 0.31194
   7   9   1 75.0848 2.21079
   8   9   1 162.548 4.02302
   9   9   1 17.1472 0.74830
  10   9   1 0.84526 0.38739
  11   9   1 163.044 5.44475
 -12  10   1 51.1599 2.72100
 -11  10   1 1.71553 0.44678
 -10  10   1 5.65725 0.54422
  -9  10   1 199.848 4.58907
  -8  10   1 113.477 2.47427
  -7  10   1 317.511 5.87209
  -6  10   1 27.8120 0.67536
  -5  10   1 179.399 3.36502
  -4  10   1 51.3180 1.09556
  -3  10   1 0.55474 0.07493
  -2  10   1 1121.39 19.0292
  -1  10   1 90.4961 1.30775
   0  10   1 77.3053 1.02412
   1  10   1 1176.04 15.0714
   2  10   1 591.974 8.38280
   3  10   1 617.514 9.24532
   4  10   1 27.8617 0.59700
   5  10   1 197.932 4.67570
   6  10   1 0.56322 0.15139
   7  10   1 292.185 6.30814
   8  10   1 4.91576 0.50167
   9  10   1 0.20124 0.31519
  10  10   1 9.77264 0.75152
  11  10   1 16.5518 1.47562
 -12  11   1 24.8455 2.66819
 -11  11   1 0.00000 0.75049
 -10  11   1 8.41404 0.78850
  -9  11   1 89.5604 2.90570
  -8  11   1 52.6879 1.41144
  -7  11   1 34.2323 0.93414
  -6  11   1 177.722 3.62032
  -5  11   1 6.81705 0.40432
  -4  11   1 39.7658 1.21221
  -3  11   1 170.258 2.71180
  -2  11   1 22.9844 0.60864
  -1  11   1 49.8209 1.04916
   0  11   1 7.26334 0.34863
   1  11   1 366.968 5.57239
   2  11   1 283.847 4.35546
   3  11   1 9.03069 0.28777
   4  11   1 154.574 2.93323
   5  11   1 57.7405 1.56889
   6  11   1 229.758 5.01402
   7  11   1 25.5342 0.86836
   8  11   1 35.3168 1.34762
   9  11   1 8.40975 0.72468
  10  11   1 3.35790 0.60202
  11  11   1 52.3200 2.85347
 -12  12   1 14.9460 1.37891
 -11  12   1 0.00000 0.72231
 -10  12   1 4.21818 0.81146
  -9  12   1 0.28390 0.36308
  -8  12   1 213.216 4.39265
  -7  12   1 216.582 4.76663
  -6  12   1 55.2683 1.26559
  -5  12   1 341.581 7.31530
  -4  12   1 10.9179 0.53000
  -3  12   1 172.896 2.96686
  -2  12   1 40.3018 0.81368
  -1  12   1 58.3548 1.15779
   0  12   1 24.7467 0.70232
   1  12   1 392.555 5.48865
   2  12   1 1458.33 25.4122
   3  12   1 391.083 8.31081
   4  12   1 0.30132 0.15609
   5  12   1 9.96639 0.67156
   6  12   1 18.3646 0.61998
   7  12   1 0.79426 0.29910
   8  12   1 182.905 4.80822
   9  12   1 180.776 4.57236
  10  12   1 18.9370 1.14415
  11  12   1 5.08330 1.60711
 -11  13   1 16.0754 1.08882
 -10  13   1 1.25706 0.47798
  -9  13   1 72.4529 2.06317
  -8  13   1 34.8036 1.60122
  -7  13   1 49.6908 1.14371
  -6  13   1 80.0794 1.60918
  -5  13   1 168.456 4.14644
  -4  13   1 1124.67 23.5273
  -3  13   1 556.947 9.14257
  -2  13   1 4.65076 0.22627
  -1  13   1 35.4030 0.92459
   0  13   1 336.626 5.29877
   1  13   1 39.6536 0.74819
   2  13   1 89.8719 1.53244
   3  13   1 71.4694 1.25740
   4  13   1 197.280 4.03537
   5  13   1 10.8544 0.40111
   6  13   1 18.2540 0.60542
   7  13   1 13.0050 0.64508
   8  13   1 117.854 3.48996
   9  13   1 83.7332 2.34830
  10  13   1 13.7474 1.01545
  11  13   1 33.1564 1.76514
 -11  14   1 7.48327 0.61487
 -10  14   1 74.6765 2.18951
  -9  14   1 11.9891 0.66269
  -8  14   1 0.03740 0.17873
  -7  14   1 16.3099 0.44622
  -6  14   1 72.9498 1.48577
  -5  14   1 320.842 6.31859
  -4  14   1 156.474 3.73197
  -3  14   1 454.019 13.4024
  -2  14   1 136.918 2.04911
  -1  14   1 119.089 2.03300
   0  14   1 418.335 5.84036
   1  14   1 280.948 3.71530
   2  14   1 25.8646 0.48953
   3  14   1 515.891 9.96216
   4  14   1 41.2789 0.90251
   5  14   1 1.82271 0.20934
   6  14   1 3.66583 0.41650
   7  14   1 0.56101 0.19665
   8  14   1 509.608 12.0021
   9  14   1 64.1035 1.87065
  10  14   1 11.0038 0.82634
  11  14   1 15.6780 1.41633
 -11  15   1 0.16814 0.34730
 -10  15   1 10.1720 0.61524
  -9  15   1 13.7944 0.64267
  -8  15   1 1.43380 0.27188
  -7  15   1 5.83230 0.26086
  -6  15   1 41.7687 0.92394
  -5  15   1 47.3055 1.15266
  -4  15   1 3.21413 0.21522
  -3  15   1 14.2323 0.39455
  -2  15   1 55.0900 1.29641
  -1  15   1 21.2193 0.51586
   0  15   1 0.18478 0.08481
   1  15   1 7.35418 0.20954
   2  15   1 15.5593 0.33356
   3  15   1 152.047 2.54558
   4  15   1 253.211 5.00151
   5  15   1 4.76432 0.30057
   6  15   1 2.07438 0.23630
   7  15   1 61.7004 1.57476
   8  15   1 30.8193 0.97658
   9  15   1 62.6755 1.84962
  10  15   1 0.57138 0.38315
  11  15   1 182.816 7.40016
 -11  16   1 60.9147 2.17406
 -10  16   1 187.629 4.41965
  -9  16   1 0.81660 0.26238
  -8  16   1 19.0954 0.79189
  -7  16   1 81.7777 2.01019
  -6  16   1 6.08343 0.24835
  -5  16   1 101.571 2.15350
  -4  16   1 117.102 2.85921
  -3  16   1 14.0280 0.38835
  -2  16   1 2.09235 0.15355
  -1  16   1 0.55181 0.10874
   0  16   1 208.451 4.11728
   1  16   1 71.4502 1.24878
   2  16   1 56.2590 0.96983
   3  16   1 50.2900 0.92662
   4  16   1 67.3249 1.38443
   5  16   1 220.817 4.79010
   6  16   1 33.2458 0.94269
   7  16   1 722.466 15.1996
   8  16   1 17.1151 1.02606
   9  16   1 50.6299 1.63319
  10  16   1 9.35391 0.73296
 -11  17   1 5.03585 0.89900
 -10  17   1 51.2135 1.51892
  -9  17   1 74.8089 1.95990
  -8  17   1 10.5081 0.54832
  -7  17   1 7.09920 0.44139
  -6  17   1 34.4070 0.79809
  -5  17   1 0.86248 0.15074
  -4  17   1 226.844 4.88534
  -3  17   1 23.4447 0.61326
  -2  17   1 37.1475 0.86790
  -1  17   1 288.520 7.48020
   0  17   1 53.2311 1.08902
   1  17   1 4.71263 0.18015
   2  17   1 63.2130 1.19213
   3  17   1 206.320 3.61087
   4  17   1 317.932 6.26052
   5  17   1 105.056 2.23942
   6  17   1 70.0551 1.72179
   7  17   1 3.92085 0.79946
   8  17   1 67.7343 1.75180
   9  17   1 76.2375 2.44596
  10  17   1 0.01610 0.29995
 -11  18   1 6.26272 0.60506
 -10  18   1 8.30015 0.57546
  -9  18   1 48.4862 1.41781
  -8  18   1 3.28557 0.36794
  -7  18   1 10.1622 0.51072
  -6  18   1 128.302 2.66304
  -5  18   1 73.5674 1.75118
  -4  18   1 43.2714 1.20930
  -3  18   1 8.82116 0.34287
  -2  18   1 75.8422 1.62026
  -1  18   1 135.196 2.74617
   0  18   1 45.4539 0.95491
   1  18   1 384.326 7.48808
   2  18   1 42.2284 0.85979
   3  18   1 193.011 3.59943
   4  18   1 204.749 4.11147
   5  18   1 0.03733 0.15155
   6  18   1 78.0490 1.76751
   7  18   1 133.495 3.13172
   8  18   1 15.6063 0.64834
   9  18   1 0.53592 0.33310
  10  18   1 0.50258 0.38839
 -11  19   1 24.4112 1.21929
 -10  19   1 138.847 3.67563
  -9  19   1 0.31861 0.26082
  -8  19   1 12.3135 0.60248
  -7  19   1 30.9082 0.96884
  -6  19   1 84.1506 2.00399
  -5  19   1 103.098 2.20292
  -4  19   1 37.5847 0.92074
  -3  19   1 569.244 11.0430
  -2  19   1 393.104 10.1282
  -1  19   1 66.3341 1.43998
   0  19   1 18.9295 0.48412
   1  19   1 0.56519 0.12551
   2  19   1 43.3104 1.00607
   3  19   1 263.798 4.59010
   4  19   1 369.734 7.84846
   5  19   1 72.4639 1.80384
   6  19   1 0.24378 0.16962
   7  19   1 3.27457 0.30452
   8  19   1 43.3942 1.26128
   9  19   1 118.274 3.15182
  10  19   1 8.83409 1.58025
 -10  20   1 21.0131 0.89341
  -9  20   1 6.04846 0.47482
  -8  20   1 34.5651 1.09436
  -7  20   1 74.1726 2.07139
  -6  20   1 44.7327 1.18360
  -5  20   1 92.1845 2.15540
  -4  20   1 14.4677 0.47438
  -3  20   1 9.38292 0.40694
  -2  20   1 903.089 18.7922
  -1  20   1 559.660 11.7227
   0  20   1 61.3288 1.25864
   1  20   1 1.60545 0.15605
   2  20   1 176.040 3.31511
   3  20   1 7.96203 0.28749
   4  20   1 82.9817 1.60478
   5  20   1 29.0569 0.88327
   6  20   1 65.2070 1.82667
   7  20   1 15.6826 0.58923
   8  20   1 0.22812 0.21045
   9  20   1 10.2815 0.65721
  10  20   1 143.572 6.54922
 -10  21   1 14.1436 0.82247
  -9  21   1 5.55095 0.49294
  -8  21   1 21.6746 0.94963
  -7  21   1 0.36142 0.28089
  -6  21   1 0.68882 0.15262
  -5  21   1 38.7444 0.97908
  -4  21   1 25.6428 0.79076
  -3  21   1 123.648 2.58244
  -2  21   1 19.0047 0.68659
  -1  21   1 1.47139 0.67545
   0  21   1 246.356 5.28795
   1  21   1 65.7878 1.43231
   2  21   1 129.847 2.47903
   3  21   1 396.773 7.27025
   4  21   1 12.1159 0.37041
   5  21   1 174.042 3.89317
   6  21   1 0.28149 0.20374
   7  21   1 53.0502 1.46214
   8  21   1 42.6793 1.16821
   9  21   1 141.808 3.79561
  10  21   1 34.8398 3.23648
 -10  22   1 0.84290 0.63852
  -9  22   1 2.54515 0.55385
  -8  22   1 56.6440 1.96552
  -7  22   1 32.3067 1.21077
  -6  22   1 183.113 3.89138
  -5  22   1 4.68070 0.28727
  -4  22   1 68.2294 1.56739
  -3  22   1 82.9332 2.05014
  -2  22   1 577.649 11.2538
  -1  22   1 717.845 15.0706
   0  22   1 3.11013 0.23693
   1  22   1 15.2961 0.43748
   2  22   1 66.6101 1.52852
   3  22   1 38.2596 1.34271
   4  22   1 20.0071 0.53011
   5  22   1 121.630 2.84321
   6  22   1 1.91022 0.35392
   7  22   1 304.326 7.31607
   8  22   1 17.8485 0.87644
   9  22   1 29.7810 1.59230
 -10  23   1 26.1512 1.47638
  -9  23   1 44.8622 1.83295
  -8  23   1 42.5634 1.85694
  -7  23   1 72.5123 2.01135
  -6  23   1 105.747 2.37773
  -5  23   1 2.93588 0.39148
  -4  23   1 5.70694 0.44401
  -3  23   1 1298.49 25.1470
  -2  23   1 1564.38 32.6509
  -1  23   1 359.740 7.11440
   0  23   1 177.242 3.72125
   1  23   1 0.62055 0.23189
   2  23   1 19.7692 0.73644
   3  23   1 312.676 7.26999
   4  23   1 46.9400 1.25777
   5  23   1 35.9695 1.32845
   6  23   1 147.288 3.42040
   7  23   1 88.8737 2.65418
   8  23   1 2.57809 0.43421
   9  23   1 87.6677 3.33437
 -10  24   1 21.9371 1.40456
  -9  24   1 45.8170 3.57760
  -8  24   1 0.25714 0.29412
  -7  24   1 3.66907 0.53707
  -6  24   1 8.97572 0.44794
  -5  24   1 134.375 3.15419
  -4  24   1 27.9934 0.76827
  -3  24   1 30.4805 1.05900
  -2  24   1 69.0752 1.72037
  -1  24   1 147.032 2.88710
   0  24   1 216.723 4.59245
   1  24   1 3.73384 0.41053
   2  24   1 28.6428 0.70327
   3  24   1 7.54846 0.34597
   4  24   1 81.2434 2.24459
   5  24   1 86.9717 2.13229
   6  24   1 97.8526 2.43737
   7  24   1 55.3224 1.69421
   8  24   1 35.0390 1.41232
   9  24   1 62.2393 2.57030
  -9  25   1 1.01152 0.38966
  -8  25   1 34.2437 1.13743
  -7  25   1 93.5594 2.35762
  -6  25   1 0.31400 0.24578
  -5  25   1 0.00000 0.14362
  -4  25   1 0.40150 0.15363
  -3  25   1 9.55747 0.47553
  -2  25   1 233.922 5.09711
  -1  25   1 317.740 5.97679
   0  25   1 56.6637 1.24484
   1  25   1 35.2921 0.90286
   2  25   1 25.7995 0.68089
   3  25   1 0.74924 0.19848
   4  25   1 23.4418 0.74644
   5  25   1 8.35350 0.50307
   6  25   1 116.437 2.85309
   7  25   1 1.38416 0.34087
   8  25   1 66.6167 2.07936
   9  25   1 93.5732 3.06453
  -9  26   1 19.8928 0.87237
  -8  26   1 36.8012 1.24842
  -7  26   1 8.93203 0.55996
  -6  26   1 3.49620 0.36527
  -5  26   1 17.2970 0.55586
  -4  26   1 16.8006 0.55416
  -3  26   1 23.9851 0.71057
  -2  26   1 0.32918 0.14255
  -1  26   1 53.1738 1.16954
   0  26   1 238.038 4.47693
   1  26   1 0.57089 0.13304
   2  26   1 18.3293 0.47586
   3  26   1 6.50465 0.30261
   4  26   1 202.925 4.48419
   5  26   1 433.708 10.1703
   6  26   1 1.37223 0.25942
   7  26   1 10.1494 0.53517
   8  26   1 5.07693 0.46992
  -9  27   1 12.3327 0.76875
  -8  27   1 177.798 4.15903
  -7  27   1 0.58110 0.26593
  -6  27   1 3.32061 0.38772
  -5  27   1 9.07120 0.41759
  -4  27   1 12.0880 0.48438
  -3  27   1 7.51468 0.40375
  -2  27   1 0.19637 0.13717
  -1  27   1 41.6472 0.96537
   0  27   1 11.4305 0.43191
   1  27   1 3.78371 0.22551
   2  27   1 51.1771 1.13680
   3  27   1 198.447 4.04227
   4  27   1 18.2950 0.54337
   5  27   1 167.054 4.20390
   6  27   1 1.36695 0.30157
   7  27   1 72.2539 1.80090
   8  27   1 24.3780 0.93589
  -8  28   1 5.81852 0.60387
  -7  28   1 52.4781 1.56570
  -6  28   1 78.7322 1.89621
  -5  28   1 66.2484 1.49393
  -4  28   1 11.7906 0.47968
  -3  28   1 0.46438 0.18254
  -2  28   1 0.23049 0.14447
  -1  28   1 79.1240 1.65230
   0  28   1 0.12213 0.13071
   1  28   1 40.9251 0.95970
   2  28   1 7.08541 0.31913
   3  28   1 202.684 4.12614
   4  28   1 1.09895 0.21318
   5  28   1 15.1526 0.77241
   6  28   1 19.3723 0.87374
   7  28   1 161.444 4.22268
   8  28   1 5.10386 0.51359
  -8  29   1 14.8151 0.73780
  -7  29   1 139.234 3.18598
  -6  29   1 2.64795 0.33919
  -5  29   1 42.0056 1.11563
  -4  29   1 0.08976 0.16249
  -3  29   1 37.1507 0.91359
  -2  29   1 47.0633 1.08662
  -1  29   1 43.5484 1.11832
   0  29   1 11.6401 0.41734
   1  29   1 19.3708 0.56126
   2  29   1 19.2915 0.60658
   3  29   1 13.7757 0.53912
   4  29   1 10.5968 0.57419
   5  29   1 23.0291 0.84724
   6  29   1 1.20536 0.29655
   7  29   1 12.3194 0.68313
  -8  30   1 1.92778 0.45604
  -7  30   1 7.21978 0.49373
  -6  30   1 5.16555 0.48495
  -5  30   1 51.0146 1.45291
  -4  30   1 41.3610 1.09289
  -3  30   1 0.21854 0.15411
  -2  30   1 0.31722 0.18329
  -1  30   1 3.65590 0.25974
   0  30   1 12.7172 0.44555
   1  30   1 138.740 2.95059
   2  30   1 10.6934 0.47918
   3  30   1 72.9839 1.70363
   4  30   1 15.1313 0.66523
   5  30   1 1.59183 0.29088
   6  30   1 11.7271 0.67060
   7  30   1 0.34687 0.27193
  -7  31   1 19.1141 0.79142
  -6  31   1 21.7808 0.99267
  -5  31   1 8.71070 0.58436
  -4  31   1 3.09532 0.29389
  -3  31   1 4.00244 0.32256
  -2  31   1 0.47459 0.17420
  -1  31   1 19.4443 0.62172
   0  31   1 54.6042 1.24911
   1  31   1 25.8691 0.71613
   2  31   1 0.29990 0.18347
   3  31   1 96.1800 2.16671
   4  31   1 37.0706 1.15359
   5  31   1 2.73471 0.35117
   6  31   1 40.6008 1.27370
   7  31   1 23.2437 1.18402
  -7  32   1 12.8410 0.87821
  -6  32   1 8.61869 0.57568
  -5  32   1 3.49457 0.39342
  -4  32   1 8.41259 0.42225
  -3  32   1 23.1448 0.68051
  -2  32   1 1.99789 0.23069
  -1  32   1 99.1718 2.07135
   0  32   1 70.1946 1.63651
   1  32   1 7.50693 0.45790
   2  32   1 15.4946 0.59301
   3  32   1 212.426 4.80175
   4  32   1 21.2234 0.85612
   5  32   1 0.20682 0.23890
   6  32   1 5.67935 0.48768
  -6  33   1 10.9153 0.79227
  -5  33   1 66.5120 2.24813
  -4  33   1 39.6315 1.12928
  -3  33   1 59.5482 1.36958
  -2  33   1 0.49809 0.22862
  -1  33   1 10.7346 0.50842
   0  33   1 1.69262 0.27072
   1  33   1 356.773 7.15040
   2  33   1 56.5104 1.43930
   3  33   1 0.11276 0.27873
   4  33   1 58.4809 1.99483
   5  33   1 0.04934 0.27185
   6  33   1 0.24320 0.42619
  -6  34   1 25.9937 1.16573
  -5  34   1 0.00000 0.44593
  -4  34   1 0.20735 0.46181
  -3  34   1 1.50202 0.30861
  -2  34   1 76.5818 1.83104
  -1  34   1 0.00000 0.42745
   0  34   1 34.6256 1.23603
   1  34   1 47.8512 1.38764
   2  34   1 51.7193 1.48708
   3  34   1 269.162 6.55557
   4  34   1 4.36613 0.52721
   5  34   1 0.35671 0.46275
  -5  35   1 3.61136 0.59098
  -4  35   1 50.9890 2.19345
  -3  35   1 6.62616 0.56106
  -2  35   1 3.70834 0.54766
  -1  35   1 3.20772 0.56057
   0  35   1 14.5877 0.62389
   1  35   1 0.70444 0.41467
   2  35   1 0.99749 0.55934
   3  35   1 20.5342 0.87488
   4  35   1 2.04240 0.54744
   5  35   1 0.00000 0.99243
  -5  36   1 8.46087 1.75799
  -4  36   1 2.63722 0.50641
  -3  36   1 1.27938 0.31996
  -2  36   1 19.9250 0.82670
  -1  36   1 10.5627 0.72226
   0  36   1 51.3729 1.36178
   1  36   1 0.94742 0.31421
   2  36   1 19.1549 0.79891
   3  36   1 12.5007 0.74691
   4  36   1 1.96088 0.38321
  -4  37   1 58.2251 2.28180
  -3  37   1 8.31868 0.64217
  -2  37   1 7.56553 0.51736
  -1  37   1 2.12596 0.37788
   0  37   1 74.2220 1.95942
   1  37   1 68.7410 1.70411
   2  37   1 48.2502 1.61048
   3  37   1 2.45125 0.38876
  -3  38   1 16.1940 1.45612
  -2  38   1 0.72332 0.32499
  -1  38   1 25.6369 0.93154
   0  38   1 3.13649 0.39947
   1  38   1 1.73212 0.38322
   2  38   1 2.87420 0.47264
 -12   0   2 25.5664 2.42072
 -11   0   2 185.918 10.7785
 -10   0   2 53.5575 2.68275
  -9   0   2 43.6749 2.21654
  -8   0   2 1888.57 101.374
  -7   0   2 1083.30 40.7768
  -6   0   2 473.314 18.7774
  -5   0   2 391.203 9.35835
  -4   0   2 300.134 5.73528
  -3   0   2 6302.07 171.418
  -2   0   2 1927.42 55.4582
  -1   0   2 187.400 3.44547
   0   0   2 233.927 6.93208
   1   0   2 9999.99 381.894
   2   0   2 181.265 3.90506
   3   0   2 2143.18 69.7821
   4   0   2 81.3848 2.43665
   5   0   2 740.024 18.8203
   6   0   2 107.812 3.64681
   7   0   2 19.2586 0.76611
   8   0   2 1.51926 0.41640
  10   0   2 26.0268 2.45551
 -12   1   2 7.20786 0.93023
 -11   1   2 8.64889 1.01661
 -10   1   2 11.5090 0.77519
  -9   1   2 1.30650 0.46891
  -8   1   2 1488.54 37.9846
  -7   1   2 132.167 3.81397
  -6   1   2 329.612 12.8620
  -5   1   2 323.704 5.37087
  -4   1   2 41.6719 0.78684
  -3   1   2 46.6245 1.03577
  -2   1   2 4304.31 74.7556
  -1   1   2 187.193 2.59315
   0   1   2 2277.00 50.8177
   1   1   2 43.1841 0.90621
   2   1   2 1173.10 19.1266
   3   1   2 38.4377 1.82992
   4   1   2 116.308 1.88729
   5   1   2 594.330 11.4507
   6   1   2 38.9133 0.93953
   7   1   2 9.88232 0.40030
   8   1   2 16.9526 0.68160
   9   1   2 27.4503 0.92110
  10   1   2 14.7877 0.95086
 -12   2   2 3.64209 0.80848
 -11   2   2 0.00931 0.42852
 -10   2   2 31.2178 1.33200
  -9   2   2 206.484 5.74808
  -8   2   2 18.7862 1.74996
  -7   2   2 4.35041 0.35380
  -6   2   2 84.4248 2.50040
  -5   2   2 207.690 3.40471
  -4   2   2 52.2979 1.01209
  -3   2   2 3629.03 59.9789
  -2   2   2 3205.32 50.9127
  -1   2   2 0.49304 0.04171
   0   2   2 3891.85 88.3617
   1   2   2 3904.07 94.7185
   2   2   2 22.0053 0.93121
   3   2   2 1069.75 15.4804
   4   2   2 115.853 1.81317
   5   2   2 102.133 1.83379
   6   2   2 96.8423 1.92456
   7   2   2 87.7619 1.78767
   8   2   2 55.7519 1.59918
   9   2   2 0.60503 0.24229
  10   2   2 145.498 4.80534
  11   2   2 1.31289 0.79206
 -12   3   2 66.5650 2.71698
 -11   3   2 13.5505 0.89785
 -10   3   2 48.6884 1.75272
  -9   3   2 49.0417 1.71221
  -8   3   2 12.2097 0.61882
  -7   3   2 47.1986 1.37163
  -6   3   2 303.809 6.49810
  -5   3   2 201.381 3.46787
  -4   3   2 904.889 12.7500
  -3   3   2 92.1244 1.37573
  -2   3   2 1421.32 24.9203
  -1   3   2 202.953 2.55838
   0   3   2 160.939 2.46809
   1   3   2 1620.55 34.1096
   2   3   2 78.3284 1.32692
   3   3   2 49.9149 1.20972
   4   3   2 429.663 7.75704
   5   3   2 5.28467 0.19427
   6   3   2 70.8424 1.33333
   7   3   2 104.383 2.04285
   8   3   2 29.8667 0.98748
   9   3   2 0.04006 0.21028
  10   3   2 9.21716 0.76714
  11   3   2 0.90644 0.55107
 -12   4   2 42.7844 2.02981
 -11   4   2 4.31459 0.53439
 -10   4   2 7.67901 0.76299
  -9   4   2 116.369 3.03724
  -8   4   2 848.725 17.8468
  -7   4   2 68.4003 1.68244
  -6   4   2 133.399 2.98879
  -5   4   2 15.7351 0.43996
  -4   4   2 1025.24 14.3733
  -3   4   2 188.878 3.43971
  -2   4   2 1604.33 26.9306
  -1   4   2 712.151 10.9906
   0   4   2 52.7553 0.84315
   1   4   2 3.81759 0.10963
   2   4   2 3786.29 79.0076
   3   4   2 5.70888 0.18324
   4   4   2 28.3213 0.60844
   5   4   2 6.66839 0.21547
   6   4   2 106.674 1.93521
   7   4   2 16.9672 0.52576
   8   4   2 0.49599 0.22254
   9   4   2 11.3343 0.59523
  10   4   2 1.24932 0.40573
  11   4   2 25.4781 1.68293
 -12   5   2 9.60230 0.95992
 -11   5   2 4.45895 0.56482
 -10   5   2 227.639 5.60856
  -9   5   2 27.7859 1.12211
  -8   5   2 0.42457 0.22231
  -7   5   2 34.0816 0.97464
  -6   5   2 23.2327 0.70395
  -5   5   2 232.841 3.74030
  -4   5   2 287.166 6.25959
  -3   5   2 560.889 7.02859
  -2   5   2 777.480 11.0638
  -1   5   2 147.056 1.97747
   0   5   2 125.886 1.75364
   1   5   2 2420.76 47.3653
   2   5   2 22.3455 0.40364
   3   5   2 56.4076 0.99643
   4   5   2 145.540 2.88989
   5   5   2 49.7618 1.02237
   6   5   2 1.22344 0.11717
   7   5   2 206.629 3.85125
   8   5   2 1.51836 0.27673
   9   5   2 8.44184 0.52749
  10   5   2 22.9204 1.18401
  11   5   2 32.6112 1.98043
 -12   6   2 95.2454 3.26230
 -11   6   2 5.47152 0.61372
 -10   6   2 95.5311 2.62490
  -9   6   2 102.689 2.48971
  -8   6   2 0.82641 0.21552
  -7   6   2 299.827 7.08473
  -6   6   2 414.945 8.79542
  -5   6   2 753.341 14.5520
  -4   6   2 14.2425 0.42893
  -3   6   2 397.790 5.36835
  -2   6   2 1310.98 21.9770
  -1   6   2 105.102 1.43138
   0   6   2 22.2964 0.42071
   1   6   2 556.863 8.42993
   2   6   2 354.914 5.41488
   3   6   2 86.4554 1.38664
   4   6   2 176.603 3.25787
   5   6   2 438.413 8.51384
   6   6   2 38.2620 0.92386
   7   6   2 159.977 3.89914
   8   6   2 148.655 3.74517
   9   6   2 34.5877 1.28630
  10   6   2 161.021 5.29158
  11   6   2 1.70040 0.62585
 -12   7   2 7.94626 0.87631
 -11   7   2 3.79235 0.45428
 -10   7   2 1.10439 0.32896
  -9   7   2 89.9794 2.23134
  -8   7   2 12.5694 0.55581
  -7   7   2 77.5347 1.88653
  -6   7   2 219.720 4.78153
  -5   7   2 564.606 10.9560
  -4   7   2 465.155 7.46803
  -3   7   2 17.7777 0.40720
  -2   7   2 6.78830 0.16500
  -1   7   2 1357.82 22.5253
   0   7   2 39.3590 0.57985
   1   7   2 450.776 6.09447
   2   7   2 421.700 5.81460
   3   7   2 22.8980 0.44598
   4   7   2 3.46674 0.18985
   5   7   2 30.3164 0.74454
   6   7   2 180.548 3.93176
   7   7   2 220.343 4.43045
   8   7   2 33.4200 1.09452
   9   7   2 137.007 3.89733
  10   7   2 16.7700 1.04009
  11   7   2 35.9713 1.80040
 -12   8   2 17.6583 1.13826
 -11   8   2 8.58955 0.66378
 -10   8   2 12.2644 0.72640
  -9   8   2 22.6862 0.82531
  -8   8   2 18.7485 0.71881
  -7   8   2 18.5010 0.64386
  -6   8   2 35.9048 1.07911
  -5   8   2 40.1488 1.03659
  -4   8   2 980.315 16.3770
  -3   8   2 628.871 10.1279
  -2   8   2 66.4590 1.05807
  -1   8   2 1583.60 26.6245
   0   8   2 266.954 3.55313
   1   8   2 16.6798 0.31182
   2   8   2 266.523 3.50356
   3   8   2 105.922 1.71220
   4   8   2 42.8527 1.02941
   5   8   2 36.6795 0.87846
   6   8   2 11.7968 0.42658
   7   8   2 189.026 4.15779
   8   8   2 115.714 3.35535
   9   8   2 28.6144 1.15267
  10   8   2 44.3669 1.84736
  11   8   2 112.165 3.94129
 -12   9   2 11.1690 1.09626
 -11   9   2 2.57893 0.50084
 -10   9   2 39.2536 1.21964
  -9   9   2 69.1635 1.98365
  -8   9   2 44.3556 1.26774
  -7   9   2 55.0715 1.60873
  -6   9   2 422.860 9.79283
  -5   9   2 17.0360 0.55245
  -4   9   2 68.2944 1.63173
  -3   9   2 648.985 9.18193
  -2   9   2 337.027 5.97589
  -1   9   2 114.025 1.67713
   0   9   2 720.138 10.4951
   1   9   2 729.287 10.6952
   2   9   2 53.4857 0.79365
   3   9   2 123.846 1.83427
   4   9   2 163.987 2.88294
   5   9   2 5.00579 0.27562
   6   9   2 60.6748 1.37000
   7   9   2 400.389 8.50540
   8   9   2 36.4744 1.53145
   9   9   2 23.0899 1.01986
  10   9   2 3.58935 0.60156
  11   9   2 32.4488 1.58495
 -12  10   2 11.8781 1.00717
 -11  10   2 1.35665 0.42301
 -10  10   2 11.9217 0.77412
  -9  10   2 29.2795 1.15093
  -8  10   2 159.193 3.72699
  -7  10   2 8.01071 0.44219
  -6  10   2 0.19596 0.19332
  -5  10   2 12.4855 0.53555
  -4  10   2 1645.03 29.8982
  -3  10   2 12.1576 0.36201
  -2  10   2 3.35239 0.15927
  -1  10   2 241.779 3.46418
   0  10   2 152.526 2.33475
   1  10   2 434.064 6.34381
   2  10   2 324.983 4.59590
   3  10   2 9.12026 0.22977
   4  10   2 158.288 3.16678
   5  10   2 3.36510 0.23980
   6  10   2 94.6176 2.04036
   7  10   2 165.359 3.68202
   8  10   2 127.182 3.68526
   9  10   2 1.32486 0.67964
  10  10   2 176.064 7.00409
  11  10   2 24.7537 2.24923
 -12  11   2 150.345 5.25034
 -11  11   2 46.9369 2.15503
 -10  11   2 59.3096 2.05932
  -9  11   2 86.5971 2.49978
  -8  11   2 3.08690 0.42152
  -7  11   2 3.64398 0.35838
  -6  11   2 15.9979 0.53080
  -5  11   2 17.7883 0.56786
  -4  11   2 20.5939 0.69074
  -3  11   2 293.014 5.42801
  -2  11   2 14.8527 0.40451
  -1  11   2 15.5827 0.39628
   0  11   2 8485.79 156.161
   1  11   2 21.4756 0.44447
   2  11   2 38.6968 0.65244
   3  11   2 0.94674 0.10237
   4  11   2 113.852 2.18560
   5  11   2 0.42453 0.17428
   6  11   2 589.973 13.9849
   7  11   2 9.05286 0.45964
   8  11   2 47.4062 1.47821
   9  11   2 170.800 5.68590
  10  11   2 5.13084 0.88733
  11  11   2 15.6360 1.22973
 -11  12   2 33.1220 1.99488
 -10  12   2 0.55980 0.56758
  -9  12   2 4.83069 0.55038
  -8  12   2 1.72839 0.29471
  -7  12   2 33.3964 1.28976
  -6  12   2 4.60251 0.32376
  -5  12   2 22.9456 0.72100
  -4  12   2 1.04819 0.25387
  -3  12   2 113.921 2.21706
  -2  12   2 467.313 7.23320
  -1  12   2 1088.85 18.1339
   0  12   2 389.069 6.34017
   1  12   2 192.203 3.00361
   2  12   2 0.99695 0.13668
   3  12   2 5.42438 0.21723
   4  12   2 134.761 2.97651
   5  12   2 125.903 3.21842
   6  12   2 102.581 2.20233
   7  12   2 6.25395 0.49263
   8  12   2 64.3757 1.84966
   9  12   2 21.0173 0.99878
  10  12   2 1.02277 0.56223
 -12  13   2 30.2146 2.16353
 -11  13   2 4.65514 0.68497
 -10  13   2 6.86872 0.75402
  -9  13   2 0.98257 0.32350
  -8  13   2 68.9650 1.56863
  -7  13   2 48.3435 1.23081
  -6  13   2 116.302 2.51434
  -5  13   2 96.1175 2.40784
  -4  13   2 154.785 3.72274
  -3  13   2 14.0747 0.47905
  -2  13   2 5.24179 0.25052
  -1  13   2 109.130 2.05381
   0  13   2 5365.39 111.101
   1  13   2 893.456 14.2693
   2  13   2 458.304 8.95252
   3  13   2 84.3109 1.70721
   4  13   2 88.6903 1.86997
   5  13   2 29.0641 0.83271
   6  13   2 12.0079 0.46641
   7  13   2 15.5541 0.77162
   8  13   2 146.513 3.68753
   9  13   2 74.6016 2.40229
  10  13   2 27.0704 1.70261
 -11  14   2 3.74747 0.68598
 -10  14   2 75.4281 2.69533
  -9  14   2 0.22790 0.17925
  -8  14   2 187.543 5.21725
  -7  14   2 7.37423 0.34924
  -6  14   2 2.66507 0.21527
  -5  14   2 150.921 3.10209
  -4  14   2 15.2074 0.55201
  -3  14   2 369.853 9.53775
  -2  14   2 13.0581 0.39589
  -1  14   2 4.44695 0.26100
   0  14   2 304.381 5.06197
   1  14   2 52.8401 1.00623
   2  14   2 743.317 15.4703
   3  14   2 67.9197 1.14180
   4  14   2 1.01295 0.12927
   5  14   2 37.6023 1.13351
   6  14   2 124.821 2.69755
   7  14   2 23.2763 1.22030
   8  14   2 153.655 3.91134
   9  14   2 27.4791 1.21630
  10  14   2 63.1721 2.67609
 -11  15   2 28.2552 1.17150
 -10  15   2 0.59868 0.29996
  -9  15   2 18.2431 0.81480
  -8  15   2 20.4546 0.67094
  -7  15   2 265.033 4.97041
  -6  15   2 69.4927 1.58333
  -5  15   2 215.488 4.68333
  -4  15   2 27.4371 0.76382
  -3  15   2 17.4078 0.48619
  -2  15   2 0.38451 0.08464
  -1  15   2 447.788 10.2738
   0  15   2 39.8257 0.78016
   1  15   2 0.43468 0.08424
   2  15   2 351.592 6.03175
   3  15   2 4.52261 0.16808
   4  15   2 130.993 2.36582
   5  15   2 110.423 2.18139
   6  15   2 4.63281 0.30938
   7  15   2 269.664 6.43340
   8  15   2 131.430 3.42729
   9  15   2 23.1202 1.05901
  10  15   2 43.8982 1.91223
 -11  16   2 55.9041 1.66734
 -10  16   2 123.263 3.02825
  -9  16   2 53.8681 1.52123
  -8  16   2 46.9642 1.18747
  -7  16   2 20.2225 0.57229
  -6  16   2 21.3277 0.65008
  -5  16   2 336.361 7.17571
  -4  16   2 0.71821 0.14426
  -3  16   2 93.1217 1.95228
  -2  16   2 53.5887 1.09823
  -1  16   2 28.3083 0.68254
   0  16   2 432.351 7.82872
   1  16   2 138.795 2.33686
   2  16   2 290.115 5.32197
   3  16   2 48.1910 0.91539
   4  16   2 174.576 3.53563
   5  16   2 68.0366 1.43344
   6  16   2 23.7760 0.65921
   7  16   2 14.6856 0.63445
   8  16   2 36.5744 1.35802
   9  16   2 45.1698 1.65347
  10  16   2 5.47836 0.66513
 -11  17   2 22.4448 0.97599
 -10  17   2 82.3897 2.17731
  -9  17   2 34.2631 1.11662
  -8  17   2 0.11242 0.14264
  -7  17   2 52.1263 1.23521
  -6  17   2 97.5370 2.28196
  -5  17   2 150.021 3.35376
  -4  17   2 17.8503 0.56947
  -3  17   2 0.21710 0.09992
  -2  17   2 20.6738 0.50817
  -1  17   2 104.332 2.14784
   0  17   2 260.614 5.13399
   1  17   2 609.029 11.7324
   2  17   2 404.365 7.37204
   3  17   2 140.665 2.38664
   4  17   2 298.752 5.88933
   5  17   2 150.959 2.91814
   6  17   2 23.1308 0.65500
   7  17   2 37.2708 1.11836
   8  17   2 5.74083 0.53146
   9  17   2 35.9793 1.42948
  10  17   2 22.3822 1.63569
 -11  18   2 0.42834 0.30101
 -10  18   2 10.4832 0.65367
  -9  18   2 36.8488 1.17413
  -8  18   2 11.0796 0.46093
  -7  18   2 179.578 3.72352
  -6  18   2 0.23569 0.14509
  -5  18   2 68.4111 1.66619
  -4  18   2 32.5865 0.82365
  -3  18   2 6.94098 0.39921
  -2  18   2 278.796 5.14873
  -1  18   2 107.409 2.94707
   0  18   2 6.49436 0.31497
   1  18   2 4.25463 0.24080
   2  18   2 36.4373 0.93996
   3  18   2 51.7954 1.02367
   4  18   2 335.438 5.82219
   5  18   2 6.59229 0.28189
   6  18   2 15.5210 0.54332
   7  18   2 22.5549 0.71354
   8  18   2 1.22888 0.30507
   9  18   2 1.04379 0.43802
  10  18   2 85.9738 5.63223
 -11  19   2 10.2298 0.69008
 -10  19   2 8.70817 0.60930
  -9  19   2 2.46044 0.34347
  -8  19   2 6.56945 0.47010
  -7  19   2 0.44369 0.16685
  -6  19   2 74.9474 1.83094
  -5  19   2 42.3861 1.12732
  -4  19   2 8.50415 0.41358
  -3  19   2 649.733 12.5846
  -2  19   2 381.614 8.81301
  -1  19   2 249.292 4.93519
   0  19   2 38.1013 0.94559
   1  19   2 20.4641 0.56779
   2  19   2 18.1141 0.48152
   3  19   2 55.8674 1.18809
   4  19   2 300.581 5.56377
   5  19   2 0.62377 0.14768
   6  19   2 0.21644 0.16584
   7  19   2 0.22776 0.17280
   8  19   2 5.16953 0.46088
   9  19   2 33.8587 1.61692
 -11  20   2 3.54358 0.52448
 -10  20   2 24.0233 0.94447
  -9  20   2 0.07305 0.23968
  -8  20   2 123.503 3.28780
  -7  20   2 6.47219 0.36329
  -6  20   2 234.847 5.14345
  -5  20   2 14.2110 0.49866
  -4  20   2 535.317 11.2735
  -3  20   2 282.252 5.59375
  -2  20   2 359.060 7.05252
  -1  20   2 92.5897 1.95482
   0  20   2 265.199 5.24611
   1  20   2 6.82136 0.30764
   2  20   2 345.794 7.34055
   3  20   2 15.2992 0.48921
   4  20   2 458.217 8.96856
   5  20   2 153.841 3.01992
   6  20   2 16.9195 0.64664
   7  20   2 45.4903 1.17768
   8  20   2 8.13898 0.57653
   9  20   2 160.766 5.41562
 -10  21   2 4.25737 0.72904
  -9  21   2 0.07949 0.29763
  -8  21   2 2.93326 0.44113
  -7  21   2 2.09152 0.36539
  -6  21   2 19.6743 0.67892
  -5  21   2 432.413 8.50717
  -4  21   2 482.269 9.47009
  -3  21   2 9.01238 0.48207
  -2  21   2 147.675 3.02619
  -1  21   2 20.3982 0.58728
   0  21   2 17.9869 0.54330
   1  21   2 26.4639 0.71562
   2  21   2 0.54614 0.14936
   3  21   2 54.9520 1.23504
   4  21   2 775.542 15.0416
   5  21   2 10.1611 0.61277
   6  21   2 20.5610 0.72415
   7  21   2 6.66646 0.47945
   8  21   2 76.6802 2.21045
   9  21   2 4.20518 0.79317
 -10  22   2 0.08069 0.32509
  -9  22   2 5.09385 0.58885
  -8  22   2 14.1851 0.84277
  -7  22   2 10.3517 0.57682
  -6  22   2 82.4668 2.02570
  -5  22   2 1002.05 19.3871
  -4  22   2 78.8598 1.81250
  -3  22   2 131.844 3.08284
  -2  22   2 75.8038 1.70550
  -1  22   2 94.1644 2.16839
   0  22   2 4.67519 0.26546
   1  22   2 7.62002 0.36132
   2  22   2 107.621 2.45698
   3  22   2 1.10321 0.16442
   4  22   2 42.7630 1.35950
   5  22   2 218.609 4.48379
   6  22   2 3.18490 0.42931
   7  22   2 103.336 2.56188
   8  22   2 5.10674 0.56705
   9  22   2 2.92248 0.58148
 -10  23   2 0.62785 0.47526
  -9  23   2 15.7584 1.15140
  -8  23   2 17.4704 0.87203
  -7  23   2 0.58598 0.23015
  -6  23   2 149.316 3.70901
  -5  23   2 17.7891 0.87915
  -4  23   2 111.472 2.85323
  -3  23   2 7.33027 0.53228
  -2  23   2 216.942 4.78862
  -1  23   2 112.411 2.55994
   0  23   2 34.4489 0.96813
   1  23   2 20.7338 0.86620
   2  23   2 31.4216 0.84813
   3  23   2 23.6252 0.74488
   4  23   2 2.70943 0.47908
   5  23   2 32.4067 1.25465
   6  23   2 27.9891 0.96834
   7  23   2 53.0891 2.33345
   8  23   2 31.6264 1.31705
   9  23   2 2.15415 0.58963
 -10  24   2 1.89936 0.48515
  -9  24   2 8.32031 0.82550
  -8  24   2 30.5504 1.16518
  -7  24   2 1.62591 0.35180
  -6  24   2 47.9979 1.42500
  -5  24   2 3.26795 0.30162
  -4  24   2 50.2463 1.36485
  -3  24   2 907.683 16.4220
  -2  24   2 104.233 2.27925
  -1  24   2 250.457 5.03806
   0  24   2 9.36854 0.40464
   1  24   2 107.529 2.45996
   2  24   2 0.79120 0.19954
   3  24   2 367.233 8.64535
   4  24   2 10.6121 0.63532
   5  24   2 26.5142 0.98066
   6  24   2 24.3128 0.99488
   7  24   2 18.2597 0.86697
   8  24   2 1.00696 0.39661
  -9  25   2 32.1354 1.45409
  -8  25   2 10.4775 0.72763
  -7  25   2 1.00244 0.28380
  -6  25   2 23.9724 0.81618
  -5  25   2 72.8199 1.98644
  -4  25   2 4.66554 0.37290
  -3  25   2 247.153 5.93583
  -2  25   2 835.076 16.1721
  -1  25   2 96.8533 1.97393
   0  25   2 113.153 2.56014
   1  25   2 1.99671 0.24404
   2  25   2 0.21654 0.15838
   3  25   2 230.763 6.31378
   4  25   2 87.4255 2.36946
   5  25   2 17.1684 0.69581
   6  25   2 0.20712 0.26468
   7  25   2 109.054 2.99610
   8  25   2 113.893 3.28917
  -9  26   2 10.1418 0.81143
  -8  26   2 9.75218 0.60531
  -7  26   2 88.5942 2.58346
  -6  26   2 21.5783 0.73366
  -5  26   2 24.9651 0.75770
  -4  26   2 5.59468 0.33142
  -3  26   2 48.5862 1.21915
  -2  26   2 896.757 17.3462
  -1  26   2 194.942 4.00037
   0  26   2 53.9685 1.11239
   1  26   2 116.550 2.48760
   2  26   2 56.7916 1.34999
   3  26   2 256.916 6.90574
   4  26   2 84.6665 2.09577
   5  26   2 0.04432 0.18545
   6  26   2 0.27609 0.21466
   7  26   2 54.7342 1.74407
   8  26   2 15.1548 0.75602
  -9  27   2 10.1586 0.70481
  -8  27   2 6.03766 0.50648
  -7  27   2 3.44306 0.38983
  -6  27   2 0.18236 0.18556
  -5  27   2 2.04482 0.24615
  -4  27   2 15.4294 0.57042
  -3  27   2 15.7291 0.55133
  -2  27   2 28.8991 0.80690
  -1  27   2 138.793 2.71617
   0  27   2 29.4883 0.68422
   1  27   2 0.59545 0.26028
   2  27   2 7.12324 0.38392
   3  27   2 5.86237 0.38977
   4  27   2 13.2152 0.59096
   5  27   2 40.8857 1.20961
   6  27   2 20.4959 0.79648
   7  27   2 24.5285 1.00753
   8  27   2 54.0111 2.02178
  -9  28   2 8.54798 0.72670
  -8  28   2 1.96542 0.36810
  -7  28   2 0.27878 0.24507
  -6  28   2 1.31062 0.29031
  -5  28   2 10.1446 0.44778
  -4  28   2 144.376 3.10568
  -3  28   2 0.79969 0.19704
  -2  28   2 2.64627 0.23546
  -1  28   2 16.9336 0.54937
   0  28   2 2.41129 0.19985
   1  28   2 27.5086 0.79035
   2  28   2 0.09447 0.15836
   3  28   2 0.81879 0.20148
   4  28   2 21.7336 0.78364
   5  28   2 17.8807 0.72172
   6  28   2 49.0014 1.42072
   7  28   2 55.3247 1.58925
  -8  29   2 18.7950 1.12877
  -7  29   2 6.71283 0.56334
  -6  29   2 117.109 2.69877
  -5  29   2 39.0836 1.07959
  -4  29   2 10.0303 0.47699
  -3  29   2 0.50900 0.19731
  -2  29   2 6.44739 0.33551
  -1  29   2 42.8179 1.07628
   0  29   2 6.20626 0.29705
   1  29   2 36.4833 1.06119
   2  29   2 63.1163 1.49817
   3  29   2 9.96465 0.46170
   4  29   2 11.6877 0.58552
   5  29   2 35.6555 1.12235
   6  29   2 22.0116 0.86122
   7  29   2 165.466 3.90673
  -8  30   2 22.6465 0.99948
  -7  30   2 1.26636 0.32549
  -6  30   2 5.64080 0.42635
  -5  30   2 3.65950 0.31500
  -4  30   2 4.22942 0.35164
  -3  30   2 1.07936 0.21745
  -2  30   2 32.6860 0.83513
  -1  30   2 18.1326 0.55066
   0  30   2 2.03860 0.24886
   1  30   2 1.85959 0.27525
   2  30   2 170.266 4.23954
   3  30   2 67.7243 1.61840
   4  30   2 28.1794 0.95041
   5  30   2 52.7667 1.50074
   6  30   2 2.12058 0.34742
   7  30   2 142.996 4.90377
  -7  31   2 0.16218 0.24963
  -6  31   2 13.5558 0.74489
  -5  31   2 0.09643 0.18850
  -4  31   2 9.54497 0.50093
  -3  31   2 50.8061 1.18503
  -2  31   2 0.27805 0.17246
  -1  31   2 3.72292 0.27078
   0  31   2 3.94449 0.31814
   1  31   2 14.2119 0.54889
   2  31   2 87.5440 2.15921
   3  31   2 129.528 3.07247
   4  31   2 0.35026 0.23504
   5  31   2 8.67677 0.60848
   6  31   2 0.19567 0.25550
  -7  32   2 5.64716 0.49649
  -6  32   2 129.921 3.20640
  -5  32   2 0.23254 0.23929
  -4  32   2 24.7512 0.79128
  -3  32   2 12.8420 0.49908
  -2  32   2 0.26536 0.17436
  -1  32   2 133.166 2.90526
   0  32   2 3.13419 0.29889
   1  32   2 98.4814 2.21386
   2  32   2 19.5057 0.71192
   3  32   2 19.2995 0.77275
   4  32   2 9.66947 0.56842
   5  32   2 19.5732 0.94039
   6  32   2 0.95247 0.44008
  -6  33   2 134.622 3.60232
  -5  33   2 104.627 2.91422
  -4  33   2 29.4541 0.86215
  -3  33   2 29.9264 0.93152
  -2  33   2 87.1680 2.42680
  -1  33   2 0.52546 0.31687
   0  33   2 54.5764 1.37630
   1  33   2 27.9046 0.87661
   2  33   2 9.79737 0.53727
   3  33   2 93.2609 2.34393
   4  33   2 30.0630 1.17727
   5  33   2 34.0515 1.51271
  -6  34   2 24.0945 1.18213
  -5  34   2 31.9326 1.45965
  -4  34   2 0.66397 0.38507
  -3  34   2 16.0333 0.71207
  -2  34   2 1.91952 0.41169
  -1  34   2 9.07568 0.56030
   0  34   2 1.26486 0.34994
   1  34   2 96.1988 2.38684
   2  34   2 4.13961 0.48075
   3  34   2 1.65580 0.40116
   4  34   2 17.4091 0.86786
   5  34   2 14.2232 1.99608
  -5  35   2 16.3435 0.98841
  -4  35   2 0.36025 0.37770
  -3  35   2 22.5291 0.88397
  -2  35   2 2.77583 0.36882
  -1  35   2 0.10250 0.39837
   0  35   2 71.2566 2.02233
   1  35   2 5.46310 0.54845
   2  35   2 32.5513 1.17709
   3  35   2 0.72610 0.35282
   4  35   2 0.76907 0.43183
  -5  36   2 167.883 9.60997
  -4  36   2 110.710 3.45682
  -3  36   2 7.41359 0.55401
  -2  36   2 133.321 3.21671
  -1  36   2 32.1170 0.98667
   0  36   2 8.11902 0.53508
   1  36   2 0.08421 0.26355
   2  36   2 9.61289 0.62336
   3  36   2 5.58840 0.63429
  -4  37   2 58.5113 2.43977
  -3  37   2 8.56395 0.66440
  -2  37   2 68.3304 2.02097
  -1  37   2 51.8723 1.84753
   0  37   2 122.312 3.22638
   1  37   2 1.68715 0.36273
   2  37   2 0.76659 0.36527
  -2  38   2 2.04216 0.39583
  -1  38   2 84.3161 2.67519
   0  38   2 103.530 3.16049
   1  38   2 0.42224 0.36400
 -12   0   3 0.60357 0.97485
 -11   0   3 0.58762 0.58092
 -10   0   3 0.06113 0.43291
  -9   0   3 3.84289 1.37192
  -8   0   3 0.28801 0.44257
  -7   0   3 2.56538 0.61256
  -6   0   3 2.52569 0.45390
  -5   0   3 3.39675 1.69508
  -4   0   3 5.12983 1.31070
  -3   0   3 0.25579 0.10546
  -2   0   3 1.07761 0.10340
  -1   0   3 0.40972 0.07836
   0   0   3 2.93165 0.26102
   1   0   3 0.66830 0.30457
   2   0   3 0.73483 0.11598
   3   0   3 15.9525 2.29619
   4   0   3 0.20010 0.20276
   5   0   3 2.30668 0.49835
   6   0   3 0.36156 0.15571
   7   0   3 0.36915 0.42170
   8   0   3 0.30829 0.36415
   9   0   3 0.37929 0.30664
  10   0   3 0.67223 1.07830
  11   0   3 0.00000 0.66151
 -12   1   3 1.12293 0.54378
 -11   1   3 3.25450 0.64659
 -10   1   3 0.55034 0.35971
  -9   1   3 12.0702 0.73893
  -8   1   3 258.599 7.21613
  -7   1   3 126.299 3.18436
  -6   1   3 143.953 3.51427
  -5   1   3 3168.31 58.6072
  -4   1   3 1885.85 29.3650
  -3   1   3 501.514 7.54357
  -2   1   3 130.166 1.79478
  -1   1   3 80.1470 1.16987
   0   1   3 825.422 13.8044
   1   1   3 490.878 10.2748
   2   1   3 1801.12 41.2286
   3   1   3 698.878 10.6166
   4   1   3 238.486 5.60207
   5   1   3 7.48019 0.26005
   6   1   3 88.8123 1.73917
   7   1   3 1.96410 0.18801
   8   1   3 74.7390 2.03539
   9   1   3 5.42115 0.46403
  10   1   3 36.3398 2.04559
  11   1   3 1.78861 0.62991
 -12   2   3 0.00000 0.54218
 -11   2   3 0.23467 0.44800
 -10   2   3 63.9344 2.20750
  -9   2   3 231.468 6.57020
  -8   2   3 500.051 13.5549
  -7   2   3 185.577 5.18058
  -6   2   3 107.385 2.78063
  -5   2   3 576.379 9.80262
  -4   2   3 172.787 2.74278
  -3   2   3 635.157 9.02751
  -2   2   3 1042.93 14.2472
  -1   2   3 13.7385 0.27418
   0   2   3 70.8109 1.44108
   1   2   3 1764.76 49.9222
   2   2   3 1259.17 28.0606
   3   2   3 16.8838 0.40607
   4   2   3 60.5171 1.32590
   5   2   3 100.121 1.90989
   6   2   3 39.5180 0.88552
   7   2   3 1.26136 0.23562
   8   2   3 31.2265 0.91903
   9   2   3 12.9827 0.78338
  10   2   3 2.68843 0.80833
  11   2   3 143.757 6.06779
 -12   3   3 30.4637 2.00015
 -11   3   3 83.6584 2.88258
 -10   3   3 26.8534 1.18717
  -9   3   3 317.064 8.67615
  -8   3   3 10.2400 0.57303
  -7   3   3 36.3965 1.13995
  -6   3   3 15.8159 0.65134
  -5   3   3 1673.26 84.1663
  -4   3   3 2959.32 49.5904
  -3   3   3 29.8078 0.61741
  -2   3   3 40.7467 0.59734
  -1   3   3 550.370 7.60999
   0   3   3 375.266 6.12776
   1   3   3 39.9061 0.87072
   2   3   3 6.60701 1.48667
   3   3   3 58.9343 1.03386
   4   3   3 103.219 2.08230
   5   3   3 2.42942 0.16363
   6   3   3 57.1756 1.17506
   7   3   3 479.260 8.72277
   8   3   3 41.0369 1.10180
   9   3   3 1.02512 0.34553
  10   3   3 9.78215 1.03506
 -12   4   3 9.08264 0.95446
 -11   4   3 0.47145 0.35636
 -10   4   3 18.6375 0.96243
  -9   4   3 12.9265 0.68789
  -8   4   3 9.11355 0.54085
  -7   4   3 304.478 7.23614
  -6   4   3 25.1769 0.75894
  -5   4   3 498.265 10.4890
  -4   4   3 6.85801 0.47269
  -3   4   3 169.698 2.47170
  -2   4   3 807.897 11.1624
  -1   4   3 0.61925 0.05146
   0   4   3 50.5315 0.86542
   1   4   3 159.776 2.84239
   2   4   3 626.649 9.23268
   3   4   3 44.7471 0.87912
   4   4   3 2.89828 0.15571
   5   4   3 15.9179 0.43764
   6   4   3 11.0694 0.35532
   7   4   3 7.35571 0.34034
   8   4   3 94.1185 2.51341
   9   4   3 13.0740 0.80705
  10   4   3 10.9484 1.09743
 -12   5   3 38.7193 1.91425
 -11   5   3 77.4051 2.59463
 -10   5   3 2.00177 0.41471
  -9   5   3 24.3466 0.94959
  -8   5   3 1.49222 0.25515
  -7   5   3 22.2382 0.79887
  -6   5   3 150.628 3.68317
  -5   5   3 234.775 5.06369
  -4   5   3 929.109 12.6599
  -3   5   3 606.585 8.36584
  -2   5   3 23.6001 0.51340
  -1   5   3 231.434 3.11955
   0   5   3 9.53460 0.26888
   1   5   3 49.6315 0.79312
   2   5   3 529.503 7.02501
   3   5   3 15.5017 0.32486
   4   5   3 9.55721 0.29141
   5   5   3 51.5968 1.12795
   6   5   3 180.964 3.39340
   7   5   3 91.9017 1.82409
   8   5   3 50.9234 1.90203
   9   5   3 1.98553 0.41554
  10   5   3 4.82148 0.57738
 -12   6   3 163.900 5.60888
 -11   6   3 16.1604 0.95144
 -10   6   3 23.3634 0.97124
  -9   6   3 103.104 2.76928
  -8   6   3 86.0531 2.11606
  -7   6   3 81.0921 1.97472
  -6   6   3 8.17266 0.39816
  -5   6   3 116.398 2.62488
  -4   6   3 388.729 5.95965
  -3   6   3 10.3588 0.28517
  -2   6   3 10.1696 0.42314
  -1   6   3 25.7305 0.45956
   0   6   3 39.6993 0.67190
   1   6   3 563.435 9.11553
   2   6   3 1020.67 14.2130
   3   6   3 556.939 9.46108
   4   6   3 153.123 3.04276
   5   6   3 112.294 2.27066
   6   6   3 34.7556 0.77743
   7   6   3 8.56768 0.31285
   8   6   3 11.7151 0.62761
   9   6   3 47.8561 1.97226
  10   6   3 0.77659 0.37232
 -12   7   3 119.516 4.34331
 -11   7   3 4.00902 0.57251
 -10   7   3 28.9304 1.10653
  -9   7   3 64.2232 1.71552
  -8   7   3 152.408 3.49423
  -7   7   3 832.037 17.4797
  -6   7   3 35.4458 1.00090
  -5   7   3 43.3816 1.11327
  -4   7   3 0.23876 0.10284
  -3   7   3 5.74587 0.21220
  -2   7   3 64.5956 1.07144
  -1   7   3 1850.89 36.8630
   0   7   3 0.42734 0.07255
   1   7   3 2677.73 66.5800
   2   7   3 4.88592 0.25801
   3   7   3 245.265 4.21989
   4   7   3 19.5942 0.58854
   5   7   3 16.7702 0.45405
   6   7   3 28.0020 0.72243
   7   7   3 7.69068 0.38398
   8   7   3 7.66055 0.53999
   9   7   3 2.99123 0.48626
  10   7   3 7.95028 0.80970
 -12   8   3 18.9552 1.31356
 -11   8   3 5.98373 0.74037
 -10   8   3 1.12733 0.27389
  -9   8   3 12.2105 0.60239
  -8   8   3 238.426 5.26764
  -6   8   3 282.914 6.11242
  -5   8   3 5.73210 0.31148
  -4   8   3 78.3729 1.56199
  -3   8   3 367.060 5.30551
  -2   8   3 1391.76 20.4178
  -1   8   3 152.909 2.11880
   0   8   3 317.722 5.27341
   1   8   3 708.628 11.2421
   2   8   3 1659.26 22.9851
   3   8   3 6.23219 0.33502
   4   8   3 618.770 12.8370
   5   8   3 185.523 4.01199
   6   8   3 6.61629 0.30972
   7   8   3 3.22370 0.26022
   8   8   3 0.17385 0.26125
   9   8   3 14.3859 0.87926
  10   8   3 21.8143 1.21292
 -12   9   3 0.62342 0.53957
 -11   9   3 0.47492 0.41851
 -10   9   3 3.73352 0.46028
  -9   9   3 1.67984 0.31903
  -8   9   3 9.27529 0.55775
  -7   9   3 70.0004 2.14024
  -6   9   3 150.173 3.40853
  -5   9   3 17.4828 0.62792
  -4   9   3 3.12010 0.26210
  -3   9   3 64.2042 1.30427
  -2   9   3 494.653 7.98109
  -1   9   3 1157.08 17.0588
   0   9   3 1408.50 22.4649
   1   9   3 102.158 1.56080
   2   9   3 236.924 4.20673
   3   9   3 17.6964 0.38305
   4   9   3 235.613 5.01477
   5   9   3 147.869 2.99572
   6   9   3 0.56475 0.17457
   7   9   3 129.780 2.93050
   8   9   3 16.1363 0.86433
   9   9   3 18.6927 1.13093
  10   9   3 245.340 7.87845
 -12  10   3 24.5771 1.82536
 -11  10   3 53.5885 2.27276
 -10  10   3 63.2831 1.91822
  -9  10   3 0.29848 0.33226
  -8  10   3 157.900 4.00962
  -7  10   3 358.395 8.42404
  -6  10   3 16.9514 0.68687
  -5  10   3 4.29942 0.28239
  -4  10   3 8.01550 0.34804
  -3  10   3 465.483 7.16519
  -2  10   3 91.7228 1.82850
  -1  10   3 136.845 2.44555
   0  10   3 249.749 3.81025
   1  10   3 19.8435 0.40737
   2  10   3 68.9135 1.45276
   3  10   3 199.113 3.14798
   4  10   3 0.19963 0.10112
   5  10   3 538.859 12.3831
   6  10   3 156.936 3.55933
   7  10   3 0.51816 0.17780
   8  10   3 37.7307 1.51712
   9  10   3 2.40095 0.63516
  10  10   3 37.0142 1.73116
 -12  11   3 0.43951 0.76127
 -11  11   3 64.2234 2.00600
 -10  11   3 31.8872 1.23998
  -9  11   3 4.94220 0.51534
  -8  11   3 2.14486 0.34413
  -7  11   3 17.2296 0.72012
  -6  11   3 52.9329 1.26251
  -5  11   3 10.2093 0.43155
  -4  11   3 28.6904 0.89335
  -3  11   3 59.5347 2.13734
  -2  11   3 44.4336 0.90058
  -1  11   3 170.362 2.86572
   0  11   3 161.341 2.61377
   1  11   3 6.89007 0.19467
   2  11   3 116.564 2.87867
   3  11   3 129.274 1.89854
   4  11   3 118.735 2.15345
   5  11   3 526.694 12.1966
   6  11   3 23.7613 0.74602
   7  11   3 175.303 4.31405
   8  11   3 5.80863 0.64205
   9  11   3 16.0444 1.06695
  10  11   3 22.5575 1.21678
 -12  12   3 2.52120 1.63392
 -11  12   3 78.0417 3.05618
 -10  12   3 19.8535 0.93792
  -9  12   3 37.0807 1.19793
  -8  12   3 1.27320 0.25544
  -7  12   3 312.949 6.76400
  -6  12   3 293.764 6.33494
  -5  12   3 0.08366 0.11426
  -4  12   3 29.7259 0.90223
  -3  12   3 490.048 11.3034
  -2  12   3 1863.81 27.1628
  -1  12   3 1842.37 30.4595
   0  12   3 350.988 6.10870
   1  12   3 1.61183 0.11086
   2  12   3 306.806 5.54148
   3  12   3 10.7130 0.46543
   4  12   3 242.313 4.63917
   5  12   3 368.065 7.34819
   6  12   3 530.469 10.4692
   7  12   3 3.72863 0.45477
   8  12   3 0.57133 0.32633
   9  12   3 0.49345 0.39188
  10  12   3 20.7355 1.17601
 -12  13   3 63.1764 3.24227
 -11  13   3 1.48895 0.52402
 -10  13   3 1.36206 0.40922
  -9  13   3 0.81744 0.28664
  -8  13   3 0.73637 0.24853
  -7  13   3 19.2826 0.66451
  -6  13   3 0.33299 0.22086
  -5  13   3 0.17426 0.20854
  -4  13   3 92.9747 2.65474
  -3  13   3 1.91682 0.27770
  -2  13   3 61.7492 1.50555
  -1  13   3 55.0976 1.41734
   0  13   3 418.994 8.74184
   1  13   3 71.7040 1.31802
   2  13   3 39.1717 1.11954
   3  13   3 29.0878 0.65714
   4  13   3 117.561 2.15784
   5  13   3 404.773 8.04376
   6  13   3 45.2194 1.19724
   7  13   3 129.391 3.64698
   8  13   3 16.9871 1.00973
   9  13   3 2.58499 0.55072
  10  13   3 12.5001 1.13304
 -12  14   3 31.4433 2.03453
 -11  14   3 5.61028 0.63030
 -10  14   3 29.0833 1.81563
  -9  14   3 44.3645 1.18905
  -8  14   3 7.09289 0.50388
  -7  14   3 87.1060 2.24383
  -6  14   3 38.8237 0.98555
  -5  14   3 64.9135 1.74534
  -4  14   3 123.427 3.12488
  -3  14   3 1.22246 0.16919
  -2  14   3 60.0952 1.48724
  -1  14   3 358.142 6.96520
   0  14   3 25.2280 0.62903
   1  14   3 406.547 6.94277
   2  14   3 9.96508 0.33956
   3  14   3 48.4365 1.16576
   4  14   3 130.153 2.39587
   5  14   3 1612.85 33.6359
   6  14   3 104.896 2.32777
   7  14   3 13.0824 0.82701
   8  14   3 18.0221 1.02683
   9  14   3 3.91864 0.64178
  10  14   3 11.5915 1.43616
 -11  15   3 0.52502 0.33625
 -10  15   3 37.2718 1.24706
  -9  15   3 40.1273 1.10496
  -8  15   3 57.1874 1.41058
  -7  15   3 62.3986 1.47760
  -6  15   3 4.43773 0.31460
  -5  15   3 342.549 7.31060
  -4  15   3 32.0470 0.87754
  -3  15   3 6.79637 0.30104
  -2  15   3 30.9676 0.73249
  -1  15   3 123.575 2.33098
   0  15   3 150.949 3.02782
   1  15   3 297.529 5.12372
   2  15   3 3.86275 0.18136
   3  15   3 355.280 6.48543
   4  15   3 34.5820 0.74517
   5  15   3 1708.60 32.8810
   6  15   3 0.65223 0.17648
   7  15   3 14.2190 0.73818
   8  15   3 39.1761 1.43404
   9  15   3 0.49735 0.45539
  10  15   3 9.73315 1.39982
 -11  16   3 4.96330 0.50033
 -10  16   3 33.4978 1.14742
  -9  16   3 2.11500 0.27142
  -8  16   3 3.21617 0.31110
  -7  16   3 104.855 2.30018
  -6  16   3 0.84549 0.18809
  -5  16   3 204.981 4.48969
  -4  16   3 58.6804 1.47485
  -3  16   3 40.8901 1.04655
  -2  16   3 20.7298 0.50354
  -1  16   3 190.880 4.08948
   0  16   3 25.4335 0.64268
   1  16   3 347.805 6.77841
   2  16   3 0.10106 0.07624
   3  16   3 381.718 6.96541
   4  16   3 472.635 7.69600
   5  16   3 20.6525 0.63015
   6  16   3 18.2012 0.70154
   7  16   3 132.282 3.37521
   8  16   3 2.86264 0.38182
   9  16   3 4.04585 0.57198
 -11  17   3 24.0561 1.07862
 -10  17   3 5.42473 0.49950
  -9  17   3 3.38633 0.36019
  -8  17   3 0.96931 0.20741
  -7  17   3 194.212 4.32418
  -6  17   3 179.142 3.98852
  -5  17   3 62.1370 1.54543
  -4  17   3 10.5472 0.42476
  -3  17   3 6.18876 0.29717
  -2  17   3 2.23027 0.15857
  -1  17   3 274.968 5.84928
   0  17   3 160.305 3.47192
   1  17   3 420.012 7.64003
   2  17   3 61.6618 1.18836
   3  17   3 1.71997 0.14815
   4  17   3 28.1331 0.70760
   5  17   3 151.018 2.73950
   6  17   3 117.404 2.51254
   7  17   3 96.0045 2.90356
   8  17   3 0.40113 0.27368
   9  17   3 2.34425 0.50634
 -11  18   3 12.0275 0.73065
 -10  18   3 0.70078 0.29594
  -9  18   3 6.46266 0.50621
  -8  18   3 0.14973 0.17018
  -7  18   3 8.19585 0.59828
  -6  18   3 28.1720 0.86383
  -5  18   3 47.9613 1.25428
  -4  18   3 429.261 8.40509
  -3  18   3 29.9645 0.75922
  -2  18   3 66.0312 1.33288
  -1  18   3 80.8831 1.71025
   0  18   3 386.716 7.58900
   1  18   3 87.4214 1.86691
   2  18   3 13.7932 0.42218
   3  18   3 175.315 3.30986
   4  18   3 33.0929 0.86648
   5  18   3 16.6259 0.46394
   6  18   3 6.94653 0.38341
   7  18   3 5.85723 0.41462
   8  18   3 1.13062 0.40998
   9  18   3 17.0987 1.09785
 -11  19   3 38.0534 1.30442
 -10  19   3 48.3311 1.49245
  -9  19   3 24.4513 1.05431
  -8  19   3 3.31213 0.33900
  -7  19   3 13.5854 0.57351
  -6  19   3 112.646 2.62919
  -5  19   3 355.824 7.61211
  -4  19   3 847.933 17.6856
  -3  19   3 48.6505 1.13336
  -2  19   3 1.34935 0.13222
  -1  19   3 142.625 3.12723
   0  19   3 369.272 7.24787
   1  19   3 373.563 6.83346
   2  19   3 4.86456 0.25540
   3  19   3 82.0617 1.77341
   4  19   3 85.1234 1.87524
   5  19   3 0.84192 0.18993
   6  19   3 2.43313 0.22742
   7  19   3 35.7410 1.08288
   8  19   3 30.6026 1.24350
   9  19   3 0.18769 0.31829
 -11  20   3 26.2771 1.23219
 -10  20   3 38.3444 1.47586
  -9  20   3 24.1165 1.00941
  -8  20   3 24.3000 0.81935
  -7  20   3 162.586 3.78222
  -6  20   3 42.2329 1.17374
  -5  20   3 660.908 13.9148
  -4  20   3 61.7089 1.41658
  -3  20   3 5.32345 0.28629
  -2  20   3 1.51933 0.17040
  -1  20   3 8.88218 0.32050
   0  20   3 44.0001 1.04571
   1  20   3 139.457 2.70164
   2  20   3 1112.40 23.1184
   3  20   3 1111.86 19.9850
   4  20   3 5.61873 0.33688
   5  20   3 49.1492 1.48538
   6  20   3 3.51649 0.29730
   7  20   3 15.3475 0.72095
   8  20   3 5.77446 0.72802
   9  20   3 2.09027 0.49354
 -10  21   3 26.1221 1.20233
  -9  21   3 1.04551 0.35173
  -8  21   3 6.96386 0.42811
  -7  21   3 4.71718 0.43166
  -6  21   3 212.473 4.72928
  -5  21   3 362.465 7.19725
  -4  21   3 21.2323 0.66025
  -3  21   3 10.7995 0.47737
  -2  21   3 27.8280 0.89605
  -1  21   3 132.355 2.77172
   0  21   3 16.9179 0.65060
   1  21   3 10.4019 0.41190
   2  21   3 99.4420 2.81475
   3  21   3 2.98332 0.26670
   4  21   3 160.216 3.39278
   5  21   3 0.12661 0.16906
   6  21   3 65.6706 1.78480
   7  21   3 2.26986 0.42251
   8  21   3 8.32997 0.73865
   9  21   3 1.41964 0.45017
 -10  22   3 123.582 3.84742
  -9  22   3 0.43007 0.31176
  -8  22   3 10.6346 0.74149
  -7  22   3 20.9133 0.80370
  -6  22   3 1.29090 0.37405
  -5  22   3 3.08308 0.34854
  -4  22   3 259.512 6.19853
  -3  22   3 45.1409 1.39754
  -2  22   3 143.191 3.31545
  -1  22   3 6.85659 0.32056
   0  22   3 114.605 2.78672
   1  22   3 153.907 3.42265
   2  22   3 40.8995 1.12234
   3  22   3 128.628 2.94778
   4  22   3 4.96129 0.54824
   5  22   3 4.42497 0.36203
   6  22   3 0.36364 0.21320
   7  22   3 56.0237 1.73687
   8  22   3 80.6557 2.72675
 -10  23   3 1.55878 0.47622
  -9  23   3 41.6662 1.77523
  -8  23   3 76.2812 2.24700
  -7  23   3 51.8342 1.33876
  -6  23   3 42.5617 1.58558
  -5  23   3 53.9973 1.54234
  -4  23   3 25.9769 0.74945
  -3  23   3 1.61942 0.22710
  -2  23   3 191.341 4.21929
  -1  23   3 229.902 4.60005
   0  23   3 54.6906 1.29249
   1  23   3 0.57763 0.19406
   2  23   3 53.3378 1.40163
   3  23   3 162.035 3.34494
   4  23   3 63.6950 1.63620
   5  23   3 3.29368 0.33556
   6  23   3 2.78112 0.30687
   7  23   3 11.4820 0.70685
   8  23   3 4.10364 0.57735
 -10  24   3 55.4383 2.52482
  -9  24   3 10.1349 0.90943
  -8  24   3 1.44886 0.36727
  -7  24   3 4.12405 0.43419
  -6  24   3 46.7553 1.27706
  -5  24   3 19.5931 0.87175
  -4  24   3 14.6302 0.63445
  -3  24   3 55.4456 1.33175
  -2  24   3 26.5382 0.85166
  -1  24   3 23.8680 0.67972
   0  24   3 31.1276 0.95007
   1  24   3 220.378 4.83281
   2  24   3 222.481 4.91012
   3  24   3 78.3832 2.18108
   4  24   3 5.80379 0.44918
   5  24   3 42.3078 1.35995
   6  24   3 1.41574 0.29457
   7  24   3 7.26612 0.83278
   8  24   3 18.3450 1.40584
  -9  25   3 23.1102 1.24547
  -8  25   3 6.92160 0.60836
  -7  25   3 33.3771 1.12607
  -6  25   3 81.1281 2.00840
  -5  25   3 288.320 6.84470
  -4  25   3 17.7100 0.65646
  -3  25   3 12.9872 0.53288
  -2  25   3 114.145 2.90442
  -1  25   3 49.9191 1.19240
   0  25   3 50.5106 1.42973
   1  25   3 99.9408 2.42791
   2  25   3 30.3076 0.93282
   3  25   3 12.9646 0.57485
   4  25   3 8.35701 0.53324
   5  25   3 19.8342 0.83471
   6  25   3 19.0895 0.89611
   7  25   3 17.2910 1.04928
   8  25   3 20.9864 2.24644
  -9  26   3 13.6809 0.87496
  -8  26   3 12.9617 0.76852
  -7  26   3 0.25356 0.26533
  -6  26   3 120.326 3.51914
  -5  26   3 30.8248 1.10173
  -4  26   3 267.795 5.43008
  -3  26   3 690.833 15.9926
  -2  26   3 16.5725 0.59375
  -1  26   3 5.20425 0.25923
   0  26   3 8.31867 0.44369
   1  26   3 126.024 2.91562
   2  26   3 3.41819 0.28316
   3  26   3 66.7693 1.72725
   4  26   3 38.9680 1.15207
   5  26   3 0.21576 0.19219
   6  26   3 5.18912 0.46059
   7  26   3 193.700 4.98440
  -9  27   3 11.1253 0.71426
  -8  27   3 26.7588 0.99813
  -7  27   3 25.3430 0.93168
  -6  27   3 24.9199 0.80643
  -5  27   3 653.675 12.7971
  -4  27   3 51.6221 1.21487
  -3  27   3 3.93228 0.61823
  -2  27   3 1.14575 0.19183
  -1  27   3 0.08426 0.10129
   0  27   3 2.90869 0.27533
   1  27   3 6.81502 0.42749
   2  27   3 29.1622 0.82141
   3  27   3 12.7798 0.55795
   4  27   3 0.95644 0.23822
   5  27   3 5.29059 0.41002
   6  27   3 53.9634 1.71611
   7  27   3 49.5309 2.14767
  -9  28   3 6.01306 0.59649
  -8  28   3 33.9892 1.31305
  -7  28   3 4.90011 0.44789
  -6  28   3 2.95376 0.29696
  -5  28   3 4.03002 0.43196
  -4  28   3 1.77665 0.25783
  -3  28   3 4.92342 0.33042
  -2  28   3 6.07775 0.31730
  -1  28   3 43.4424 1.14414
   0  28   3 1.22094 0.21265
   1  28   3 18.7993 0.62087
   2  28   3 19.4494 0.63759
   3  28   3 0.61754 0.22439
   4  28   3 7.85243 0.47020
   5  28   3 5.64904 0.43507
   6  28   3 7.39231 0.65145
   7  28   3 4.08185 1.31250
  -8  29   3 27.7398 1.02730
  -7  29   3 11.8891 0.70609
  -6  29   3 45.6879 1.21508
  -5  29   3 1.47912 0.26220
  -4  29   3 30.2914 0.87762
  -3  29   3 31.8708 0.89334
  -2  29   3 0.05779 0.13686
  -1  29   3 72.7958 1.69314
   0  29   3 0.18094 0.19486
   1  29   3 2.81224 0.27334
   2  29   3 6.01070 0.44654
   3  29   3 20.3298 0.75983
   4  29   3 35.5425 1.10666
   5  29   3 0.35998 0.27221
   6  29   3 41.4449 1.62539
  -8  30   3 0.55361 0.35464
  -7  30   3 33.2947 1.23430
  -6  30   3 0.46101 0.25562
  -5  30   3 98.4338 2.23369
  -4  30   3 43.9527 1.15373
  -3  30   3 150.565 3.18978
  -2  30   3 0.56023 0.20411
  -1  30   3 0.93497 0.25765
   0  30   3 17.8926 0.63934
   1  30   3 1.53294 0.24067
   2  30   3 16.5821 0.60547
   3  30   3 38.8042 1.22341
   4  30   3 95.1060 2.36631
   5  30   3 69.9440 2.08649
   6  30   3 133.857 4.75101
  -7  31   3 20.2703 0.85316
  -6  31   3 35.1614 1.14197
  -5  31   3 80.7878 1.90565
  -4  31   3 24.5025 0.77743
  -3  31   3 95.1266 2.00244
  -2  31   3 68.9847 1.67077
  -1  31   3 280.790 5.69268
   0  31   3 6.28423 0.38567
   1  31   3 8.48941 0.44448
   2  31   3 36.7650 1.12013
   3  31   3 7.95550 0.50388
   4  31   3 9.23227 0.73684
   5  31   3 13.2735 0.82342
  -7  32   3 74.3473 2.08373
  -6  32   3 6.90345 0.59832
  -5  32   3 128.435 3.07175
  -4  32   3 0.17994 0.23856
  -3  32   3 0.41672 0.21946
  -2  32   3 111.892 2.70444
  -1  32   3 37.5577 1.05422
   0  32   3 7.20861 0.43008
   1  32   3 18.2077 0.65292
   2  32   3 17.4348 0.79743
   3  32   3 12.6230 0.74811
   4  32   3 14.3901 0.94839
   5  32   3 88.8431 2.87784
  -6  33   3 18.9077 0.92886
  -5  33   3 22.3035 1.19754
  -4  33   3 0.13869 0.34337
  -3  33   3 9.86316 0.58533
  -2  33   3 194.263 4.96695
  -1  33   3 32.3340 1.08337
   0  33   3 9.41458 0.47976
   1  33   3 40.2727 1.12802
   2  33   3 15.0413 0.77186
   3  33   3 24.4656 1.17929
   4  33   3 58.8833 2.09234
  -6  34   3 14.3445 1.04905
  -5  34   3 28.5641 1.21108
  -4  34   3 24.7819 1.03085
  -3  34   3 74.2021 1.84074
  -2  34   3 216.775 5.33783
  -1  34   3 35.0291 1.14133
   0  34   3 0.83485 0.24561
   1  34   3 8.57140 0.57053
   2  34   3 19.8226 1.07702
   3  34   3 15.8813 0.81424
   4  34   3 114.294 3.59572
  -5  35   3 18.8440 1.04894
  -4  35   3 0.00697 0.31056
  -3  35   3 2.48606 0.40536
  -2  35   3 101.898 2.51951
  -1  35   3 20.9287 0.87765
   0  35   3 6.00483 0.55174
   1  35   3 0.32219 0.28159
   2  35   3 2.40976 0.41381
   3  35   3 62.5595 2.14422
  -4  36   3 0.00000 0.29023
  -3  36   3 26.8622 0.93715
  -2  36   3 44.7655 1.49979
  -1  36   3 128.781 3.97604
   0  36   3 47.4495 1.59642
   1  36   3 3.99390 0.55601
   2  36   3 0.26619 0.33184
  -3  37   3 10.9194 0.77131
  -2  37   3 109.926 3.07028
  -1  37   3 6.39313 0.58502
   0  37   3 1.73196 0.46108
   1  37   3 0.41126 0.34570
 -12   0   4 7.82376 1.17093
 -11   0   4 19.7744 1.47935
 -10   0   4 81.8034 3.74504
  -9   0   4 89.9759 3.94819
  -8   0   4 99.4297 3.39925
  -7   0   4 149.483 4.79277
  -6   0   4 204.180 6.33879
  -5   0   4 8.32576 0.63504
  -4   0   4 202.898 4.47937
  -3   0   4 852.022 15.8621
  -2   0   4 25.0591 0.80168
  -1   0   4 185.662 3.68770
   0   0   4 865.965 19.4474
   1   0   4 3048.95 116.371
   2   0   4 213.841 6.37297
   3   0   4 22.2711 0.80041
   4   0   4 25.9730 0.94434
   5   0   4 171.919 4.50213
   6   0   4 9.12870 0.50315
   7   0   4 80.9837 2.29134
   8   0   4 51.2804 2.30842
   9   0   4 151.022 8.69162
  10   0   4 16.7069 1.94108
 -12   1   4 1.85787 0.61861
 -11   1   4 0.62770 0.37716
 -10   1   4 6.21289 0.67771
  -9   1   4 21.6016 1.08192
  -8   1   4 39.4275 1.52622
  -7   1   4 223.176 6.02099
  -6   1   4 45.3593 1.50126
  -5   1   4 111.864 2.61475
  -4   1   4 0.97075 0.14367
  -3   1   4 10.1592 0.40227
  -2   1   4 0.30104 0.07343
  -1   1   4 273.880 3.71755
   0   1   4 449.953 7.13971
   1   1   4 49.7571 0.91476
   2   1   4 165.606 3.49616
   3   1   4 1.58827 0.11995
   4   1   4 2.20586 0.18393
   5   1   4 4.07569 0.22318
   6   1   4 379.106 7.99127
   7   1   4 0.40114 0.15944
   8   1   4 26.7346 1.12122
   9   1   4 1.05786 0.49132
  10   1   4 93.6119 4.22056
 -12   2   4 16.0518 1.16397
 -11   2   4 0.56539 0.42486
 -10   2   4 5.88708 0.62814
  -9   2   4 7.83509 0.62058
  -8   2   4 611.783 15.9733
  -7   2   4 61.5619 1.78812
  -6   2   4 270.238 6.62351
  -5   2   4 29.7734 0.82834
  -4   2   4 698.773 9.78138
  -3   2   4 781.512 11.9382
  -2   2   4 12.8642 0.35084
  -1   2   4 457.571 6.70845
   0   2   4 9.58846 0.23721
   1   2   4 43.4855 0.83215
   2   2   4 406.393 8.04732
   3   2   4 93.8146 2.05438
   4   2   4 16.9538 0.50075
   5   2   4 0.05091 0.07952
   6   2   4 3.62405 0.24353
   7   2   4 3.23407 0.27453
   8   2   4 3.89218 0.53644
   9   2   4 34.0715 1.55492
  10   2   4 33.5696 2.94483
 -12   3   4 35.4552 1.88220
 -11   3   4 0.57634 0.41608
 -10   3   4 14.8934 0.86978
  -9   3   4 20.2758 0.97170
  -8   3   4 738.889 19.4365
  -7   3   4 293.249 7.79962
  -6   3   4 135.082 3.78034
  -5   3   4 174.018 3.86700
  -4   3   4 140.569 2.46047
  -3   3   4 52.7089 1.33293
  -2   3   4 66.1327 1.17299
  -1   3   4 409.204 5.78197
   0   3   4 42.0105 0.80243
   1   3   4 44.0769 0.88562
   2   3   4 577.932 12.0578
   3   3   4 0.17067 0.11202
   4   3   4 17.0730 0.53659
   5   3   4 0.65789 0.10192
   6   3   4 42.6831 0.97246
   7   3   4 0.52737 0.15186
   8   3   4 105.902 3.64027
   9   3   4 0.69635 0.34258
  10   3   4 187.199 7.72808
 -12   4   4 1.30971 0.50990
 -11   4   4 27.2743 1.28019
 -10   4   4 23.9519 0.99256
  -9   4   4 3.41512 0.39284
  -8   4   4 20.9210 1.95322
  -7   4   4 2100.79 53.5422
  -6   4   4 208.148 5.01554
  -5   4   4 407.447 8.61611
  -4   4   4 1.19851 0.14779
  -3   4   4 62.9623 1.17353
  -2   4   4 100.431 1.67875
  -1   4   4 138.246 1.95659
   0   4   4 92.5006 1.51335
   1   4   4 282.588 5.17440
   2   4   4 15.2015 0.42248
   3   4   4 6.52092 0.25849
   4   4   4 25.9183 0.80222
   5   4   4 7.44030 0.24315
   6   4   4 47.1473 0.99099
   7   4   4 15.3431 0.50599
   8   4   4 0.18633 0.27063
   9   4   4 2.53964 0.44875
  10   4   4 15.6532 1.27731
 -12   5   4 6.01030 0.73581
 -11   5   4 19.7112 1.06769
 -10   5   4 18.5437 0.85322
  -9   5   4 1.62163 0.30357
  -8   5   4 0.57986 0.24868
  -7   5   4 15.0439 1.51816
  -6   5   4 812.674 24.2085
  -5   5   4 169.187 5.29345
  -4   5   4 191.172 3.08864
  -3   5   4 1.44900 0.12637
  -2   5   4 4.37713 0.19486
  -1   5   4 465.558 6.56482
   0   5   4 315.845 6.10490
   1   5   4 688.726 11.2877
   2   5   4 250.191 6.51229
   3   5   4 37.5237 0.83836
   4   5   4 47.1513 1.21964
   5   5   4 15.0255 0.38862
   6   5   4 43.1678 0.98831
   7   5   4 6.98652 0.32840
   8   5   4 4.26370 0.49419
   9   5   4 1.83403 0.39085
  10   5   4 12.9391 1.18392
 -12   6   4 46.1700 1.88099
 -11   6   4 1.64764 0.45997
 -10   6   4 0.07872 0.24689
  -9   6   4 26.7210 1.02693
  -8   6   4 88.1828 2.39757
  -7   6   4 1.46721 0.27145
  -6   6   4 54.3133 1.75997
  -5   6   4 268.989 6.34647
  -4   6   4 202.959 4.81691
  -3   6   4 333.617 5.27172
  -2   6   4 0.38051 0.07288
  -1   6   4 702.506 12.5382
   0   6   4 1248.21 23.1551
   1   6   4 754.920 10.6198
   2   6   4 310.567 6.55997
   3   6   4 356.422 6.93417
   4   6   4 2.39251 0.16832
   5   6   4 0.51122 0.09771
   6   6   4 19.0953 0.49220
   7   6   4 35.7090 0.93633
   8   6   4 32.2894 1.37912
   9   6   4 5.01166 0.56319
  10   6   4 79.4399 3.66155
 -12   7   4 23.0212 1.27695
 -11   7   4 5.36201 0.53546
 -10   7   4 117.672 3.24086
  -9   7   4 7.33923 0.54394
  -8   7   4 103.775 2.75244
  -7   7   4 59.1745 1.68655
  -6   7   4 94.1258 2.76071
  -5   7   4 112.001 2.80972
  -3   7   4 292.249 4.77302
  -2   7   4 770.529 11.5628
  -1   7   4 51.4794 1.19955
   0   7   4 10.2084 0.52344
   1   7   4 1.31783 0.07590
   2   7   4 1438.65 32.6483
   3   7   4 334.541 6.53158
   4   7   4 2.69457 0.12944
   5   7   4 318.448 5.80717
   6   7   4 213.983 4.25987
   7   7   4 0.14875 0.17262
   8   7   4 15.2192 0.85297
   9   7   4 7.17981 0.66347
  10   7   4 55.3205 2.78934
 -12   8   4 7.74351 0.78072
 -11   8   4 4.92674 0.52711
 -10   8   4 2.07082 0.38803
  -9   8   4 140.202 3.74619
  -8   8   4 54.8628 1.64416
  -7   8   4 15.1206 0.67135
  -6   8   4 0.53999 0.18286
  -5   8   4 0.12485 0.13450
  -4   8   4 545.720 19.7370
  -3   8   4 27.4413 0.66791
  -2   8   4 6.03041 0.21722
  -1   8   4 1.00014 0.14410
   0   8   4 4.25998 0.23668
   1   8   4 109.149 1.92439
   2   8   4 447.110 8.06390
   3   8   4 438.681 7.90213
   4   8   4 1351.66 24.2084
   5   8   4 127.839 2.41515
   6   8   4 16.2535 0.94665
   7   8   4 44.0263 1.26731
   8   8   4 16.7266 0.91257
   9   8   4 8.55588 0.70270
  10   8   4 24.4339 1.61291
 -12   9   4 294.425 11.6391
 -11   9   4 0.93261 0.40117
 -10   9   4 96.6732 3.02096
  -9   9   4 77.9524 2.54792
  -8   9   4 215.883 5.34057
  -7   9   4 140.622 3.64099
  -6   9   4 100.417 2.41440
  -5   9   4 236.962 6.29725
  -4   9   4 39.0710 1.03000
  -3   9   4 461.137 9.65194
  -2   9   4 527.835 8.23883
  -1   9   4 175.462 3.99308
   0   9   4 338.636 5.80668
   1   9   4 50.1373 1.00221
   2   9   4 243.701 4.46816
   3   9   4 181.434 3.35100
   4   9   4 279.032 4.55315
   5   9   4 119.908 2.52761
   6   9   4 130.772 2.97924
   7   9   4 29.9821 1.09839
   8   9   4 80.7490 2.93046
   9   9   4 6.47909 0.69259
  10   9   4 15.3164 1.16917
 -12  10   4 26.8833 1.97322
 -11  10   4 38.4945 1.60220
 -10  10   4 1.01051 0.39898
  -9  10   4 8.67842 0.66984
  -8  10   4 208.839 5.13639
  -7  10   4 2.42890 0.32451
  -6  10   4 148.907 3.72295
  -5  10   4 23.2950 0.76940
  -4  10   4 26.2113 0.76537
  -3  10   4 65.6597 1.69513
  -2  10   4 109.014 2.21012
  -1  10   4 25.9423 0.75578
   0  10   4 1.80236 0.14637
   1  10   4 0.14684 0.05639
   2  10   4 87.6208 1.58395
   3  10   4 179.655 3.30723
   4  10   4 772.538 12.4081
   5  10   4 525.199 11.7178
   6  10   4 1.95593 0.27332
   7  10   4 0.33651 0.26068
   8  10   4 22.0370 1.36249
   9  10   4 6.49568 1.04546
 -12  11   4 57.9562 2.49875
 -11  11   4 47.4455 1.83415
 -10  11   4 29.5448 1.47860
  -9  11   4 6.82303 0.52221
  -8  11   4 31.1299 1.11214
  -7  11   4 3.07973 0.33298
  -6  11   4 14.6620 0.55595
  -5  11   4 255.221 5.56774
  -4  11   4 46.9114 1.21262
  -3  11   4 556.588 11.6231
  -2  11   4 537.361 10.3865
  -1  11   4 0.60923 0.10044
   0  11   4 57.9095 1.21373
   1  11   4 290.017 5.30665
   2  11   4 121.915 2.27869
   3  11   4 488.477 8.33955
   4  11   4 31.1635 0.76715
   5  11   4 255.815 4.74769
   6  11   4 322.702 6.87106
   7  11   4 152.180 4.27220
   8  11   4 20.3900 1.10602
   9  11   4 90.9727 3.35696
 -12  12   4 3.52642 0.82382
 -11  12   4 7.20206 0.64900
 -10  12   4 0.81751 0.31355
  -9  12   4 53.2432 1.92554
  -8  12   4 184.373 4.17871
  -7  12   4 16.6986 0.64470
  -6  12   4 32.8945 0.90580
  -5  12   4 17.6490 0.60063
  -4  12   4 111.934 2.53847
  -3  12   4 7.37213 0.38047
  -2  12   4 178.647 3.31479
  -1  12   4 4.53610 0.18597
   0  12   4 6.06205 0.33483
   1  12   4 85.8034 1.94442
   2  12   4 8.75544 0.25468
   3  12   4 310.999 5.70121
   4  12   4 61.9679 1.36255
   5  12   4 4.90393 0.28964
   6  12   4 81.2103 1.86150
   7  12   4 2.40803 0.27080
   8  12   4 0.26337 0.28210
   9  12   4 3.45286 0.53668
 -12  13   4 56.6763 3.03643
 -11  13   4 44.2270 1.77030
 -10  13   4 2.73854 0.43558
  -9  13   4 91.1934 2.84270
  -8  13   4 294.624 6.51049
  -7  13   4 193.238 4.77800
  -6  13   4 18.0892 0.69593
  -5  13   4 8.46429 0.54189
  -4  13   4 154.273 4.29222
  -3  13   4 955.390 28.4640
  -2  13   4 360.149 6.55444
  -1  13   4 170.306 3.36000
   0  13   4 115.568 2.84369
   1  13   4 0.08300 0.10255
   2  13   4 6.39700 0.33622
   3  13   4 2453.27 50.8851
   4  13   4 330.320 7.03117
   5  13   4 423.945 8.33598
   6  13   4 1.16518 0.25919
   7  13   4 3.29574 0.56861
   8  13   4 3.73995 0.50056
   9  13   4 10.3408 0.94022
 -12  14   4 20.1069 1.66145
 -11  14   4 13.6995 1.07162
 -10  14   4 6.35997 0.67979
  -9  14   4 65.9573 1.94878
  -8  14   4 111.278 2.94255
  -7  14   4 1.90946 0.26168
  -6  14   4 293.191 6.96227
  -5  14   4 3.17984 0.30915
  -4  14   4 282.979 6.68123
  -3  14   4 79.3283 2.42587
  -2  14   4 667.431 15.1873
  -1  14   4 71.6772 1.61982
   0  14   4 24.2445 0.80040
   1  14   4 29.1214 0.86053
   2  14   4 0.13433 0.12052
   3  14   4 285.542 5.69064
   4  14   4 472.630 10.1051
   5  14   4 78.4265 1.79677
   6  14   4 132.364 3.71067
   7  14   4 0.81770 0.41144
   8  14   4 0.33998 0.34999
   9  14   4 2.16115 0.56034
 -11  15   4 30.2401 1.62087
 -10  15   4 34.3668 1.27088
  -9  15   4 78.7085 1.88934
  -8  15   4 26.6095 1.00997
  -7  15   4 9.18583 0.52199
  -6  15   4 38.5000 1.08648
  -5  15   4 92.1113 2.72290
  -4  15   4 10.0127 0.60720
  -3  15   4 54.3069 1.14272
  -2  15   4 814.304 18.6139
  -1  15   4 93.9598 2.28960
   0  15   4 283.906 6.64703
   1  15   4 63.0139 1.36847
   2  15   4 9.20037 0.40249
   3  15   4 78.3225 1.46253
   4  15   4 23.6599 0.66675
   5  15   4 174.151 3.56884
   6  15   4 0.10782 0.21078
   7  15   4 1.13623 0.26006
   8  15   4 0.13007 0.25814
   9  15   4 14.0765 0.80071
 -11  16   4 39.7728 1.37279
 -10  16   4 0.75112 0.30296
  -9  16   4 87.9482 2.10802
  -8  16   4 9.95216 0.49295
  -7  16   4 54.0992 1.44375
  -6  16   4 113.236 2.92345
  -5  16   4 10.6531 0.46903
  -4  16   4 65.5000 1.96468
  -3  16   4 27.3284 0.72433
  -2  16   4 7.23348 0.25995
  -1  16   4 11.7966 0.48265
   0  16   4 79.6107 1.82274
   1  16   4 20.1910 0.54893
   2  16   4 6.44789 0.22893
   3  16   4 35.8692 0.80851
   4  16   4 31.2433 0.79695
   5  16   4 55.3642 1.31867
   6  16   4 79.4915 1.94245
   7  16   4 4.11166 0.35892
   8  16   4 18.7029 0.88756
   9  16   4 15.0969 0.81184
 -11  17   4 48.7940 1.54513
 -10  17   4 6.82114 0.52943
  -9  17   4 1.07141 0.26143
  -8  17   4 50.2436 1.42093
  -7  17   4 81.8031 2.02856
  -6  17   4 569.365 12.0471
  -5  17   4 160.180 3.58990
  -4  17   4 809.685 16.9388
  -3  17   4 17.5123 0.51769
  -2  17   4 5.30748 0.23291
  -1  17   4 17.0476 0.53236
   0  17   4 34.8384 0.90563
   1  17   4 8.33961 0.31504
   2  17   4 308.358 6.06576
   3  17   4 78.9606 1.58985
   4  17   4 102.167 2.37207
   5  17   4 123.804 2.84181
   6  17   4 1.03807 0.21358
   7  17   4 12.7572 0.70651
   8  17   4 42.4931 1.60092
   9  17   4 1.56252 0.49243
 -11  18   4 8.91230 0.67784
 -10  18   4 3.42362 0.43927
  -9  18   4 122.893 2.95552
  -8  18   4 0.62932 0.23253
  -7  18   4 284.044 6.22982
  -6  18   4 59.3791 1.54609
  -5  18   4 176.070 3.92200
  -4  18   4 15.6573 0.52057
  -3  18   4 14.9560 0.48967
  -2  18   4 1.12419 0.13282
  -1  18   4 63.6299 1.40714
   0  18   4 1.29346 0.14706
   1  18   4 99.4743 2.10049
   2  18   4 20.5617 0.49387
   3  18   4 6.40368 0.26234
   4  18   4 115.501 2.65721
   5  18   4 4.32422 0.30717
   6  18   4 69.9303 1.94967
   7  18   4 185.808 5.17432
   8  18   4 1.20813 0.32289
 -11  19   4 0.03700 0.34158
 -10  19   4 10.2938 0.72852
  -9  19   4 0.76474 0.25632
  -8  19   4 102.996 2.52974
  -7  19   4 30.6046 1.06522
  -6  19   4 143.762 3.30778
  -5  19   4 0.56490 0.23943
  -4  19   4 613.983 12.9021
  -3  19   4 49.6789 1.16413
  -2  19   4 44.8646 0.96690
  -1  19   4 14.3190 0.49307
   0  19   4 0.76588 0.13972
   1  19   4 32.5221 0.82578
   2  19   4 7.20633 0.29002
   3  19   4 15.5258 0.44519
   4  19   4 1.96590 0.24766
   5  19   4 18.5055 0.74411
   6  19   4 1.99148 0.30591
   7  19   4 16.3850 0.82411
   8  19   4 83.4352 2.60414
 -11  20   4 98.9637 3.23720
 -10  20   4 43.1336 1.85837
  -9  20   4 23.8703 1.04726
  -8  20   4 17.6360 0.78771
  -7  20   4 386.466 9.18985
  -6  20   4 165.884 4.17872
  -5  20   4 50.2187 1.23414
  -4  20   4 109.152 2.51473
  -3  20   4 362.065 8.47646
  -2  20   4 0.72468 0.13430
  -1  20   4 77.5147 1.82810
   0  20   4 24.0076 0.66493
   1  20   4 154.348 3.40894
   2  20   4 27.0055 0.67673
   3  20   4 33.7326 0.79303
   4  20   4 23.8586 1.18509
   5  20   4 1.48246 0.26876
   6  20   4 4.99828 0.42751
   7  20   4 55.7391 1.99758
   8  20   4 3.71824 0.51292
 -10  21   4 48.9983 1.72087
  -9  21   4 4.34487 0.53123
  -8  21   4 35.0111 1.26675
  -7  21   4 241.946 6.63381
  -6  21   4 10.0765 0.61169
  -5  21   4 45.2324 1.47235
  -4  21   4 9.63277 0.47088
  -3  21   4 6.07866 0.35838
  -2  21   4 50.8059 1.27403
  -1  21   4 22.0878 0.69120
   0  21   4 93.2508 2.43233
   1  21   4 284.072 5.70100
   2  21   4 11.4011 0.41249
   3  21   4 42.2641 1.04539
   4  21   4 34.3349 1.06196
   5  21   4 0.63585 0.22309
   6  21   4 11.9829 0.69970
   7  21   4 2.07830 0.48894
   8  21   4 14.7340 0.96939
 -10  22   4 15.9945 1.01093
  -9  22   4 159.892 4.19430
  -8  22   4 1.49248 0.37852
  -7  22   4 0.08334 0.25488
  -6  22   4 1.98250 0.34468
  -5  22   4 223.413 4.94892
  -4  22   4 31.4694 0.88305
  -3  22   4 9.11885 0.50687
  -2  22   4 63.8786 1.50946
  -1  22   4 28.1066 0.82429
   0  22   4 264.214 6.37822
   1  22   4 4.21475 0.35681
   2  22   4 0.54377 0.16052
   3  22   4 41.0397 1.41163
   4  22   4 7.78505 0.50659
   5  22   4 18.6154 0.78262
   6  22   4 104.756 3.12742
   7  22   4 16.1223 1.00361
   8  22   4 1.03984 0.42411
 -10  23   4 0.59021 0.38911
  -9  23   4 2.06318 0.44775
  -8  23   4 7.47097 0.46876
  -7  23   4 13.2624 0.55440
  -6  23   4 39.5089 1.06348
  -5  23   4 11.6816 0.51663
  -4  23   4 130.820 2.77223
  -3  23   4 52.3123 1.23940
  -2  23   4 12.9885 0.44473
  -1  23   4 309.369 6.62943
   0  23   4 132.396 2.77624
   1  23   4 0.36549 0.16893
   2  23   4 11.7684 0.49089
   3  23   4 23.8206 0.83159
   4  23   4 0.54001 0.20171
   5  23   4 91.2940 2.47903
   6  23   4 0.66874 0.27725
   7  23   4 82.5886 2.63608
 -10  24   4 45.2573 2.19888
  -9  24   4 69.3056 3.38240
  -8  24   4 17.0426 0.79263
  -7  24   4 6.59255 0.41488
  -6  24   4 154.191 3.54106
  -5  24   4 33.1756 1.08356
  -4  24   4 144.075 3.28330
  -3  24   4 42.2272 1.13991
  -2  24   4 61.1152 1.51904
  -1  24   4 286.053 7.54424
   0  24   4 53.9492 1.39444
   1  24   4 306.903 7.27401
   2  24   4 43.1734 1.32087
   3  24   4 52.1482 1.38261
   4  24   4 65.2729 1.86605
   5  24   4 25.7210 1.00821
   6  24   4 1.01335 0.31077
   7  24   4 7.45402 0.70287
  -9  25   4 50.3873 1.84797
  -8  25   4 114.765 3.44531
  -7  25   4 17.5091 0.76118
  -6  25   4 0.78992 0.27541
  -5  25   4 399.306 9.48642
  -4  25   4 242.376 5.83984
  -3  25   4 30.1413 0.96175
  -2  25   4 222.587 5.47475
  -1  25   4 82.1040 1.99286
   0  25   4 25.2666 0.80341
   1  25   4 397.329 10.3907
   2  25   4 90.4192 2.42631
   3  25   4 14.5458 0.64985
   4  25   4 0.67674 0.23379
   5  25   4 0.31090 0.30637
   6  25   4 3.23975 0.64121
   7  25   4 0.15539 0.40721
  -9  26   4 76.6166 2.20794
  -8  26   4 32.8220 1.30543
  -7  26   4 118.729 2.86799
  -6  26   4 100.872 2.46379
  -5  26   4 32.4287 0.99019
  -4  26   4 68.5104 1.73275
  -3  26   4 25.5762 0.85638
  -2  26   4 35.0838 1.13589
  -1  26   4 166.095 4.13203
   0  26   4 89.9079 2.36677
   1  26   4 57.8143 1.66384
   2  26   4 88.9476 2.15918
   3  26   4 46.9998 1.30389
   4  26   4 6.47614 0.46869
   5  26   4 44.6464 1.49317
   6  26   4 6.37629 0.69844
   7  26   4 19.6446 1.69804
  -9  27   4 87.1899 2.60746
  -8  27   4 120.841 3.13401
  -7  27   4 0.30528 0.22845
  -6  27   4 0.60898 0.26522
  -5  27   4 66.1670 1.71240
  -4  27   4 28.7055 0.78641
  -3  27   4 40.2909 1.12460
  -2  27   4 3.11581 0.33198
  -1  27   4 170.247 3.54929
   0  27   4 246.435 5.41144
   1  27   4 26.3154 0.86453
   2  27   4 82.2804 2.03308
   3  27   4 11.0486 0.53408
   4  27   4 24.6427 0.97807
   5  27   4 17.9406 0.95504
   6  27   4 13.6013 0.81977
  -8  28   4 19.8994 0.85830
  -7  28   4 134.088 3.24095
  -6  28   4 17.9276 0.65906
  -5  28   4 101.224 2.26834
  -4  28   4 3.85122 0.30469
  -3  28   4 25.0626 0.77440
  -2  28   4 6.99727 0.42608
  -1  28   4 82.5700 2.04026
   0  28   4 193.838 4.00402
   1  28   4 29.1007 0.91156
   2  28   4 8.35577 0.46196
   3  28   4 89.7982 2.47895
   4  28   4 2.50063 0.37853
   5  28   4 59.9849 2.05391
   6  28   4 36.3439 1.54615
  -8  29   4 0.77765 0.32074
  -7  29   4 6.49852 0.54840
  -6  29   4 22.8569 0.78651
  -5  29   4 1.21145 0.22863
  -4  29   4 0.11521 0.17443
  -3  29   4 163.848 3.75105
  -2  29   4 107.012 2.61998
  -1  29   4 113.959 2.49493
   0  29   4 163.860 3.46740
   1  29   4 48.7294 1.34570
   2  29   4 3.54830 0.40972
   3  29   4 0.00000 0.21336
   4  29   4 103.352 2.90794
   5  29   4 0.48692 0.31130
   6  29   4 0.71304 0.57135
  -8  30   4 6.92607 0.61089
  -7  30   4 0.51971 0.28845
  -6  30   4 26.8226 0.86656
  -5  30   4 79.7391 1.87823
  -4  30   4 35.4537 1.10724
  -3  30   4 22.8607 0.92658
  -2  30   4 1.35310 0.26475
  -1  30   4 29.7014 0.88728
   0  30   4 73.4645 1.76182
   1  30   4 18.9415 0.83710
   2  30   4 16.9325 0.79940
   3  30   4 31.1710 1.22978
   4  30   4 49.5272 1.60921
   5  30   4 2.43285 0.46373
  -7  31   4 0.68994 0.31754
  -6  31   4 90.5668 2.19750
  -5  31   4 16.8231 0.73298
  -4  31   4 93.6504 2.37806
  -3  31   4 54.1324 1.50322
  -2  31   4 0.07495 0.18674
  -1  31   4 245.758 5.05013
   0  31   4 12.4662 0.57576
   1  31   4 4.59394 0.44125
   2  31   4 14.2301 0.75634
   3  31   4 0.88798 0.39152
   4  31   4 0.27896 0.32527
   5  31   4 3.10452 0.59390
  -7  32   4 2.07401 0.82560
  -6  32   4 68.3521 2.10101
  -5  32   4 132.529 4.67400
  -4  32   4 111.131 2.76820
  -3  32   4 11.3263 0.53886
  -2  32   4 42.0523 1.26371
  -1  32   4 56.9851 1.48696
   0  32   4 64.5259 1.72620
   1  32   4 1.49821 0.38122
   2  32   4 74.1445 2.22084
   3  32   4 16.3048 0.83810
   4  32   4 402.518 9.67059
  -6  33   4 2.46917 0.50123
  -5  33   4 241.663 6.65676
  -4  33   4 2.76002 0.50249
  -3  33   4 197.592 4.57177
  -2  33   4 15.0657 0.77373
  -1  33   4 17.4296 0.80065
   0  33   4 4.79670 0.42490
   1  33   4 26.9800 1.12986
   2  33   4 20.0986 1.06986
   3  33   4 36.7983 1.50119
   4  33   4 2.01643 0.59022
  -5  34   4 2.52584 0.43604
  -4  34   4 16.7105 0.77648
  -3  34   4 3.78294 0.42479
  -2  34   4 17.5500 0.78918
  -1  34   4 135.856 3.35254
   0  34   4 3.48734 0.40078
   1  34   4 0.54712 0.35375
   2  34   4 49.5509 1.62882
   3  34   4 25.8270 1.41062
  -5  35   4 64.1701 2.77431
  -4  35   4 5.64714 0.50864
  -3  35   4 43.8992 1.50632
  -2  35   4 48.7072 1.43812
  -1  35   4 116.073 3.14316
   0  35   4 54.0567 1.96544
   1  35   4 10.0822 0.68265
   2  35   4 42.8330 1.74720
  -4  36   4 0.61722 0.31697
  -3  36   4 1.74928 0.39575
  -2  36   4 28.6783 1.12986
  -1  36   4 110.442 3.66487
   0  36   4 55.0494 2.23064
   1  36   4 23.2839 1.18698
  -2  37   4 112.966 7.12963
  -1  37   4 50.2789 1.80548
 -12   0   5 0.70918 0.61361
 -11   0   5 0.00000 0.49471
 -10   0   5 0.93183 0.48039
  -9   0   5 0.54672 0.34571
  -8   0   5 0.21235 0.25508
  -7   0   5 1.14270 0.30153
  -6   0   5 0.77841 0.38993
  -5   0   5 13.8813 1.32937
  -4   0   5 0.06008 0.13058
  -3   0   5 1.26814 0.30790
  -2   0   5 0.44526 0.12910
  -1   0   5 0.35162 0.10765
   0   0   5 154.894 8.30147
   1   0   5 0.15805 0.12187
   3   0   5 0.09876 0.14633
   4   0   5 0.06114 0.11333
   5   0   5 1.79480 0.64095
   6   0   5 0.04636 0.24360
   7   0   5 2.70701 0.43171
   8   0   5 0.41823 0.54178
   9   0   5 0.00000 0.54006
 -12   1   5 40.9994 1.75426
 -11   1   5 88.8867 2.91871
 -10   1   5 26.3991 1.27328
  -9   1   5 111.390 3.46752
  -8   1   5 2.31579 0.32352
  -7   1   5 416.816 8.90916
  -6   1   5 35.6329 0.99642
  -5   1   5 87.9829 2.05861
  -4   1   5 145.064 3.19722
  -3   1   5 574.921 13.0667
  -2   1   5 224.734 3.49558
  -1   1   5 201.402 3.27138
   0   1   5 2345.63 117.191
   1   1   5 22.6496 0.56816
   2   1   5 470.138 9.88352
   3   1   5 29.9390 0.76990
   4   1   5 26.3688 0.82639
   5   1   5 271.012 5.75791
   6   1   5 0.19087 0.17436
   7   1   5 61.5156 1.95020
   8   1   5 0.01078 0.28223
   9   1   5 0.75030 0.45758
 -12   2   5 49.6202 2.24223
 -11   2   5 115.480 3.67562
 -10   2   5 0.70198 0.44567
  -9   2   5 59.0376 2.01325
  -8   2   5 0.99169 0.29294
  -7   2   5 19.9556 0.89242
  -6   2   5 5.33611 0.42157
  -5   2   5 12.8159 0.54853
  -4   2   5 91.3843 2.08992
  -3   2   5 4.70308 0.25082
  -2   2   5 1370.17 20.9699
  -1   2   5 405.655 5.89493
   0   2   5 99.8257 3.10204
   1   2   5 51.5588 1.17675
   2   2   5 162.180 3.25457
   3   2   5 255.913 5.47178
   4   2   5 119.971 2.94573
   5   2   5 736.035 16.7610
   6   2   5 17.4101 0.74816
   7   2   5 0.00000 0.59026
   8   2   5 5.78656 0.56084
   9   2   5 32.1572 1.89183
 -12   3   5 45.6161 1.89078
 -11   3   5 76.0484 2.71915
 -10   3   5 54.7941 2.81476
  -9   3   5 12.8656 0.89297
  -8   3   5 72.5484 2.31523
  -7   3   5 205.414 4.55981
  -6   3   5 21.7856 0.77542
  -5   3   5 13.3218 0.53620
  -4   3   5 64.8479 1.54371
  -3   3   5 142.254 4.25631
  -2   3   5 20.1401 0.61527
  -1   3   5 22.0909 0.52098
   0   3   5 18.9962 0.65248
   1   3   5 97.2108 2.03977
   2   3   5 21.5033 0.54758
   3   3   5 129.354 2.88125
   4   3   5 164.426 4.03475
   5   3   5 106.389 2.38965
   6   3   5 9.06428 0.47474
   7   3   5 1.59528 0.37079
   8   3   5 40.3995 1.63225
   9   3   5 0.00000 0.47411
 -12   4   5 0.64788 0.42857
 -11   4   5 177.517 5.24732
 -10   4   5 31.0659 1.18808
  -9   4   5 3.13975 0.50901
  -8   4   5 213.521 5.26141
  -7   4   5 14.7218 0.67385
  -6   4   5 25.8894 0.81468
  -5   4   5 64.9935 1.58422
  -4   4   5 0.84770 0.15555
  -3   4   5 201.765 5.24346
  -2   4   5 329.579 7.52800
  -1   4   5 32.2538 0.76760
   0   4   5 17.4938 0.78746
   1   4   5 257.396 5.05044
   2   4   5 286.849 5.24832
   3   4   5 63.0273 1.77728
   4   4   5 56.5436 1.47310
   5   4   5 9.50290 0.41481
   6   4   5 7.70842 0.44128
   7   4   5 37.1424 1.22906
   8   4   5 1.20304 0.35302
   9   4   5 24.8962 1.57476
 -12   5   5 0.06167 0.32130
 -11   5   5 54.2639 1.80179
 -10   5   5 187.409 4.78324
  -9   5   5 19.2686 0.86807
  -8   5   5 107.663 2.85163
  -7   5   5 381.741 9.00276
  -6   5   5 78.5718 2.10492
  -5   5   5 0.46083 0.16966
  -4   5   5 41.6148 1.28179
  -3   5   5 65.2886 1.49865
  -2   5   5 130.063 2.80581
  -1   5   5 61.9483 1.40257
   0   5   5 309.126 9.07002
   1   5   5 14.8719 0.42914
   2   5   5 16.2047 0.41117
   3   5   5 10.6290 0.38866
   4   5   5 204.444 4.43745
   5   5   5 3.45544 0.28482
   6   5   5 27.6145 0.95132
   7   5   5 88.7445 3.02560
   8   5   5 7.87143 0.72547
   9   5   5 1.39339 0.56339
 -12   6   5 2.74436 0.53103
 -11   6   5 6.35173 0.58924
 -10   6   5 2.37382 0.46626
  -9   6   5 17.1407 0.96292
  -8   6   5 10.6762 0.60169
  -7   6   5 908.632 20.8827
  -6   6   5 199.169 4.83504
  -5   6   5 23.0272 0.80720
  -4   6   5 171.513 4.60255
  -3   6   5 8.95740 0.32067
  -2   6   5 12.3869 0.37144
  -1   6   5 126.022 3.01118
   0   6   5 122.936 2.90069
   1   6   5 14.3114 0.41099
   2   6   5 359.519 7.01482
   3   6   5 620.732 13.0404
   4   6   5 51.7581 1.40164
   5   6   5 223.060 5.30624
   6   6   5 3.02184 0.29530
   7   6   5 5.35034 0.51958
   8   6   5 46.0901 1.82961
   9   6   5 56.1918 2.33946
 -12   7   5 5.20982 0.65377
 -11   7   5 54.9939 1.81351
 -10   7   5 50.3326 1.65142
  -9   7   5 97.1086 2.84261
  -8   7   5 13.9158 0.69277
  -7   7   5 8.66569 0.52601
  -6   7   5 308.344 7.30961
  -5   7   5 309.800 7.30610
  -4   7   5 192.383 5.91999
  -3   7   5 240.986 5.15633
  -2   7   5 41.7879 1.01804
  -1   7   5 67.2721 1.68787
   0   7   5 383.659 8.78284
   1   7   5 56.3730 1.28620
   2   7   5 12.8948 0.43798
   3   7   5 457.485 9.67651
   4   7   5 398.003 9.25804
   5   7   5 0.18487 0.10604
   6   7   5 30.9117 0.94689
   7   7   5 0.32130 0.27073
   8   7   5 0.24650 0.31755
   9   7   5 13.0541 0.85541
 -12   8   5 5.08920 0.64903
 -11   8   5 41.5558 1.67054
 -10   8   5 24.5623 1.18370
  -9   8   5 6.89486 0.71198
  -8   8   5 171.384 4.31737
  -7   8   5 9.12147 0.60166
  -6   8   5 0.49409 0.20383
  -5   8   5 98.4094 3.31434
  -4   8   5 324.745 7.60036
  -3   8   5 8.45503 0.49074
  -2   8   5 25.6722 0.67090
  -1   8   5 2.61162 0.21027
   0   8   5 17.4206 1.34639
   1   8   5 49.7053 1.31042
   2   8   5 567.265 10.9818
   3   8   5 48.0909 1.08336
   4   8   5 45.8817 1.16058
   5   8   5 66.8654 1.45505
   6   8   5 4.07180 0.32677
   7   8   5 25.7382 1.03856
   8   8   5 47.4366 1.87430
   9   8   5 5.36912 0.75369
 -12   9   5 4.61622 0.70438
 -11   9   5 20.3843 1.11511
 -10   9   5 4.12493 0.51141
  -9   9   5 34.9616 1.48724
  -8   9   5 11.6899 0.73889
  -7   9   5 113.516 3.29721
  -6   9   5 129.098 3.64637
  -5   9   5 339.381 8.89488
  -4   9   5 5.99254 0.44556
  -3   9   5 28.3429 0.87473
  -2   9   5 0.15542 0.06992
  -1   9   5 0.25973 0.12287
   0   9   5 36.9953 1.01190
   1   9   5 778.021 14.9510
   2   9   5 1359.15 28.1982
   3   9   5 499.394 9.89196
   4   9   5 328.329 6.98735
   5   9   5 1.35815 0.14596
   6   9   5 85.3924 2.56211
   7   9   5 7.25884 0.56401
   8   9   5 64.8408 2.13494
   9   9   5 8.37753 0.70482
 -12  10   5 2.22702 0.63673
 -11  10   5 45.2098 1.80305
 -10  10   5 9.15393 0.72762
  -9  10   5 8.02037 0.69520
  -8  10   5 57.8065 2.01161
  -7  10   5 17.0183 0.82491
  -6  10   5 188.658 5.17506
  -5  10   5 480.963 11.1431
  -4  10   5 10.7818 0.55469
  -3  10   5 204.038 5.03827
  -2  10   5 4.31415 0.21153
  -1  10   5 0.25397 0.10886
   0  10   5 40.3699 0.98294
   1  10   5 196.947 3.65998
   2  10   5 1374.20 31.1775
   3  10   5 240.166 4.47560
   4  10   5 64.8120 1.54592
   5  10   5 43.3116 1.01844
   6  10   5 130.921 4.49148
   7  10   5 113.278 3.30889
   8  10   5 3.65738 0.44726
   9  10   5 60.9479 2.07599
 -12  11   5 0.74934 0.36585
 -11  11   5 1.56681 0.44898
 -10  11   5 11.6353 0.73848
  -9  11   5 17.0285 0.82419
  -8  11   5 77.1031 2.18652
  -7  11   5 51.5117 1.44854
  -6  11   5 1.39409 0.24698
  -5  11   5 11.2895 0.52648
  -4  11   5 19.7506 0.70242
  -3  11   5 706.886 20.8252
  -2  11   5 20.9369 0.51030
  -1  11   5 7.95807 0.34032
   0  11   5 99.1937 2.67361
   1  11   5 136.858 2.57136
   2  11   5 13.7946 0.38188
   3  11   5 389.740 9.00308
   4  11   5 11.4847 0.37031
   5  11   5 5.25823 0.37553
   6  11   5 37.8498 1.33686
   7  11   5 21.7086 1.02510
   8  11   5 3.25792 0.43427
   9  11   5 0.12093 0.34763
 -12  12   5 12.8815 0.99599
 -11  12   5 16.5471 0.83773
 -10  12   5 28.0687 1.00787
  -9  12   5 18.6049 0.79418
  -8  12   5 51.2847 1.43007
  -7  12   5 2.07913 0.27821
  -6  12   5 27.1669 0.93126
  -5  12   5 172.168 4.23451
  -4  12   5 1035.69 23.6114
  -3  12   5 349.253 10.6747
  -2  12   5 2.09168 0.11376
  -1  12   5 82.5475 2.28280
   0  12   5 549.627 10.6036
   1  12   5 121.288 2.29771
   2  12   5 1010.88 22.8668
   3  12   5 1193.58 22.8687
   4  12   5 186.604 4.05436
   5  12   5 2.55882 0.32078
   6  12   5 218.558 5.94338
   7  12   5 0.35968 0.26785
   8  12   5 21.9132 1.04180
   9  12   5 25.2243 1.45690
 -12  13   5 36.1735 2.71073
 -11  13   5 29.2986 1.41859
 -10  13   5 65.0656 1.99435
  -9  13   5 13.7346 0.64755
  -8  13   5 65.7218 1.90919
  -7  13   5 0.40976 0.25246
  -6  13   5 0.20547 0.20555
  -5  13   5 157.411 4.33459
  -4  13   5 3.79741 0.53058
  -3  13   5 697.305 20.7038
  -2  13   5 18.0655 0.48841
  -1  13   5 2.59551 0.36095
   0  13   5 10.3385 0.36638
   1  13   5 53.4451 1.37893
   2  13   5 140.587 2.58726
   3  13   5 109.747 2.21169
   4  13   5 102.108 2.12152
   5  13   5 121.447 3.09200
   6  13   5 1.73633 0.40329
   7  13   5 40.4798 1.76232
   8  13   5 220.735 7.15613
 -12  14   5 0.45868 0.88723
 -11  14   5 0.06016 0.43390
 -10  14   5 11.1338 0.77158
  -9  14   5 5.03009 0.44916
  -8  14   5 20.6829 1.11069
  -7  14   5 1.21884 0.26050
  -6  14   5 5.73103 0.56702
  -5  14   5 839.003 19.5031
  -4  14   5 0.63052 0.27036
  -3  14   5 824.938 18.8634
  -2  14   5 9.33573 0.33059
  -1  14   5 91.6497 2.54429
   0  14   5 57.1017 1.79051
   1  14   5 43.3493 1.14739
   2  14   5 134.119 2.99374
   3  14   5 67.6799 1.56352
   4  14   5 14.5196 0.50814
   5  14   5 21.8295 0.61741
   6  14   5 3.93034 0.48195
   7  14   5 79.0418 2.98854
   8  14   5 69.8028 3.24644
 -11  15   5 25.7308 1.51435
 -10  15   5 33.8716 1.26785
  -9  15   5 6.27862 0.48978
  -8  15   5 184.196 5.10163
  -7  15   5 166.100 4.14699
  -6  15   5 46.7045 1.41791
  -5  15   5 30.4554 1.05452
  -4  15   5 2.33175 0.39256
  -3  15   5 58.3864 1.40592
  -2  15   5 7.46677 0.27980
  -1  15   5 158.154 5.28514
   0  15   5 27.0161 1.03260
   1  15   5 145.934 3.22767
   2  15   5 95.8535 2.30941
   3  15   5 21.9146 0.53425
   4  15   5 2.65298 0.27871
   5  15   5 39.3741 1.30682
   6  15   5 25.8962 1.14522
   7  15   5 6.55533 0.68741
   8  15   5 4.20121 0.74601
 -11  16   5 3.97122 0.59024
 -10  16   5 0.86207 0.40927
  -9  16   5 5.62551 0.46238
  -8  16   5 11.5705 0.71868
  -7  16   5 56.5747 1.53581
  -6  16   5 209.584 4.65873
  -5  16   5 339.211 7.99102
  -4  16   5 11.9126 0.53480
  -3  16   5 936.456 19.4648
  -2  16   5 1.65302 0.12229
  -1  16   5 128.042 4.08742
   0  16   5 0.35955 0.15903
   1  16   5 17.5939 0.60875
   2  16   5 10.6073 0.44416
   3  16   5 8.45169 0.33403
   4  16   5 0.43515 0.11896
   5  16   5 11.2880 0.45306
   6  16   5 53.3389 1.70046
   7  16   5 0.65470 0.37757
   8  16   5 173.677 5.78331
 -11  17   5 57.1418 2.12805
 -10  17   5 136.387 3.61554
  -9  17   5 61.5460 1.69219
  -8  17   5 0.35629 0.22873
  -7  17   5 146.912 3.85113
  -6  17   5 7.53275 0.44465
  -5  17   5 317.440 6.85260
  -4  17   5 96.5160 2.08353
  -3  17   5 226.098 4.51837
  -2  17   5 2.09930 0.13942
  -1  17   5 23.3076 0.79505
   0  17   5 40.3600 1.17356
   1  17   5 0.18945 0.14007
   2  17   5 0.72093 0.18755
   3  17   5 2.15948 0.17697
   4  17   5 55.8155 1.41423
   5  17   5 80.4624 2.14901
   6  17   5 0.71121 0.24366
   7  17   5 65.7291 2.59133
   8  17   5 39.1965 1.80317
 -11  18   5 4.20565 0.58492
 -10  18   5 12.6737 1.19372
  -9  18   5 0.51976 0.27566
  -8  18   5 97.8141 2.42558
  -7  18   5 261.807 5.78074
  -6  18   5 3.33371 0.32607
  -5  18   5 167.311 4.63495
  -4  18   5 211.214 4.28005
  -3  18   5 56.4304 1.19459
  -2  18   5 89.0990 1.86828
  -1  18   5 19.0063 0.69819
   0  18   5 37.9247 1.03638
   1  18   5 0.29449 0.15181
   2  18   5 42.9310 1.14013
   3  18   5 125.649 2.62347
   4  18   5 0.14294 0.15992
   5  18   5 4.82489 0.37798
   6  18   5 0.57721 0.23993
   7  18   5 10.1455 1.07053
   8  18   5 0.86227 0.54079
 -11  19   5 1.13736 0.53910
 -10  19   5 93.7628 3.04833
  -9  19   5 230.348 5.21472
  -8  19   5 156.889 3.66289
  -7  19   5 5.96377 0.52748
  -6  19   5 51.7780 1.40956
  -5  19   5 469.664 10.0030
  -4  19   5 303.266 7.13650
  -3  19   5 12.2115 0.42309
  -2  19   5 0.54167 0.10132
  -1  19   5 166.131 4.04088
   0  19   5 0.22562 0.15654
   1  19   5 25.2030 0.77421
   2  19   5 20.4799 0.68081
   3  19   5 27.2944 0.94762
   4  19   5 28.6155 0.96678
   5  19   5 42.3113 1.30434
   6  19   5 83.2604 2.52466
   7  19   5 35.1277 1.37694
 -10  20   5 33.9439 1.43803
  -9  20   5 1.97376 0.42961
  -8  20   5 4.35912 0.48670
  -7  20   5 215.817 5.99833
  -6  20   5 102.656 2.61184
  -5  20   5 198.600 4.44506
  -4  20   5 156.947 3.25793
  -3  20   5 2.50344 0.25461
  -2  20   5 4.31608 0.34925
  -1  20   5 0.71749 0.20470
   0  20   5 108.019 2.79624
   1  20   5 15.5168 0.57902
   2  20   5 43.2951 1.17924
   3  20   5 14.0076 0.67535
   4  20   5 0.00000 0.22043
   5  20   5 4.78977 0.40634
   6  20   5 1.05653 0.28010
   7  20   5 40.8293 2.57011
 -10  21   5 33.5787 1.38647
  -9  21   5 1.50904 0.39170
  -8  21   5 98.4815 2.51897
  -7  21   5 79.6102 2.52499
  -6  21   5 63.6952 1.69750
  -5  21   5 209.543 4.35047
  -4  21   5 1.58689 0.20696
  -3  21   5 34.7733 0.87040
  -2  21   5 97.9415 2.27916
  -1  21   5 119.567 2.97283
   0  21   5 287.413 6.25516
   1  21   5 136.485 3.20452
   2  21   5 9.74261 0.54321
   3  21   5 1.74037 0.33765
   4  21   5 1.36467 0.33014
   5  21   5 7.13208 0.50444
   6  21   5 3.26104 0.40434
   7  21   5 0.17952 0.65493
 -10  22   5 15.9190 0.96469
  -9  22   5 81.7234 2.52960
  -8  22   5 10.0060 0.63120
  -7  22   5 0.87525 0.25086
  -6  22   5 0.06557 0.23822
  -5  22   5 12.0887 0.59721
  -4  22   5 6.58887 0.35619
  -3  22   5 0.41737 0.12195
  -2  22   5 65.5806 1.78146
  -1  22   5 92.2681 2.37069
   0  22   5 9.75476 0.52488
   1  22   5 9.31803 0.51956
   2  22   5 0.18144 0.21179
   3  22   5 51.6655 1.53432
   4  22   5 57.2486 1.67128
   5  22   5 8.51392 0.59889
   6  22   5 1.63808 0.38391
   7  22   5 70.6974 2.88991
 -10  23   5 282.836 8.26720
  -9  23   5 21.8943 1.04892
  -8  23   5 19.2328 0.78240
  -7  23   5 57.3822 1.44200
  -6  23   5 10.4213 0.48479
  -5  23   5 0.58364 0.21609
  -4  23   5 39.0037 1.08052
  -3  23   5 107.244 2.31948
  -2  23   5 0.89798 0.21731
  -1  23   5 31.2956 0.98177
   0  23   5 8.94985 0.38404
   1  23   5 8.45645 0.55667
   2  23   5 6.39861 0.50238
   3  23   5 2.62805 0.35111
   4  23   5 0.28298 0.24159
   5  23   5 73.8048 2.33827
   6  23   5 15.2559 0.85635
   7  23   5 56.2584 3.92536
  -9  24   5 180.160 5.24414
  -8  24   5 66.6343 1.78587
  -7  24   5 38.7671 1.09045
  -6  24   5 192.708 4.34355
  -5  24   5 75.1447 2.08059
  -4  24   5 16.5960 0.56621
  -3  24   5 13.4634 0.68553
  -2  24   5 9.17827 0.51253
  -1  24   5 34.4050 1.07145
   0  24   5 59.5643 1.55565
   1  24   5 7.99084 0.54100
   2  24   5 13.0544 0.71826
   3  24   5 5.08162 0.42821
   4  24   5 0.32878 0.23622
   5  24   5 18.7971 1.03193
   6  24   5 10.3885 0.69359
  -9  25   5 19.1950 1.07043
  -8  25   5 17.3561 0.86562
  -7  25   5 164.059 3.77688
  -6  25   5 66.9633 1.75756
  -5  25   5 46.7510 1.43925
  -4  25   5 27.4725 0.87361
  -3  25   5 12.0783 0.57219
  -2  25   5 77.7429 2.32665
  -1  25   5 89.0696 2.36913
   0  25   5 66.9453 1.87758
   1  25   5 81.0029 2.53539
   2  25   5 39.8159 1.52290
   3  25   5 0.11802 0.24770
   4  25   5 94.5586 2.58369
   5  25   5 145.434 7.80228
   6  25   5 7.48398 0.67993
  -9  26   5 60.8974 2.15712
  -8  26   5 51.1900 2.13079
  -7  26   5 22.2113 0.91907
  -6  26   5 3.25756 0.35303
  -5  26   5 130.113 3.38850
  -4  26   5 10.0533 0.51119
  -3  26   5 7.25309 0.46749
  -2  26   5 3.33334 0.44107
  -1  26   5 133.274 3.51808
   0  26   5 267.363 6.50665
   1  26   5 0.05910 0.24495
   2  26   5 11.2760 0.63974
   3  26   5 10.9960 0.68314
   4  26   5 11.5097 0.66568
   5  26   5 247.238 6.93221
   6  26   5 0.00000 0.46458
  -9  27   5 12.2733 1.04104
  -8  27   5 115.533 3.20134
  -7  27   5 137.464 3.06474
  -6  27   5 3.60766 0.40760
  -5  27   5 26.9255 0.98626
  -4  27   5 10.1341 0.51802
  -3  27   5 16.0851 0.73303
  -2  27   5 69.0599 1.91499
  -1  27   5 68.7161 1.77701
   0  27   5 35.1014 1.20827
   1  27   5 48.2142 1.51865
   2  27   5 32.9353 1.15375
   3  27   5 0.23246 0.24034
   4  27   5 89.0035 2.82771
   5  27   5 0.39524 0.33944
  -8  28   5 3.22220 0.42763
  -7  28   5 27.9973 0.94274
  -6  28   5 112.763 2.52779
  -5  28   5 11.9121 0.57662
  -4  28   5 8.99424 0.52879
  -3  28   5 10.7629 0.58318
  -2  28   5 8.47732 0.49434
  -1  28   5 10.7134 0.64471
   0  28   5 70.5524 2.02739
   1  28   5 29.1655 1.07191
   2  28   5 4.36034 0.44373
   3  28   5 11.8605 0.69229
   4  28   5 54.4675 1.78193
   5  28   5 4.53536 0.51006
  -8  29   5 2.12297 0.46400
  -7  29   5 12.8142 0.66400
  -6  29   5 14.4430 0.71515
  -5  29   5 12.8816 0.62717
  -4  29   5 92.7230 2.30525
  -3  29   5 2.58937 0.31190
  -2  29   5 2.43058 0.32862
  -1  29   5 0.86871 0.31524
   0  29   5 63.3491 1.87747
   1  29   5 60.8552 1.83389
   2  29   5 0.91082 0.31095
   3  29   5 2.89754 0.43854
   4  29   5 1.67619 0.39423
   5  29   5 10.3389 1.18976
  -7  30   5 77.2119 2.31949
  -6  30   5 83.8965 2.37551
  -5  30   5 19.5651 0.78546
  -4  30   5 73.5362 1.92605
  -3  30   5 0.70372 0.28433
  -2  30   5 9.33894 0.55862
  -1  30   5 223.381 5.52255
   0  30   5 8.92972 0.64224
   1  30   5 5.69280 0.51577
   2  30   5 26.8055 1.07679
   3  30   5 10.1644 0.75268
   4  30   5 12.2596 0.79035
  -7  31   5 4.52731 0.64802
  -6  31   5 2.02375 0.34393
  -5  31   5 57.2195 1.83233
  -4  31   5 86.7452 2.46425
  -3  31   5 0.46477 0.28712
  -2  31   5 45.0278 1.33748
  -1  31   5 40.2466 1.37288
   0  31   5 0.71406 0.30395
   1  31   5 0.33683 0.28579
   2  31   5 258.905 6.37313
   3  31   5 81.9971 2.37087
   4  31   5 7.90089 0.93259
  -6  32   5 8.91117 0.65521
  -5  32   5 94.2643 3.41245
  -4  32   5 9.01902 0.80464
  -3  32   5 2.44460 0.37728
  -2  32   5 0.31120 0.24787
  -1  32   5 2.18597 0.42929
   0  32   5 21.9148 1.04306
   1  32   5 166.805 4.34080
   2  32   5 30.1376 1.52159
   3  32   5 0.06937 0.45149
  -6  33   5 2.02385 0.69384
  -5  33   5 17.1291 0.84564
  -4  33   5 5.57341 0.52837
  -3  33   5 11.8446 0.63698
  -2  33   5 49.1582 1.62403
  -1  33   5 27.9838 1.18117
   0  33   5 2.90605 0.52554
   1  33   5 41.9525 1.46341
   2  33   5 379.964 9.15361
  -5  34   5 0.71465 0.38903
  -4  34   5 48.5376 1.82231
  -3  34   5 0.25857 0.27038
  -2  34   5 0.50553 0.28460
  -1  34   5 63.9790 2.22358
   0  34   5 29.1049 1.14203
   1  34   5 27.6403 1.16984
   2  34   5 86.1965 3.92751
  -4  35   5 59.9190 2.05110
  -3  35   5 18.1430 0.88157
  -2  35   5 0.57442 0.30364
  -1  35   5 69.0569 2.11229
   0  35   5 34.5512 1.50523
 -12   0   6 246.184 9.95807
 -11   0   6 21.0244 1.63730
 -10   0   6 1.49885 0.54747
  -9   0   6 44.1420 1.94734
  -8   0   6 26.2493 1.25375
  -7   0   6 198.152 6.26340
  -6   0   6 25.1545 1.13732
  -5   0   6 111.535 3.62165
  -4   0   6 130.069 4.99394
  -3   0   6 203.242 7.52401
  -2   0   6 300.309 8.90600
  -1   0   6 33.3602 1.11759
   0   0   6 204.106 7.59017
   1   0   6 0.46392 0.17193
   2   0   6 2.96703 0.32280
   3   0   6 438.582 13.1232
   4   0   6 1108.65 32.7300
   5   0   6 88.4133 2.96844
   6   0   6 237.007 8.95710
   7   0   6 29.6090 1.51562
   8   0   6 143.618 8.36897
 -12   1   6 44.5546 1.87563
 -11   1   6 125.920 3.91826
 -10   1   6 1.51133 0.40626
  -9   1   6 35.9666 1.20773
  -8   1   6 17.0742 0.68212
  -7   1   6 5.88907 0.40847
  -6   1   6 9.60944 0.46696
  -5   1   6 2.17059 0.22202
  -4   1   6 9.01682 0.45544
  -3   1   6 183.212 4.81139
  -2   1   6 156.134 3.65364
  -1   1   6 101.565 2.21093
   0   1   6 1.07702 0.18782
   1   1   6 23.9595 0.59675
   2   1   6 386.166 8.18187
   3   1   6 118.165 2.66414
   4   1   6 46.1765 1.20075
   5   1   6 45.4427 1.29284
   6   1   6 82.9226 2.41376
   7   1   6 106.118 3.54758
   8   1   6 1.56814 0.54585
 -12   2   6 22.4337 1.76098
 -11   2   6 34.4804 1.75934
 -10   2   6 136.409 5.79213
  -9   2   6 64.5183 3.40151
  -8   2   6 33.0368 1.27625
  -7   2   6 36.1146 1.05940
  -6   2   6 70.7819 2.17394
  -5   2   6 3.36338 0.29419
  -4   2   6 1.56376 0.21551
  -3   2   6 93.6645 2.56820
  -2   2   6 1050.00 26.5802
  -1   2   6 3.25433 0.22144
   0   2   6 0.85318 0.15056
   1   2   6 36.3969 0.93658
   2   2   6 4.23463 0.36326
   3   2   6 279.787 5.99962
   4   2   6 3.94197 0.34939
   5   2   6 1.86403 0.34338
   6   2   6 18.0843 0.68882
   7   2   6 6.93243 0.60473
   8   2   6 0.00282 0.51018
 -12   3   6 107.118 4.10582
 -11   3   6 1.83565 0.57280
 -10   3   6 29.8913 1.59019
  -9   3   6 45.0272 2.65110
  -8   3   6 0.45042 0.27480
  -7   3   6 198.174 5.51231
  -6   3   6 74.4428 1.99723
  -5   3   6 170.302 4.57059
  -4   3   6 0.20087 0.16400
  -3   3   6 10.5277 0.43072
  -2   3   6 98.9460 2.79729
  -1   3   6 95.3658 2.29391
   0   3   6 11.6315 0.54285
   1   3   6 5.91745 0.25680
   2   3   6 6.36739 0.29971
   3   3   6 408.795 8.06937
   4   3   6 307.534 6.29277
   5   3   6 12.5584 0.69596
   6   3   6 7.42804 0.44339
   7   3   6 35.2805 1.57295
   8   3   6 9.77737 1.13030
 -12   4   6 0.00000 0.57230
 -11   4   6 7.83970 0.82951
 -10   4   6 309.088 7.56098
  -9   4   6 8.45874 1.04694
  -8   4   6 0.40470 0.31444
  -7   4   6 95.4832 2.31065
  -6   4   6 40.3702 1.23383
  -5   4   6 22.7621 0.91863
  -4   4   6 12.3168 0.51186
  -3   4   6 13.3874 0.53387
  -2   4   6 53.6277 1.31442
  -1   4   6 124.927 2.95879
   0   4   6 51.6395 1.72535
   1   4   6 11.4358 0.36291
   2   4   6 399.418 7.77360
   3   4   6 367.584 7.19988
   4   4   6 346.746 7.53558
   5   4   6 113.923 2.89146
   6   4   6 16.0634 0.70649
   7   4   6 46.3349 1.65686
   8   4   6 9.09082 0.72936
 -12   5   6 1.03188 0.49534
 -11   5   6 18.5813 0.94249
 -10   5   6 157.637 4.13118
  -9   5   6 236.601 5.97306
  -8   5   6 0.48616 0.23755
  -7   5   6 132.086 3.39159
  -6   5   6 56.9065 1.47129
  -5   5   6 19.3688 0.69346
  -4   5   6 15.8720 0.59538
  -3   5   6 14.9345 0.50216
  -2   5   6 212.864 4.51742
  -1   5   6 15.3010 0.48002
   0   5   6 135.011 4.15133
   1   5   6 33.7952 0.75773
   2   5   6 2.74498 0.20221
   3   5   6 75.5043 1.74276
   4   5   6 30.1538 0.82866
   5   5   6 35.0580 1.05850
   6   5   6 50.0968 1.42418
   7   5   6 1.82653 0.39386
   8   5   6 75.4638 2.37336
 -12   6   6 96.4302 3.33081
 -11   6   6 13.4918 0.85939
 -10   6   6 69.8657 2.13121
  -9   6   6 19.6286 1.03688
  -8   6   6 8.79855 0.57652
  -7   6   6 78.8977 2.18579
  -6   6   6 618.199 14.3080
  -5   6   6 32.1616 1.01834
  -4   6   6 37.3643 1.07251
  -3   6   6 116.167 2.57460
  -2   6   6 81.5813 1.85569
  -1   6   6 101.838 3.15944
   0   6   6 70.4026 3.02047
   1   6   6 56.5518 1.22889
   2   6   6 0.54938 0.11696
   3   6   6 38.3618 0.91247
   4   6   6 6.56458 0.33106
   5   6   6 18.9212 0.68178
   6   6   6 1.68884 0.24584
   7   6   6 307.104 8.22673
   8   6   6 24.8541 1.16318
 -12   7   6 0.85475 0.44050
 -11   7   6 51.0310 1.74231
 -10   7   6 1.23144 0.50647
  -9   7   6 76.8655 2.23339
  -8   7   6 78.6881 2.23484
  -7   7   6 662.521 15.3724
  -6   7   6 66.9760 2.08960
  -5   7   6 421.945 10.9790
  -4   7   6 96.7245 2.74491
  -3   7   6 533.899 12.3015
  -2   7   6 144.873 3.44529
  -1   7   6 56.3895 1.64068
   0   7   6 167.762 6.39745
   1   7   6 0.13582 0.06295
   2   7   6 105.847 2.03810
   3   7   6 124.361 2.38575
   4   7   6 17.5861 0.57361
   5   7   6 14.5465 0.57929
   6   7   6 34.3966 1.28739
   7   7   6 9.07165 1.35734
   8   7   6 80.9408 2.55831
 -12   8   6 57.0742 2.50213
 -11   8   6 4.20030 0.67102
 -10   8   6 0.22455 0.31075
  -9   8   6 33.7914 1.58863
  -8   8   6 113.016 3.40078
  -7   8   6 22.9252 1.02140
  -6   8   6 19.9548 0.87155
  -5   8   6 2.78819 0.32944
  -4   8   6 479.500 11.7450
  -3   8   6 214.683 5.05355
  -2   8   6 86.5888 2.44197
  -1   8   6 257.035 6.69387
   0   8   6 15.3061 0.52937
   1   8   6 876.781 20.0497
   2   8   6 17.3283 0.47581
   3   8   6 133.897 2.78283
   4   8   6 120.763 2.72394
   5   8   6 10.6703 0.56246
   6   8   6 65.5535 2.11418
   7   8   6 53.7689 1.88959
   8   8   6 5.43923 0.71213
 -12   9   6 22.8001 1.43615
 -11   9   6 41.5763 1.96732
 -10   9   6 5.72994 0.60401
  -9   9   6 16.0625 0.90082
  -8   9   6 21.7867 1.02854
  -7   9   6 300.448 8.04353
  -6   9   6 27.6805 1.09692
  -5   9   6 66.8956 1.83362
  -4   9   6 96.1143 2.22515
  -3   9   6 86.8127 2.50343
  -2   9   6 10.2526 0.52909
  -1   9   6 5.43131 0.31789
   0   9   6 302.012 6.36909
   1   9   6 0.47686 0.15614
   2   9   6 131.450 2.54686
   3   9   6 6.03727 0.28869
   4   9   6 203.672 4.89738
   5   9   6 37.8145 1.16089
   6   9   6 102.430 3.08707
   7   9   6 66.5892 2.13471
   8   9   6 77.1933 2.85787
 -12  10   6 14.5478 1.10934
 -11  10   6 1.20166 0.45883
 -10  10   6 29.5326 1.32242
  -9  10   6 19.6853 0.90020
  -8  10   6 0.36598 0.25557
  -7  10   6 11.7630 0.70951
  -6  10   6 0.36350 0.22594
  -5  10   6 245.373 5.86667
  -4  10   6 88.3705 2.05960
  -3  10   6 50.9156 1.52890
  -2  10   6 76.6110 2.20762
  -1  10   6 242.197 6.35258
   0  10   6 212.053 4.18359
   1  10   6 271.611 6.39123
   2  10   6 4.64056 0.27748
   3  10   6 162.334 3.29545
   4  10   6 0.39820 0.14971
   5  10   6 5.24297 0.32723
   6  10   6 176.004 4.92066
   7  10   6 15.2139 0.78889
   8  10   6 41.4466 1.88336
 -12  11   6 71.2151 2.63760
 -11  11   6 6.78779 0.59313
 -10  11   6 67.9406 2.09320
  -9  11   6 9.09403 0.62000
  -8  11   6 6.18062 0.53491
  -7  11   6 27.4772 0.99110
  -6  11   6 352.686 9.31307
  -5  11   6 133.664 3.74166
  -4  11   6 387.725 8.22465
  -3  11   6 5.95185 0.31725
  -2  11   6 215.447 5.73498
  -1  11   6 265.480 8.01086
   0  11   6 1166.28 24.1083
   1  11   6 668.916 15.4459
   2  11   6 475.374 11.0038
   3  11   6 37.7867 0.82876
   4  11   6 95.8343 2.21392
   5  11   6 51.4954 1.68229
   6  11   6 103.610 3.05297
   7  11   6 3.09896 0.42077
   8  11   6 0.24645 0.32499
 -12  12   6 2.42998 0.82216
 -11  12   6 14.6229 0.82038
 -10  12   6 66.3322 1.85746
  -9  12   6 10.4647 0.58712
  -8  12   6 1.63057 0.34158
  -7  12   6 5.03831 0.42538
  -6  12   6 5.62052 0.54707
  -5  12   6 245.673 5.88245
  -4  12   6 811.841 18.5505
  -3  12   6 11.6320 0.45516
  -2  12   6 1.89194 0.21840
  -1  12   6 2.67381 0.46255
   0  12   6 12.9485 0.38904
   1  12   6 79.5084 4.27814
   2  12   6 132.694 2.96508
   3  12   6 25.7777 0.60751
   4  12   6 34.6539 1.10390
   5  12   6 13.4414 0.68933
   6  12   6 100.378 3.05871
   7  12   6 4.80435 0.59933
   8  12   6 0.07851 0.32426
 -11  13   6 9.14513 0.74857
 -10  13   6 30.4418 1.21315
  -9  13   6 5.25828 0.61047
  -8  13   6 30.3502 1.10400
  -7  13   6 11.2049 0.63456
  -6  13   6 282.459 6.85719
  -5  13   6 243.560 5.83442
  -4  13   6 878.888 18.3239
  -3  13   6 139.227 3.05788
  -2  13   6 186.088 4.45002
  -1  13   6 44.0837 1.35884
   0  13   6 1030.07 21.4144
   1  13   6 115.442 2.20548
   2  13   6 130.581 2.91218
   3  13   6 124.636 2.57541
   4  13   6 25.3344 0.79300
   5  13   6 1.44328 0.29695
   6  13   6 314.097 9.77541
   7  13   6 36.6657 1.77406
   8  13   6 48.9553 2.10236
 -11  14   6 15.8280 1.08209
 -10  14   6 4.97379 0.55866
  -9  14   6 0.76144 0.39776
  -8  14   6 27.9460 1.17717
  -7  14   6 2.00818 0.40936
  -6  14   6 2.07318 0.35222
  -5  14   6 66.1184 1.98809
  -4  14   6 4.01531 0.31558
  -3  14   6 174.758 3.83324
  -2  14   6 34.5379 1.21873
  -1  14   6 83.5812 2.87757
   0  14   6 7.27535 0.30072
   1  14   6 411.731 8.67891
   2  14   6 5.86181 0.25248
   3  14   6 25.4325 0.72409
   4  14   6 58.2090 1.75566
   5  14   6 69.5609 2.15798
   6  14   6 29.9701 1.50795
   7  14   6 103.464 3.83482
 -11  15   6 28.7201 4.24548
 -10  15   6 56.4957 2.08331
  -9  15   6 59.0939 2.32926
  -8  15   6 14.9470 0.82563
  -7  15   6 142.886 4.74315
  -6  15   6 29.1067 1.04937
  -5  15   6 63.5065 2.01313
  -4  15   6 63.5222 1.70880
  -3  15   6 64.8461 1.54259
  -2  15   6 265.909 7.02617
  -1  15   6 150.495 5.22770
   0  15   6 136.824 4.65664
   1  15   6 27.5388 0.81149
   2  15   6 102.561 2.64913
   3  15   6 110.911 2.87114
   4  15   6 17.8200 0.73623
   5  15   6 33.1901 1.62388
   6  15   6 8.47878 0.85631
   7  15   6 52.3197 2.59829
 -11  16   6 69.7453 2.96857
 -10  16   6 171.804 4.98429
  -9  16   6 101.153 3.21174
  -8  16   6 108.548 2.92550
  -7  16   6 54.5744 1.88231
  -6  16   6 2.87718 0.36948
  -5  16   6 10.6986 0.64390
  -4  16   6 85.5937 2.02047
  -3  16   6 72.0550 1.68922
  -2  16   6 8.65203 0.53050
  -1  16   6 59.3565 1.43566
   0  16   6 99.8326 2.51449
   1  16   6 81.9645 2.14026
   2  16   6 28.0356 0.79086
   3  16   6 27.3083 0.98917
   4  16   6 9.72325 0.65921
   5  16   6 26.6214 1.40737
   6  16   6 13.6848 1.01458
   7  16   6 35.1882 1.65743
 -11  17   6 0.39260 0.43795
 -10  17   6 3.84321 0.51286
  -9  17   6 120.200 3.22328
  -8  17   6 44.8087 1.87968
  -7  17   6 62.1820 1.81724
  -6  17   6 23.5494 0.89074
  -5  17   6 133.080 3.36980
  -4  17   6 25.4560 0.77082
  -3  17   6 234.762 5.04847
  -2  17   6 11.4721 0.59829
  -1  17   6 22.3126 0.77387
   0  17   6 51.1402 1.31502
   1  17   6 165.457 3.66788
   2  17   6 27.5060 0.81656
   3  17   6 1.35416 0.15930
   4  17   6 16.2961 0.95659
   5  17   6 5.94191 0.63353
   6  17   6 34.1393 1.60174
   7  17   6 117.430 4.13681
 -11  18   6 9.08396 0.96090
 -10  18   6 39.0240 1.44629
  -9  18   6 13.4710 1.03449
  -8  18   6 1.16064 0.31573
  -7  18   6 4.19692 0.40912
  -6  18   6 12.5561 0.69226
  -5  18   6 0.34691 0.20026
  -4  18   6 305.771 6.57585
  -3  18   6 72.4628 1.71095
  -2  18   6 0.57456 0.15518
  -1  18   6 0.41616 0.20442
   0  18   6 96.5801 2.27132
   1  18   6 119.344 2.73198
   2  18   6 34.0900 1.01841
   3  18   6 91.5395 2.14797
   4  18   6 20.8419 1.11806
   5  18   6 10.8811 0.84995
   6  18   6 5.16611 0.68691
   7  18   6 22.4947 1.34871
 -10  19   6 0.16460 0.35626
  -9  19   6 84.1510 2.42739
  -8  19   6 0.77058 0.29065
  -7  19   6 15.0678 0.72395
  -6  19   6 3.29292 0.35654
  -5  19   6 24.3045 0.77870
  -4  19   6 85.0377 2.02871
  -3  19   6 15.1053 0.44844
  -2  19   6 83.6804 2.41218
  -1  19   6 4.95283 0.38074
   0  19   6 0.89812 0.25037
   1  19   6 38.4125 1.07115
   2  19   6 101.476 2.42865
   3  19   6 15.1125 0.57108
   4  19   6 32.2353 1.50221
   5  19   6 6.92780 0.69367
   6  19   6 1.51461 0.48890
   7  19   6 14.6528 1.46846
 -10  20   6 29.1979 1.57862
  -9  20   6 0.54573 0.39944
  -8  20   6 0.50510 0.43689
  -7  20   6 48.7270 1.54528
  -6  20   6 25.1463 1.01201
  -5  20   6 157.373 3.91177
  -4  20   6 40.5469 1.10177
  -3  20   6 12.0303 0.39171
  -2  20   6 33.1709 1.49854
  -1  20   6 12.1222 0.64909
   0  20   6 4.17409 0.32593
   1  20   6 85.2680 3.14726
   2  20   6 11.3984 0.56252
   3  20   6 3.04259 0.36895
   4  20   6 0.39061 0.24265
   5  20   6 16.2158 1.21909
   6  20   6 38.7799 1.89795
 -10  21   6 4.07743 0.59424
  -9  21   6 5.74010 0.66476
  -8  21   6 0.87581 0.37897
  -7  21   6 75.5480 2.14505
  -6  21   6 26.9254 0.96764
  -5  21   6 163.690 3.74611
  -4  21   6 45.2164 1.28527
  -3  21   6 6.12638 0.37852
  -2  21   6 161.712 4.62602
  -1  21   6 0.25860 0.21839
   0  21   6 54.9335 2.55170
   1  21   6 59.6776 1.73337
   2  21   6 0.38316 0.26107
   3  21   6 0.71149 0.23799
   4  21   6 60.4898 1.99832
   5  21   6 70.1112 2.74325
   6  21   6 3.28662 0.58456
 -10  22   6 79.1885 3.23135
  -9  22   6 21.1928 0.94896
  -8  22   6 82.6566 2.35304
  -7  22   6 79.0773 2.02345
  -6  22   6 150.225 3.46688
  -5  22   6 0.25738 0.18215
  -4  22   6 61.4807 1.55461
  -3  22   6 5.66756 0.35560
  -2  22   6 166.694 5.33226
  -1  22   6 1.53210 0.36211
   0  22   6 0.10465 0.20275
   1  22   6 0.56130 0.24272
   2  22   6 35.9803 1.16744
   3  22   6 40.0410 1.26762
   4  22   6 178.266 4.95905
   5  22   6 0.52098 0.40115
   6  22   6 30.0313 1.56387
  -9  23   6 17.2405 0.91834
  -8  23   6 2.48085 0.38178
  -7  23   6 2.12431 0.31923
  -6  23   6 38.0228 1.12659
  -5  23   6 0.16289 0.16817
  -4  23   6 1.14914 0.20660
  -3  23   6 0.42751 0.18218
  -2  23   6 19.3840 1.07793
  -1  23   6 135.264 3.85532
   0  23   6 0.21379 0.22113
   1  23   6 27.5084 1.01912
   2  23   6 2.22665 0.32289
   3  23   6 21.0484 0.84097
   4  23   6 72.5621 2.29223
   5  23   6 4.89755 0.67049
   6  23   6 57.5543 3.22617
  -9  24   6 113.797 3.58022
  -8  24   6 105.010 3.11998
  -7  24   6 5.92219 0.44355
  -6  24   6 5.33319 0.44924
  -5  24   6 10.3493 0.57476
  -4  24   6 9.27168 0.45549
  -3  24   6 0.63187 0.25225
  -2  24   6 52.0047 1.75940
  -1  24   6 2.96886 0.37765
   0  24   6 54.5397 1.64227
   1  24   6 3.29536 0.36914
   2  24   6 21.3147 0.95117
   3  24   6 66.4540 1.92216
   4  24   6 49.3308 1.75900
   5  24   6 121.965 4.30392
  -9  25   6 1.30749 0.57710
  -8  25   6 14.2254 0.74319
  -7  25   6 27.6682 0.95765
  -6  25   6 25.8476 0.90264
  -5  25   6 2.64139 0.35084
  -4  25   6 0.28377 0.21747
  -3  25   6 74.5692 2.36308
  -2  25   6 21.4910 0.97899
  -1  25   6 58.7024 1.77212
   0  25   6 0.77361 0.25592
   1  25   6 29.4658 1.08534
   2  25   6 17.3371 0.77510
   3  25   6 3.80135 0.45948
   4  25   6 28.9451 1.33566
   5  25   6 3.66718 0.73853
  -8  26   6 18.8403 0.77217
  -7  26   6 8.36357 0.66227
  -6  26   6 9.38570 0.53535
  -5  26   6 70.5487 1.98945
  -4  26   6 14.3961 0.86367
  -3  26   6 28.4861 1.20029
  -2  26   6 13.5238 0.78964
  -1  26   6 0.29232 0.26370
   0  26   6 9.26143 0.67428
   1  26   6 12.2255 0.72830
   2  26   6 0.27295 0.26755
   3  26   6 99.5703 3.04938
   4  26   6 30.0833 1.25035
  -8  27   6 127.826 3.40435
  -7  27   6 0.13129 0.27643
  -6  27   6 64.3299 1.91228
  -5  27   6 2.81285 0.45295
  -4  27   6 0.92225 0.34146
  -3  27   6 1.45848 0.36287
  -2  27   6 2.71714 0.43967
  -1  27   6 0.33580 0.26923
   0  27   6 5.27435 0.47950
   1  27   6 0.78812 0.29991
   2  27   6 2.99345 0.45886
   3  27   6 45.6801 1.76522
   4  27   6 46.0052 1.71260
  -8  28   6 110.703 7.04915
  -7  28   6 2.45965 0.50942
  -6  28   6 0.13417 0.35199
  -5  28   6 17.2255 0.93648
  -4  28   6 30.2235 1.26994
  -3  28   6 11.3897 0.76132
  -2  28   6 1.16414 0.31686
  -1  28   6 19.1790 0.85337
   0  28   6 64.9290 1.93367
   1  28   6 9.14114 0.69159
   2  28   6 2.59135 0.48629
   3  28   6 0.15319 0.28947
   4  28   6 0.39781 0.39744
  -7  29   6 224.105 5.64892
  -6  29   6 3.29427 0.44886
  -5  29   6 17.2118 1.16840
  -4  29   6 0.21025 0.30833
  -3  29   6 19.4017 0.97856
  -2  29   6 81.1613 2.32357
  -1  29   6 22.7159 0.94819
   0  29   6 62.0086 1.87769
   1  29   6 57.1149 1.80300
   2  29   6 18.8067 0.95872
   3  29   6 8.36154 0.66404
  -7  30   6 48.3709 2.47139
  -6  30   6 67.2300 2.05913
  -5  30   6 49.3121 1.82507
  -4  30   6 36.2119 1.70614
  -3  30   6 35.4527 1.43416
  -2  30   6 0.25469 0.30198
  -1  30   6 1.69205 0.40002
   0  30   6 118.887 3.66813
   1  30   6 8.19856 0.62179
   2  30   6 4.07340 0.47326
   3  30   6 10.2117 1.00067
  -6  31   6 20.3724 1.38912
  -5  31   6 28.9695 1.28244
  -4  31   6 0.33019 0.32879
  -3  31   6 0.78222 0.36647
  -2  31   6 17.6772 0.87160
  -1  31   6 9.67853 0.76518
   0  31   6 156.319 4.07959
   1  31   6 52.4208 1.70432
   2  31   6 6.87157 0.82992
  -5  32   6 2.17359 0.55324
  -4  32   6 1.54741 0.42578
  -3  32   6 2.73207 0.45109
  -2  32   6 2.53079 0.40676
  -1  32   6 358.240 9.74512
   0  32   6 106.680 3.10744
   1  32   6 794.550 18.4973
   2  32   6 20.9665 1.48189
  -4  33   6 1.42709 0.53222
  -3  33   6 0.36213 0.30983
  -2  33   6 29.1569 1.18004
  -1  33   6 48.2640 1.64145
   0  33   6 534.214 14.0548
   1  33   6 46.4875 2.05969
  -3  34   6 3.37806 0.62655
  -2  34   6 23.3359 1.15192
  -1  34   6 20.0049 1.05490
 -12   0   7 0.07399 0.50762
 -11   0   7 0.24739 0.49609
 -10   0   7 0.46215 0.43414
  -9   0   7 0.05326 0.27108
  -8   0   7 0.27127 0.25151
  -7   0   7 0.70310 0.31403
  -6   0   7 0.42240 0.27066
  -5   0   7 0.37181 0.38994
  -4   0   7 0.20907 0.21532
  -3   0   7 45.7253 3.56480
  -2   0   7 0.31041 0.19076
  -1   0   7 0.66907 0.16482
   0   0   7 0.15019 0.18990
   1   0   7 0.02349 0.16577
   2   0   7 2.89741 0.41010
   3   0   7 0.29060 0.23433
   4   0   7 0.32011 0.23444
   5   0   7 0.07966 0.20824
   6   0   7 0.06532 0.24130
   7   0   7 0.00000 0.38554
   8   0   7 0.10356 0.44940
 -12   1   7 56.9646 2.19632
 -11   1   7 5.73324 0.66640
 -10   1   7 70.3849 2.15272
  -9   1   7 5.23700 0.47740
  -8   1   7 17.5803 0.71558
  -7   1   7 67.2386 1.74209
  -6   1   7 91.6508 2.23969
  -5   1   7 3.69343 0.35999
  -4   1   7 140.052 3.79103
  -3   1   7 441.841 13.2233
  -2   1   7 7.50980 0.41760
  -1   1   7 46.2484 1.10902
   0   1   7 106.926 2.95216
   1   1   7 3.05193 0.23968
   2   1   7 190.174 4.16332
   3   1   7 164.497 3.64578
   4   1   7 18.8695 0.65308
   5   1   7 0.21823 0.17031
   6   1   7 19.2002 0.68181
   7   1   7 8.47632 0.63572
   8   1   7 131.129 3.87126
 -12   2   7 26.6804 1.57280
 -11   2   7 7.12152 0.84243
 -10   2   7 19.1813 1.05624
  -9   2   7 3.10581 0.42443
  -8   2   7 58.7677 2.06775
  -7   2   7 35.9768 1.18966
  -6   2   7 282.800 6.72737
  -5   2   7 230.962 7.10711
  -4   2   7 41.9379 1.33435
  -3   2   7 476.497 24.3045
  -2   2   7 116.833 2.81250
  -1   2   7 64.2702 1.60640
   0   2   7 0.51097 0.21017
   1   2   7 30.7847 0.76004
   2   2   7 84.2133 2.16676
   3   2   7 14.1303 0.52060
   4   2   7 175.106 3.94835
   5   2   7 0.69424 0.20866
   6   2   7 44.1822 1.22052
   7   2   7 23.4988 1.02460
 -12   3   7 10.4476 1.01519
 -11   3   7 80.2858 3.14060
 -10   3   7 0.69506 0.54736
  -9   3   7 19.1767 1.16320
  -8   3   7 92.4848 3.45294
  -7   3   7 11.5585 0.55553
  -6   3   7 73.8590 2.42582
  -5   3   7 1.72065 0.34535
  -4   3   7 556.677 14.2986
  -3   3   7 41.9423 1.48290
  -2   3   7 47.3695 1.15575
  -1   3   7 289.059 6.75749
   0   3   7 45.1288 1.39024
   1   3   7 0.41270 0.12680
   2   3   7 6.94863 0.43998
   3   3   7 23.1427 0.78666
   4   3   7 45.5168 1.38149
   5   3   7 1.08031 0.29708
   6   3   7 7.17038 0.46278
   7   3   7 7.45008 0.55313
 -12   4   7 5.30175 0.81002
 -11   4   7 1.41850 0.54288
 -10   4   7 163.308 5.50140
  -9   4   7 56.3909 2.32111
  -8   4   7 9.50216 2.13558
  -7   4   7 48.2662 1.46473
  -6   4   7 4.77873 0.44885
  -5   4   7 7.08504 0.52928
  -4   4   7 25.3168 0.95502
  -3   4   7 129.997 4.90344
  -2   4   7 2.94462 0.26562
  -1   4   7 16.3437 0.51467
   0   4   7 97.0600 2.75846
   1   4   7 2.06955 0.18575
   2   4   7 76.9494 1.55968
   3   4   7 171.290 3.78884
   4   4   7 25.6463 0.83126
   5   4   7 7.92531 0.47694
   6   4   7 1.30315 0.31001
   7   4   7 11.9932 0.63197
 -12   5   7 86.9474 3.02527
 -11   5   7 0.95054 0.47289
 -10   5   7 58.0879 1.87913
  -9   5   7 0.91674 0.36607
  -8   5   7 32.8976 1.47532
  -7   5   7 89.6151 3.13329
  -6   5   7 12.9142 0.59030
  -5   5   7 346.226 8.09977
  -4   5   7 45.0343 1.62818
  -3   5   7 423.050 9.73539
  -2   5   7 87.8735 2.15318
  -1   5   7 3.44929 0.20550
   0   5   7 75.0264 2.43280
   1   5   7 0.04961 0.08129
   2   5   7 2.71629 0.19204
   3   5   7 105.969 2.45750
   4   5   7 50.1715 1.29243
   5   5   7 66.1428 1.66639
   6   5   7 50.3181 1.49244
   7   5   7 41.7586 1.57346
 -12   6   7 0.39133 0.38024
 -11   6   7 55.1501 2.07679
 -10   6   7 55.2526 1.81656
  -9   6   7 97.9409 2.73472
  -8   6   7 133.312 3.50397
  -7   6   7 41.8004 1.51016
  -6   6   7 142.150 4.00641
  -5   6   7 477.569 11.0569
  -4   6   7 286.241 7.50207
  -3   6   7 273.474 6.36502
  -2   6   7 2.40995 0.20428
  -1   6   7 328.216 8.46044
   0   6   7 8.57522 0.68924
   1   6   7 6.80935 0.23879
   2   6   7 27.4618 0.70104
   3   6   7 5.27434 0.32720
   4   6   7 219.541 4.80072
   5   6   7 80.7564 1.94756
   6   6   7 6.97330 0.48137
   7   6   7 121.666 3.55857
 -12   7   7 44.5128 1.90045
 -11   7   7 51.4403 1.85552
 -10   7   7 3.38462 0.54712
  -9   7   7 0.94277 0.36388
  -8   7   7 72.2432 2.10516
  -7   7   7 160.028 4.52637
  -6   7   7 151.264 4.25009
  -5   7   7 156.471 4.33029
  -4   7   7 253.543 7.03640
  -3   7   7 46.1077 1.27269
  -2   7   7 61.0014 1.80704
  -1   7   7 20.9801 0.74491
   0   7   7 1.70547 0.24740
   1   7   7 39.1332 1.05748
   2   7   7 31.4420 0.71487
   3   7   7 99.5061 2.29850
   4   7   7 12.5187 0.49774
   5   7   7 95.8531 2.26151
   6   7   7 117.022 3.39697
   7   7   7 89.8433 2.83629
 -12   8   7 6.13908 1.24124
 -11   8   7 67.6406 3.65573
 -10   8   7 102.802 3.27049
  -9   8   7 34.5567 1.42721
  -8   8   7 12.7525 0.80137
  -7   8   7 0.70291 0.30257
  -6   8   7 470.178 12.2876
  -5   8   7 24.8505 0.88933
  -4   8   7 12.6938 0.63020
  -3   8   7 2.23599 0.38261
  -2   8   7 8.00034 0.45600
  -1   8   7 80.2892 2.69754
   0   8   7 53.5402 1.70680
   1   8   7 1.82041 0.23769
   2   8   7 201.359 3.75820
   3   8   7 17.5804 0.74774
   4   8   7 104.712 2.63153
   5   8   7 62.7059 1.73579
   6   8   7 34.6735 1.36748
   7   8   7 70.0071 2.58782
 -12   9   7 0.42810 0.90302
 -11   9   7 13.5420 1.43748
 -10   9   7 1.21493 0.43185
  -9   9   7 3.32274 0.43985
  -8   9   7 73.0735 2.48692
  -7   9   7 30.6736 1.23387
  -6   9   7 91.2897 3.32502
  -5   9   7 126.682 3.21349
  -4   9   7 0.92227 0.20654
  -3   9   7 92.2706 2.43393
  -2   9   7 61.4736 2.09674
  -1   9   7 839.637 24.8211
   0   9   7 434.128 11.3103
   1   9   7 20.5494 0.72495
   2   9   7 26.6195 0.87157
   3   9   7 177.913 3.94661
   4   9   7 297.902 6.42486
   5   9   7 30.4291 1.06260
   6   9   7 0.74884 0.43846
   7   9   7 129.778 5.35011
 -11  10   7 143.424 4.61350
 -10  10   7 45.0488 1.58009
  -9  10   7 29.9712 1.29088
  -8  10   7 5.56101 0.57156
  -7  10   7 96.7904 2.62002
  -6  10   7 48.9471 1.48690
  -5  10   7 328.800 7.77909
  -4  10   7 2.74274 0.25153
  -3  10   7 50.6198 1.36823
  -2  10   7 305.055 7.99623
  -1  10   7 5.27003 0.53410
   0  10   7 294.389 7.70920
   1  10   7 9.03375 0.43349
   2  10   7 87.6258 2.27501
   3  10   7 238.779 5.17966
   4  10   7 107.275 2.47169
   5  10   7 12.5642 0.69352
   6  10   7 394.392 10.5070
   7  10   7 0.16454 0.36924
 -11  11   7 12.2213 0.82392
 -10  11   7 4.55098 0.51715
  -9  11   7 2.45433 0.38462
  -8  11   7 16.3164 0.77595
  -7  11   7 0.86668 0.31701
  -6  11   7 54.1391 1.60302
  -5  11   7 36.1388 1.18577
  -4  11   7 30.3945 0.95147
  -3  11   7 98.9424 2.84384
  -2  11   7 920.330 23.4160
  -1  11   7 1.17494 0.27766
   0  11   7 9.38883 0.48528
   1  11   7 111.936 2.80231
   2  11   7 38.6988 1.03754
   3  11   7 46.9458 1.68621
   4  11   7 16.3043 0.69367
   5  11   7 64.8397 2.05916
   6  11   7 1.65597 0.51235
   7  11   7 2.35214 0.51761
 -11  12   7 153.536 4.11946
 -10  12   7 118.913 3.25684
  -9  12   7 14.6635 0.81968
  -8  12   7 1.78616 0.32809
  -7  12   7 27.1639 1.01549
  -6  12   7 171.866 4.28147
  -5  12   7 443.960 11.5930
  -4  12   7 26.2535 0.85736
  -3  12   7 1220.19 30.9635
  -2  12   7 259.481 6.85348
  -1  12   7 260.334 6.89948
   0  12   7 401.373 7.81544
   1  12   7 16.7336 0.62503
   2  12   7 5.87433 0.43507
   3  12   7 0.05526 0.16241
   4  12   7 9.82334 0.49285
   5  12   7 0.35889 0.31656
   6  12   7 233.139 7.44911
   7  12   7 141.476 5.84454
 -11  13   7 6.22759 0.61392
 -10  13   7 20.3683 0.99586
  -9  13   7 65.0123 2.24194
  -8  13   7 0.34789 0.22953
  -7  13   7 0.73838 0.26090
  -6  13   7 43.2674 1.55070
  -5  13   7 9.37070 0.59984
  -4  13   7 1.31898 0.28385
  -3  13   7 6.00469 0.49036
  -2  13   7 286.774 7.54711
  -1  13   7 155.491 3.73832
   0  13   7 588.626 13.5393
   1  13   7 6.18771 0.34933
   2  13   7 2.01372 0.20895
   3  13   7 42.9803 1.29036
   4  13   7 34.2466 1.28168
   5  13   7 16.1476 0.99886
   6  13   7 0.64719 0.43993
   7  13   7 1.63533 0.47918
 -11  14   7 4.05221 0.74853
 -10  14   7 0.00000 0.42903
  -9  14   7 0.38485 0.33375
  -8  14   7 0.27711 0.27435
  -7  14   7 36.7708 1.41918
  -6  14   7 63.3145 2.48025
  -5  14   7 17.5887 0.78100
  -4  14   7 0.05174 0.21221
  -3  14   7 75.1204 2.59551
  -2  14   7 127.249 3.84439
  -1  14   7 104.939 2.68162
   0  14   7 218.393 4.37984
   1  14   7 6.90262 0.29589
   2  14   7 439.394 9.36287
   3  14   7 4.01349 0.49813
   4  14   7 96.2380 3.42474
   5  14   7 137.141 4.62648
   6  14   7 4.87080 0.73305
   7  14   7 5.57522 0.81644
 -11  15   7 165.351 5.62962
 -10  15   7 21.1491 1.23842
  -9  15   7 3.01398 0.45164
  -8  15   7 28.3420 1.38976
  -7  15   7 1.43928 0.37172
  -6  15   7 12.4317 0.99448
  -5  15   7 4.13052 0.52287
  -4  15   7 1.63263 0.17093
  -3  15   7 139.292 3.95847
  -2  15   7 21.3608 1.60374
  -1  15   7 55.8513 1.54150
   0  15   7 96.0845 2.04484
   1  15   7 0.94063 0.28039
   2  15   7 0.00067 0.23547
   3  15   7 11.6825 0.82527
   4  15   7 75.9582 2.85822
   5  15   7 37.2095 1.79418
   6  15   7 3.45682 0.60771
 -11  16   7 276.268 8.97596
 -10  16   7 97.5059 3.81889
  -9  16   7 26.6641 1.18783
  -8  16   7 55.4032 1.94445
  -7  16   7 68.0988 2.24459
  -6  16   7 21.8635 1.15295
  -5  16   7 4.18414 0.43904
  -4  16   7 33.1272 0.91786
  -3  16   7 0.42569 0.31675
  -2  16   7 202.228 4.88650
  -1  16   7 140.435 2.87661
   0  16   7 1.58803 0.27210
   1  16   7 80.0574 2.06700
   2  16   7 16.9230 0.73255
   3  16   7 8.90264 0.58307
   4  16   7 3.59343 0.90918
   5  16   7 22.2464 1.21951
   6  16   7 1.10412 0.52890
 -10  17   7 5.04635 0.57289
  -9  17   7 9.46590 0.66249
  -8  17   7 3.39531 0.51114
  -7  17   7 67.9680 2.25571
  -6  17   7 10.1904 0.59223
  -5  17   7 26.3572 0.98955
  -4  17   7 0.30843 0.14156
  -3  17   7 10.2901 0.62719
  -2  17   7 3.75539 0.46495
  -1  17   7 0.64257 0.19343
   0  17   7 223.939 4.95214
   1  17   7 3.73050 0.31160
   2  17   7 1.59371 0.26954
   3  17   7 43.4088 1.59309
   4  17   7 24.0428 1.27425
   5  17   7 16.8649 1.16918
   6  17   7 20.1333 2.08902
 -10  18   7 41.6754 1.48349
  -9  18   7 0.10287 0.27183
  -8  18   7 15.4914 0.89107
  -7  18   7 2.49202 0.42872
  -6  18   7 9.20213 0.56867
  -5  18   7 19.3067 0.72837
  -4  18   7 0.58799 0.16798
  -3  18   7 11.0090 0.64772
  -2  18   7 0.51480 0.29907
  -1  18   7 4.40849 0.37700
   0  18   7 1.40446 0.25691
   1  18   7 6.81221 0.37120
   2  18   7 135.743 4.45823
   3  18   7 2.85055 0.46998
   4  18   7 0.00000 0.32381
   5  18   7 1.35201 0.46580
   6  18   7 26.8626 1.47305
 -10  19   7 13.5151 0.82013
  -9  19   7 4.76038 0.72309
  -8  19   7 47.5141 1.85777
  -7  19   7 22.1431 0.94669
  -6  19   7 6.91491 0.62283
  -5  19   7 113.665 2.68800
  -4  19   7 1.13849 0.18169
  -3  19   7 23.9502 1.05186
  -2  19   7 5.38102 0.64003
  -1  19   7 39.2450 1.38165
   0  19   7 80.1826 2.40018
   1  19   7 7.27510 0.45862
   2  19   7 87.5730 2.71187
   3  19   7 0.50506 0.45365
   4  19   7 8.36437 0.99254
   5  19   7 117.425 4.25042
   6  19   7 4.04952 0.74991
 -10  20   7 12.3772 0.99049
  -9  20   7 34.8891 1.47506
  -8  20   7 36.8465 1.35953
  -7  20   7 70.0144 2.31502
  -6  20   7 4.89660 0.55565
  -5  20   7 3.76721 0.42071
  -4  20   7 0.35635 0.30883
  -3  20   7 2.18862 0.41810
  -2  20   7 15.1178 0.83886
  -1  20   7 18.3544 0.84907
   0  20   7 86.2710 2.32354
   1  20   7 6.66304 0.50215
   2  20   7 39.4448 1.38584
   3  20   7 117.685 4.09913
   4  20   7 0.37257 0.62718
   5  20   7 9.56823 0.86243
 -10  21   7 35.4238 2.28053
  -9  21   7 2.47183 0.41549
  -8  21   7 0.09898 0.36318
  -7  21   7 22.3045 0.93647
  -6  21   7 36.0598 1.07804
  -5  21   7 29.3580 0.90640
  -4  21   7 39.2848 1.45469
  -3  21   7 48.0346 1.67020
  -2  21   7 0.06201 0.22369
  -1  21   7 42.0696 1.48953
   0  21   7 6.29134 0.46316
   1  21   7 21.4319 0.82616
   2  21   7 5.53312 0.46047
   3  21   7 56.6382 2.30768
   4  21   7 3.77883 0.63145
   5  21   7 22.6874 1.30268
  -9  22   7 0.88108 0.33212
  -8  22   7 29.3542 1.34117
  -7  22   7 0.36289 0.25745
  -6  22   7 5.81710 0.40464
  -5  22   7 90.6538 2.46728
  -4  22   7 37.6123 1.42817
  -3  22   7 16.0850 0.96144
  -2  22   7 1.49173 0.33981
  -1  22   7 54.8699 1.82531
   0  22   7 1.95583 0.30910
   1  22   7 20.5207 0.81636
   2  22   7 88.4540 2.67653
   3  22   7 47.8895 2.04149
   4  22   7 5.64697 0.82441
   5  22   7 5.83962 0.88235
  -9  23   7 6.13102 0.57650
  -8  23   7 32.2978 1.08521
  -7  23   7 202.817 4.61196
  -6  23   7 10.9503 0.62357
  -5  23   7 3.28808 0.37018
  -4  23   7 19.5580 0.94168
  -3  23   7 4.37485 0.54315
  -2  23   7 23.2476 1.02863
  -1  23   7 9.02044 0.58317
   0  23   7 15.8376 0.72414
   1  23   7 4.66351 0.41928
   2  23   7 56.5759 1.87584
   3  23   7 117.326 4.23517
   4  23   7 0.55462 0.38289
  -9  24   7 77.6189 3.01064
  -8  24   7 15.8993 0.82663
  -7  24   7 52.8559 1.92997
  -6  24   7 13.3437 0.71041
  -5  24   7 0.49519 0.29666
  -4  24   7 22.6487 1.03952
  -3  24   7 48.7029 1.72460
  -2  24   7 0.34871 0.25505
  -1  24   7 0.39304 0.23735
   0  24   7 54.2944 1.64489
   1  24   7 0.21752 0.22842
   2  24   7 1.31893 0.32581
   3  24   7 1.17130 0.43793
   4  24   7 11.4329 0.93365
  -8  25   7 60.5500 2.92551
  -7  25   7 64.1512 1.94094
  -6  25   7 2.17011 0.42618
  -5  25   7 28.6095 1.22529
  -4  25   7 25.7915 1.15387
  -3  25   7 270.363 7.33489
  -2  25   7 0.25175 0.27144
  -1  25   7 1.13630 0.32439
   0  25   7 17.4799 0.79240
   1  25   7 18.2549 0.80064
   2  25   7 123.363 4.33006
   3  25   7 3.35937 0.42403
   4  25   7 7.56543 1.14208
  -8  26   7 62.3787 2.98309
  -7  26   7 9.19503 0.75099
  -6  26   7 78.8577 3.90060
  -5  26   7 7.54708 0.65095
  -4  26   7 182.758 5.97110
  -3  26   7 19.9358 1.14323
  -2  26   7 7.48457 0.62657
  -1  26   7 56.3097 1.72067
   0  26   7 19.7780 0.88034
   1  26   7 15.8313 0.86199
   2  26   7 13.6347 0.87753
   3  26   7 10.5434 0.71002
  -7  27   7 27.4933 1.23982
  -6  27   7 22.2937 1.11981
  -5  27   7 5.48987 0.86591
  -4  27   7 124.398 3.75073
  -3  27   7 24.8334 1.42405
  -2  27   7 8.60218 0.64739
  -1  27   7 0.45482 0.28844
   0  27   7 40.3870 1.36505
   1  27   7 1.01718 0.48694
   2  27   7 4.80909 0.51747
   3  27   7 1.51570 0.50299
  -7  28   7 71.7273 3.48242
  -6  28   7 40.2019 1.59324
  -5  28   7 26.8707 1.39347
  -4  28   7 63.9403 2.33030
  -3  28   7 11.1031 0.76604
  -2  28   7 11.5284 0.71389
  -1  28   7 4.28590 0.46117
   0  28   7 2.08691 0.42494
   1  28   7 171.052 4.88957
   2  28   7 3.57967 0.50371
  -6  29   7 31.9627 1.40744
  -5  29   7 0.29146 0.32961
  -4  29   7 11.0547 0.81330
  -3  29   7 4.92851 0.55883
  -2  29   7 0.33499 0.28686
  -1  29   7 106.400 3.47340
   0  29   7 46.9673 1.55493
   1  29   7 46.5608 1.72663
   2  29   7 34.6284 2.04336
  -6  30   7 1.55920 0.67380
  -5  30   7 20.9261 1.08532
  -4  30   7 2.57999 0.48848
  -3  30   7 31.4441 1.38380
  -2  30   7 23.0005 1.21088
  -1  30   7 78.1550 2.28759
   0  30   7 0.37903 0.33048
   1  30   7 32.2101 1.86057
  -4  31   7 47.1258 1.95639
  -3  31   7 1.04687 0.33768
  -2  31   7 80.8013 2.36134
  -1  31   7 153.687 4.07408
   0  31   7 0.00000 0.48944
  -3  32   7 47.4508 1.78363
  -2  32   7 2.70076 0.50426
  -1  32   7 35.3947 1.84552
 -11   0   8 64.8995 3.36508
 -10   0   8 0.28393 0.38408
  -9   0   8 194.240 6.33983
  -8   0   8 0.23581 0.28384
  -7   0   8 3.23818 0.60344
  -6   0   8 260.243 9.83132
  -5   0   8 700.899 25.3374
  -4   0   8 1150.76 58.3604
  -3   0   8 355.879 12.9588
  -2   0   8 5.70282 0.42490
  -1   0   8 70.9004 2.93475
   0   0   8 255.438 9.52789
   1   0   8 0.78922 0.34717
   2   0   8 161.315 5.08847
   3   0   8 12.6762 0.72652
   4   0   8 204.557 6.40750
   5   0   8 4.54992 0.48367
   6   0   8 235.596 9.10853
 -11   1   8 0.18708 0.38597
 -10   1   8 77.8437 2.34729
  -9   1   8 0.19604 0.22440
  -8   1   8 8.59546 0.51956
  -7   1   8 17.5312 0.94860
  -6   1   8 34.8539 1.42464
  -5   1   8 44.6741 1.47415
  -4   1   8 12.4571 0.60715
  -3   1   8 69.3014 2.29604
  -2   1   8 291.591 7.57885
  -1   1   8 2.42849 0.46292
   0   1   8 70.8451 1.81427
   1   1   8 104.847 2.41946
   2   1   8 141.409 3.18694
   3   1   8 76.2959 1.86555
   4   1   8 0.32918 0.22078
   5   1   8 0.33445 0.18992
   6   1   8 4.21585 0.44543
 -11   2   8 1.75527 0.47416
 -10   2   8 21.2073 0.99384
  -9   2   8 3.38716 0.42507
  -8   2   8 5.37888 0.42302
  -7   2   8 2.23905 0.35935
  -6   2   8 9.03773 0.56447
  -5   2   8 277.185 7.30527
  -4   2   8 25.6433 1.06866
  -3   2   8 124.520 3.36915
  -2   2   8 120.848 3.29379
  -1   2   8 3.28795 0.30131
   0   2   8 262.744 6.14449
   1   2   8 11.5943 0.46891
   2   2   8 32.5713 0.93182
   3   2   8 0.61134 0.18784
   4   2   8 71.6615 1.81710
   5   2   8 0.27767 0.19213
   6   2   8 40.8279 1.33391
 -11   3   8 22.6828 1.41163
 -10   3   8 0.51093 0.41032
  -9   3   8 4.74690 0.62081
  -8   3   8 61.4238 2.35087
  -7   3   8 0.72932 0.30065
  -6   3   8 9.33748 0.62565
  -5   3   8 30.6314 1.10942
  -4   3   8 22.0757 0.86211
  -3   3   8 1.37462 0.21270
  -2   3   8 29.4045 0.93399
  -1   3   8 30.5244 1.06099
   0   3   8 0.12470 0.12817
   1   3   8 301.224 7.09994
   2   3   8 20.2130 0.77898
   3   3   8 14.1098 0.53870
   4   3   8 0.99071 0.27091
   5   3   8 0.00000 0.23498
   6   3   8 26.6208 1.32505
 -11   4   8 24.9569 1.51079
 -10   4   8 35.3961 1.74366
  -9   4   8 12.8208 0.95618
  -8   4   8 77.9086 3.54699
  -7   4   8 11.2641 0.77511
  -6   4   8 43.4630 1.47613
  -5   4   8 77.9993 2.52061
  -4   4   8 705.552 25.4168
  -3   4   8 129.170 2.85996
  -2   4   8 104.864 2.58855
  -1   4   8 44.8143 1.60688
   0   4   8 235.516 5.07464
   1   4   8 6.77928 0.33208
   2   4   8 29.4360 0.89809
   3   4   8 10.6272 0.48223
   4   4   8 0.08460 0.22707
   5   4   8 3.72337 0.45612
   6   4   8 6.02949 0.62353
 -11   5   8 6.00621 0.85071
 -10   5   8 14.7540 0.95709
  -9   5   8 53.4492 2.30279
  -8   5   8 2.87107 0.60561
  -7   5   8 2.67427 0.40957
  -6   5   8 15.6278 0.75269
  -5   5   8 1.42177 0.26431
  -4   5   8 246.718 5.84003
  -3   5   8 75.5072 2.17453
  -2   5   8 91.8428 2.27549
  -1   5   8 342.418 10.2575
   0   5   8 2.20033 0.18068
   1   5   8 2.09884 0.15616
   2   5   8 63.8088 1.77488
   3   5   8 11.1601 0.47070
   4   5   8 18.7420 0.68315
   5   5   8 6.55063 0.56335
   6   5   8 8.86597 0.63739
 -11   6   8 63.3437 2.42451
 -10   6   8 25.9122 1.11325
  -9   6   8 89.2229 2.86145
  -8   6   8 0.02455 0.26376
  -7   6   8 45.4317 1.62531
  -6   6   8 0.49004 0.30635
  -5   6   8 29.8963 1.08980
  -4   6   8 37.0886 1.11763
  -3   6   8 163.125 3.92357
  -1   6   8 19.0431 1.15105
   0   6   8 196.242 4.74241
   1   6   8 2.32494 0.17122
   2   6   8 3.87683 0.27718
   3   6   8 6.36094 0.38768
   4   6   8 0.19068 0.19240
   5   6   8 34.2305 1.28207
   6   6   8 9.85245 0.80909
 -11   7   8 20.2606 1.14627
 -10   7   8 6.37503 0.68887
  -9   7   8 0.35952 0.30968
  -8   7   8 4.33127 0.49758
  -7   7   8 9.68908 0.69606
  -6   7   8 38.0007 1.62187
  -5   7   8 15.2780 0.77948
  -4   7   8 273.168 6.46270
  -3   7   8 98.9800 2.48299
  -2   7   8 108.279 3.52240
  -1   7   8 215.588 8.22376
   0   7   8 55.1637 1.84096
   1   7   8 21.4400 0.69652
   2   7   8 11.3234 0.44179
   3   7   8 91.6895 2.40881
   4   7   8 8.45355 0.49218
   5   7   8 0.12900 0.26291
   6   7   8 16.8699 0.97797
 -11   8   8 52.5467 2.34756
 -10   8   8 22.3980 1.20381
  -9   8   8 4.72908 0.57013
  -8   8   8 2.94249 0.45693
  -7   8   8 22.6852 1.03999
  -6   8   8 4.12088 0.44232
  -5   8   8 198.088 5.42203
  -4   8   8 40.9661 1.22147
  -3   8   8 0.76078 0.31092
  -2   8   8 344.890 12.6232
  -1   8   8 9.35473 0.81406
   0   8   8 24.2274 1.13886
   1   8   8 46.5527 1.36580
   2   8   8 23.1554 0.85396
   3   8   8 18.3257 0.97057
   4   8   8 28.3210 1.12463
   5   8   8 0.86792 0.33459
   6   8   8 54.8230 2.77985
 -11   9   8 3.44511 0.58908
 -10   9   8 32.7461 1.45502
  -9   9   8 0.18206 0.28124
  -8   9   8 28.3323 1.23987
  -7   9   8 50.8444 1.78408
  -6   9   8 10.6775 0.63592
  -5   9   8 103.767 3.05495
  -4   9   8 6.52277 0.38560
  -3   9   8 98.3433 2.83201
  -2   9   8 1566.99 45.8583
  -1   9   8 9.98448 0.51185
   0   9   8 71.8372 2.11063
   1   9   8 10.9501 0.52694
   2   9   8 11.6666 0.56451
   3   9   8 0.26137 0.20453
   4   9   8 60.4676 1.88414
   5   9   8 22.1074 1.18015
   6   9   8 1.08336 0.38779
 -11  10   8 19.9804 1.16264
 -10  10   8 80.1277 2.48155
  -9  10   8 6.94711 0.57792
  -8  10   8 22.5295 1.05537
  -7  10   8 39.8894 1.57421
  -6  10   8 113.389 3.02191
  -5  10   8 150.174 4.23002
  -4  10   8 205.918 4.95709
  -3  10   8 305.338 8.04248
  -2  10   8 121.236 3.37530
  -1  10   8 0.78262 0.15263
   0  10   8 56.4625 1.72953
   1  10   8 0.18386 0.17271
   2  10   8 29.4598 1.02145
   3  10   8 81.9190 2.47938
   4  10   8 98.4074 3.45211
   5  10   8 25.2612 1.31206
   6  10   8 16.0870 0.98911
 -11  11   8 32.1437 1.31408
 -10  11   8 20.5308 1.09665
  -9  11   8 26.4348 1.08756
  -8  11   8 1.06591 0.30514
  -7  11   8 46.9162 1.49663
  -6  11   8 10.5516 0.62480
  -5  11   8 406.733 10.6833
  -4  11   8 96.8972 2.47987
  -3  11   8 421.526 10.9616
  -2  11   8 26.9412 0.99595
  -1  11   8 36.9030 1.15127
   0  11   8 10.6192 0.49373
   1  11   8 4.54207 0.39941
   2  11   8 34.5137 1.09051
   3  11   8 43.5787 1.31706
   4  11   8 15.5201 0.97386
   5  11   8 344.045 10.7028
   6  11   8 0.14532 0.32807
 -11  12   8 111.371 3.52779
 -10  12   8 13.5862 0.87829
  -9  12   8 0.08142 0.25145
  -8  12   8 3.88882 0.42635
  -7  12   8 26.0572 1.00880
  -6  12   8 24.5690 0.99200
  -5  12   8 79.2951 2.47754
  -4  12   8 70.1579 1.87672
  -3  12   8 226.746 6.08637
  -2  12   8 52.8640 1.67103
  -1  12   8 36.8301 1.16875
   0  12   8 41.4769 1.23850
   1  12   8 8.44416 0.45781
   2  12   8 8.11506 0.45640
   3  12   8 8.22703 0.60037
   4  12   8 118.562 4.07656
   5  12   8 75.0549 2.88808
   6  12   8 2.17890 0.50869
 -11  13   8 167.346 6.87445
 -10  13   8 4.59404 0.55234
  -9  13   8 3.17165 0.43657
  -8  13   8 0.20521 0.24873
  -7  13   8 18.6368 0.84227
  -6  13   8 54.3332 1.74768
  -5  13   8 45.4460 1.65327
  -4  13   8 2.21340 0.36693
  -3  13   8 71.6987 2.55541
  -2  13   8 124.985 3.50163
  -1  13   8 86.4079 2.23236
   0  13   8 0.45883 0.20554
   1  13   8 2.72364 0.27673
   2  13   8 0.19621 0.20092
   3  13   8 54.4793 1.80844
   4  13   8 515.127 15.6992
   5  13   8 231.963 7.56233
   6  13   8 2.73624 0.64134
 -10  14   8 6.94841 0.68376
  -9  14   8 0.87256 0.38181
  -8  14   8 0.30663 0.28781
  -7  14   8 56.2518 1.95528
  -6  14   8 24.1102 1.07794
  -5  14   8 2.30043 0.44960
  -4  14   8 17.9732 0.92993
  -3  14   8 88.4352 2.69337
  -2  14   8 9.91256 1.11593
  -1  14   8 0.54732 0.15172
   0  14   8 21.9494 0.95727
   1  14   8 13.9770 0.70252
   2  14   8 35.9253 1.39534
   3  14   8 0.00000 0.38424
   4  14   8 0.06754 0.45476
   5  14   8 138.669 4.73414
 -10  15   8 31.6673 1.40438
  -9  15   8 76.4099 2.92166
  -8  15   8 0.67979 0.33096
  -7  15   8 50.4342 1.84338
  -6  15   8 0.77940 0.33502
  -5  15   8 0.13585 0.30962
  -4  15   8 1.08436 0.37487
  -3  15   8 188.388 5.24329
  -2  15   8 304.185 9.58137
  -1  15   8 42.1394 1.11141
   0  15   8 57.5294 1.87898
   1  15   8 0.68274 0.38881
   2  15   8 69.3756 2.61423
   3  15   8 0.96089 0.44600
   4  15   8 94.1619 3.45857
   5  15   8 0.62104 0.41551
 -10  16   8 149.273 4.43521
  -9  16   8 29.5522 1.95709
  -8  16   8 0.43612 0.34293
  -7  16   8 38.8682 1.54214
  -6  16   8 31.2269 1.25165
  -5  16   8 6.40356 0.42813
  -4  16   8 0.61694 0.32654
  -3  16   8 1.58434 0.38217
  -2  16   8 28.4520 1.51472
  -1  16   8 9.10575 0.44756
   0  16   8 11.5829 0.68835
   1  16   8 0.13732 0.34833
   2  16   8 124.137 4.26826
   3  16   8 204.632 6.66249
   4  16   8 173.997 7.10874
   5  16   8 17.9749 1.30777
 -10  17   8 66.7018 2.45155
  -9  17   8 45.7206 1.82439
  -8  17   8 34.2404 1.26257
  -7  17   8 123.434 3.69914
  -6  17   8 59.4918 2.02884
  -5  17   8 0.62508 0.29216
  -4  17   8 119.137 3.59030
  -3  17   8 3.83825 0.49577
  -2  17   8 32.9080 1.49148
  -1  17   8 78.7093 2.69260
   0  17   8 20.0141 0.69282
   1  17   8 0.26439 0.31585
   2  17   8 5.70470 0.64863
   3  17   8 30.7166 1.53992
   4  17   8 33.3682 1.60989
   5  17   8 0.89392 0.40450
 -10  18   8 32.7305 1.88764
  -9  18   8 0.54113 0.31924
  -8  18   8 102.209 2.84598
  -7  18   8 8.58261 0.60200
  -6  18   8 111.225 2.97301
  -5  18   8 0.16498 0.24680
  -4  18   8 1.83851 0.38338
  -3  18   8 1.97100 0.33830
  -2  18   8 10.6520 0.77014
  -1  18   8 103.945 3.02202
   0  18   8 13.1227 0.58816
   1  18   8 54.2621 2.17077
   2  18   8 2.51991 0.50045
   3  18   8 0.20116 0.37029
   4  18   8 4.53809 0.82036
   5  18   8 0.05030 0.40480
  -9  19   8 70.3527 2.19607
  -8  19   8 37.0501 1.59950
  -7  19   8 8.67933 0.60106
  -6  19   8 35.1469 1.26431
  -5  19   8 0.00000 0.37746
  -4  19   8 11.1373 0.74972
  -3  19   8 10.7183 0.74511
  -2  19   8 11.5140 0.72575
  -1  19   8 61.1414 1.94990
   0  19   8 0.07738 0.21305
   1  19   8 117.108 4.14409
   2  19   8 4.92503 0.64495
   3  19   8 134.562 8.08719
   4  19   8 24.3904 2.02437
  -9  20   8 5.31089 0.58011
  -8  20   8 105.855 3.40762
  -7  20   8 17.4968 0.82528
  -6  20   8 8.32412 0.60459
  -5  20   8 17.8971 0.96397
  -4  20   8 7.70653 0.63171
  -3  20   8 32.5662 1.46809
  -2  20   8 67.4902 2.15093
  -1  20   8 0.78452 0.27733
   0  20   8 41.7710 1.47226
   1  20   8 22.6306 1.28045
   2  20   8 105.063 3.75821
   3  20   8 0.08885 0.45729
   4  20   8 16.2738 1.11140
  -9  21   8 2.05663 0.47243
  -8  21   8 59.4410 1.87976
  -7  21   8 0.36153 0.27811
  -6  21   8 4.77163 0.45986
  -5  21   8 0.15367 0.27512
  -4  21   8 122.107 3.60164
  -3  21   8 6.64362 0.67312
  -2  21   8 18.5911 0.88713
  -1  21   8 90.4917 2.46398
   0  21   8 0.11164 0.25972
   1  21   8 305.694 9.61146
   2  21   8 4.75602 0.61622
   3  21   8 3.20211 0.62806
   4  21   8 15.1743 1.34250
  -9  22   8 16.1885 1.22172
  -8  22   8 20.3688 0.94196
  -7  22   8 51.0869 2.02346
  -6  22   8 36.9721 1.29427
  -5  22   8 58.7498 2.02716
  -4  22   8 37.6814 1.45563
  -3  22   8 58.6485 2.28095
  -2  22   8 0.16629 0.26982
  -1  22   8 4.61683 0.48086
   0  22   8 292.464 7.88147
   1  22   8 22.8352 0.95678
   2  22   8 3.27773 0.83675
   3  22   8 6.89469 0.73309
  -8  23   8 15.0979 0.83152
  -7  23   8 10.1658 0.77577
  -6  23   8 7.47006 0.67028
  -5  23   8 11.4660 0.79303
  -4  23   8 12.8916 0.82368
  -3  23   8 20.6828 0.98538
  -2  23   8 0.63407 0.29949
  -1  23   8 0.01848 0.22770
   0  23   8 58.2852 1.96974
   1  23   8 39.0466 1.49428
   2  23   8 27.3595 1.57729
   3  23   8 17.4199 1.15565
  -8  24   8 0.00000 0.51656
  -7  24   8 3.88908 0.53896
  -6  24   8 0.35793 0.35062
  -5  24   8 4.77389 0.55196
  -4  24   8 65.0512 2.53053
  -3  24   8 4.83259 0.52077
  -2  24   8 36.2981 1.62683
  -1  24   8 0.41560 0.27839
   0  24   8 102.331 3.09879
   1  24   8 15.9146 0.92180
   2  24   8 34.7252 1.70378
   3  24   8 0.67694 0.76575
  -7  25   8 11.1775 0.93705
  -6  25   8 3.54037 0.58348
  -5  25   8 5.21058 0.62950
  -4  25   8 0.09834 0.39968
  -3  25   8 79.8162 2.56752
  -2  25   8 0.51964 0.31903
  -1  25   8 0.25951 0.27689
   0  25   8 0.92815 0.36958
   1  25   8 5.27110 0.67693
   2  25   8 5.09843 0.66497
  -7  26   8 9.26207 1.29295
  -6  26   8 11.6534 1.06825
  -5  26   8 103.338 3.84800
  -4  26   8 10.2871 0.85558
  -3  26   8 11.5589 1.07835
  -2  26   8 27.5370 1.25075
  -1  26   8 6.34796 0.83837
   0  26   8 28.8090 1.22038
   1  26   8 8.15141 0.62789
   2  26   8 25.7504 2.79509
  -6  27   8 2.84132 0.83577
  -5  27   8 5.83861 0.67259
  -4  27   8 22.3335 1.26430
  -3  27   8 0.65377 0.51666
  -2  27   8 5.01312 0.56846
  -1  27   8 0.57128 0.35159
   0  27   8 0.10868 0.41270
   1  27   8 78.6180 2.96698
  -6  28   8 16.3678 1.74847
  -5  28   8 13.1089 1.13154
  -4  28   8 11.7603 0.84421
  -3  28   8 24.6098 1.35960
  -2  28   8 1.45904 0.46244
  -1  28   8 10.6666 0.73810
   0  28   8 0.00000 0.31364
  -5  29   8 0.25924 0.47031
  -4  29   8 114.121 4.04453
  -3  29   8 71.8832 2.42404
  -2  29   8 6.00336 0.59727
  -1  29   8 1.94473 0.45014
   0  29   8 14.4595 1.52620
  -3  30   8 35.2890 1.47807
  -2  30   8 0.67495 0.69280
 -11   0   9 3.11322 0.87897
 -10   0   9 0.03080 0.36406
  -9   0   9 0.13738 0.37447
  -8   0   9 0.32937 0.33969
  -7   0   9 0.06885 0.30877
  -6   0   9 3.55767 0.98051
  -5   0   9 0.31153 0.31669
  -4   0   9 0.30893 0.29094
  -3   0   9 0.16923 0.22408
  -2   0   9 0.10932 0.17995
  -1   0   9 2.86182 0.78597
   0   0   9 0.15529 0.21005
   1   0   9 0.11429 0.22724
   2   0   9 0.34689 0.23998
   3   0   9 0.15890 0.24411
   4   0   9 0.44664 0.33971
   5   0   9 0.00000 0.43100
 -11   1   9 87.6382 3.01474
 -10   1   9 11.3213 0.84413
  -9   1   9 11.5515 0.78757
  -8   1   9 0.14366 0.25317
  -7   1   9 0.28108 0.24796
  -6   1   9 32.4219 1.24119
  -5   1   9 8.41836 0.54664
  -4   1   9 11.8051 0.58571
  -3   1   9 34.3293 1.02148
  -2   1   9 234.803 5.04884
  -1   1   9 199.953 5.37784
   0   1   9 0.86675 0.19633
   1   1   9 18.7724 0.64191
   2   1   9 7.11014 0.40990
   3   1   9 7.70367 0.44633
   4   1   9 0.23460 0.24622
   5   1   9 120.466 3.52157
 -11   2   9 40.5689 1.63539
 -10   2   9 7.25525 0.75475
  -9   2   9 108.170 2.97209
  -8   2   9 4.99445 0.51001
  -7   2   9 1.30055 0.30935
  -6   2   9 0.59577 0.25797
  -5   2   9 31.5878 1.13973
  -4   2   9 76.1212 2.26820
  -3   2   9 0.41091 0.16961
  -2   2   9 12.0832 0.50376
  -1   2   9 214.466 5.73834
   0   2   9 88.6034 2.11226
   1   2   9 0.18668 0.15997
   2   2   9 46.6677 1.24716
   3   2   9 53.1470 1.61179
   4   2   9 0.35959 0.23024
   5   2   9 73.9832 2.67872
 -11   3   9 110.254 4.24325
 -10   3   9 9.57562 1.00298
  -9   3   9 0.73679 0.42305
  -8   3   9 32.6950 1.50764
  -7   3   9 158.144 4.51110
  -6   3   9 93.4240 2.78036
  -5   3   9 29.3804 1.08263
  -4   3   9 15.8666 0.63498
  -3   3   9 12.1271 0.50593
  -2   3   9 13.7861 0.58794
  -1   3   9 11.8468 0.81268
   0   3   9 46.8505 1.39753
   1   3   9 1.64391 0.25527
   2   3   9 90.2515 2.21403
   3   3   9 3.18412 0.35006
   4   3   9 76.5695 2.15280
   5   3   9 52.0142 2.03188
 -11   4   9 49.2381 4.44208
 -10   4   9 39.9570 3.48624
  -9   4   9 22.9282 1.34046
  -8   4   9 8.14257 0.89455
  -7   4   9 3.49190 0.44294
  -6   4   9 141.102 4.00503
  -5   4   9 59.8832 1.87304
  -4   4   9 0.44921 0.22067
  -3   4   9 6.16343 0.37065
  -2   4   9 97.4436 2.75657
  -1   4   9 97.4421 2.86616
   0   4   9 29.1651 0.93470
   1   4   9 102.133 2.67580
   2   4   9 29.8418 1.08849
   3   4   9 9.03057 0.53717
   4   4   9 48.1079 1.47753
   5   4   9 23.2695 1.11805
 -11   5   9 165.078 11.5908
 -10   5   9 39.0062 3.35624
  -9   5   9 27.6716 1.86920
  -8   5   9 1.00608 0.53660
  -7   5   9 60.2443 2.31485
  -6   5   9 0.37323 0.28562
  -5   5   9 84.3043 2.25885
  -4   5   9 156.196 4.29857
  -3   5   9 37.9546 1.27821
  -2   5   9 4.52850 0.34137
  -1   5   9 92.2474 3.18442
   0   5   9 60.6138 1.72400
   1   5   9 4.06844 0.43597
   2   5   9 15.6038 0.74014
   3   5   9 17.0662 0.71818
   4   5   9 14.5672 0.70799
   5   5   9 24.7664 1.13902
 -11   6   9 27.1692 2.58321
 -10   6   9 8.44129 0.76080
  -9   6   9 0.49105 0.31059
  -8   6   9 15.0141 0.85618
  -7   6   9 37.2124 1.65278
  -6   6   9 225.849 7.09373
  -5   6   9 148.839 4.19053
  -4   6   9 45.6579 1.55626
  -3   6   9 179.676 5.54101
  -2   6   9 91.8833 3.09285
  -1   6   9 51.0679 2.01409
   0   6   9 28.4925 1.08270
   1   6   9 4.43019 0.39441
   2   6   9 0.43057 0.24990
   3   6   9 24.8816 0.90418
   4   6   9 10.7687 0.60493
   5   6   9 44.7940 1.86077
 -11   7   9 3.93782 0.85257
 -10   7   9 41.5478 1.70494
  -9   7   9 17.9739 0.99947
  -8   7   9 1.12606 0.34739
  -7   7   9 44.7167 1.91842
  -6   7   9 12.2748 0.83235
  -5   7   9 4.18277 0.64540
  -4   7   9 352.950 10.6677
  -3   7   9 57.1239 2.10409
  -2   7   9 4.62676 0.50715
  -1   7   9 42.6852 2.31150
   0   7   9 10.3307 0.61522
   1   7   9 35.3339 1.14355
   2   7   9 0.41946 0.23005
   3   7   9 0.31944 0.24890
   4   7   9 7.78114 0.59753
   5   7   9 31.3389 1.93754
 -11   8   9 158.379 6.68640
 -10   8   9 27.9289 1.35779
  -9   8   9 7.24650 0.69152
  -8   8   9 30.8789 1.31729
  -7   8   9 23.8104 1.26056
  -6   8   9 13.0532 0.83343
  -5   8   9 542.514 14.1188
  -4   8   9 46.7806 1.59176
  -3   8   9 104.675 2.99583
  -2   8   9 179.798 5.59623
  -1   8   9 258.317 9.83357
   0   8   9 36.0881 1.24135
   1   8   9 6.80784 0.47383
   2   8   9 5.24966 0.44198
   3   8   9 9.56816 0.58271
   4   8   9 10.5540 0.87564
   5   8   9 11.8641 0.87707
 -10   9   9 69.3533 2.50077
  -9   9   9 11.9824 0.76030
  -8   9   9 29.6779 1.16225
  -7   9   9 99.3538 3.06389
  -6   9   9 82.1479 2.58042
  -5   9   9 133.018 4.37875
  -4   9   9 0.09340 0.22995
  -3   9   9 14.3553 0.69601
  -2   9   9 203.199 6.28826
  -1   9   9 16.2866 1.14089
   0   9   9 10.8499 0.59124
   1   9   9 58.2952 1.67632
   2   9   9 1.88958 0.30291
   3   9   9 64.1788 1.90965
   4   9   9 86.9633 3.15317
   5   9   9 1.79155 0.45079
 -10  10   9 38.1316 1.47486
  -9  10   9 62.9856 1.99530
  -8  10   9 100.324 2.80633
  -7  10   9 80.1421 2.57993
  -6  10   9 8.61524 0.65430
  -5  10   9 60.0827 2.09809
  -4  10   9 379.257 9.97254
  -3  10   9 32.0420 1.16408
  -2  10   9 61.3196 2.16702
  -1  10   9 65.3254 2.95629
   0  10   9 9.62472 0.53480
   1  10   9 15.6794 0.68473
   2  10   9 95.6428 2.53331
   3  10   9 0.14807 0.26806
   4  10   9 48.6531 2.02332
   5  10   9 0.12086 0.32916
 -10  11   9 7.52797 0.65085
  -9  11   9 27.2287 1.42371
  -8  11   9 9.23708 0.66314
  -7  11   9 30.6822 1.30242
  -6  11   9 8.30581 0.66969
  -5  11   9 357.752 10.9564
  -4  11   9 0.61129 0.30692
  -3  11   9 88.8933 2.62910
  -2  11   9 174.708 5.49220
  -1  11   9 63.2894 2.28326
   0  11   9 48.2692 1.45115
   1  11   9 19.2548 0.76005
   2  11   9 11.8705 0.81792
   3  11   9 40.9802 1.58809
   4  11   9 0.01604 0.40972
   5  11   9 3.57449 0.79458
 -10  12   9 56.8742 1.89130
  -9  12   9 40.5324 1.48838
  -8  12   9 53.8244 1.72922
  -7  12   9 46.5400 1.72108
  -6  12   9 76.6012 2.46318
  -5  12   9 0.79782 0.34253
  -4  12   9 121.396 3.50291
  -3  12   9 161.873 4.47795
  -2  12   9 5.58097 0.50325
  -1  12   9 7.79976 0.60751
   0  12   9 2.73481 0.35763
   1  12   9 46.4266 1.63241
   2  12   9 79.8957 2.48831
   3  12   9 367.934 11.4082
   4  12   9 9.68071 0.83568
 -10  13   9 3.17448 0.53288
  -9  13   9 43.8770 1.54822
  -8  13   9 97.4583 2.74660
  -7  13   9 59.2380 2.06560
  -6  13   9 43.8955 1.62867
  -5  13   9 230.149 6.29768
  -4  13   9 35.1251 1.33538
  -3  13   9 105.365 3.06767
  -2  13   9 1.96831 0.49338
  -1  13   9 70.8014 2.50015
   0  13   9 42.5734 1.49274
   1  13   9 16.7891 0.84602
   2  13   9 23.8156 1.18195
   3  13   9 0.49435 0.40896
   4  13   9 0.17878 0.34136
 -10  14   9 1.45345 0.64926
  -9  14   9 82.5024 3.18610
  -8  14   9 0.44577 0.30831
  -7  14   9 7.15462 0.64331
  -6  14   9 121.880 3.62268
  -5  14   9 296.745 7.97212
  -4  14   9 216.009 6.07004
  -3  14   9 12.7988 0.83119
  -2  14   9 5.39050 0.52064
  -1  14   9 1.91419 0.32581
   0  14   9 0.31042 0.30635
   1  14   9 0.81204 0.30697
   2  14   9 17.4337 0.85943
   3  14   9 8.77840 0.87632
   4  14   9 3.80807 0.65234
  -9  15   9 2.70356 0.57436
  -8  15   9 0.00000 0.30440
  -7  15   9 48.1066 1.79969
  -6  15   9 151.439 4.34531
  -5  15   9 50.7246 1.82001
  -4  15   9 71.3977 2.64607
  -3  15   9 24.0866 1.12537
  -2  15   9 26.5208 1.60660
  -1  15   9 3.26004 0.58649
   0  15   9 3.95234 0.61179
   1  15   9 22.8238 1.05682
   2  15   9 4.19988 0.58413
   3  15   9 38.9844 1.82682
   4  15   9 2.18650 0.62379
  -9  16   9 0.91858 0.38785
  -8  16   9 26.0326 1.44010
  -7  16   9 35.0316 1.43788
  -6  16   9 52.4724 1.82052
  -5  16   9 5.42682 0.59182
  -4  16   9 166.336 4.67034
  -3  16   9 22.1215 0.94439
  -2  16   9 92.8158 3.21120
  -1  16   9 18.0112 0.87956
   0  16   9 14.7671 1.00141
   1  16   9 29.7697 1.27672
   2  16   9 11.6727 0.94216
   3  16   9 25.6673 1.58254
   4  16   9 22.6886 2.12014
  -9  17   9 1.32132 0.43788
  -8  17   9 27.7078 1.17408
  -7  17   9 62.5855 2.15654
  -6  17   9 0.57412 0.34714
  -5  17   9 0.10634 0.29668
  -4  17   9 0.18175 0.29255
  -3  17   9 10.1095 1.05236
  -2  17   9 3.57211 0.62915
  -1  17   9 20.4073 0.94870
   0  17   9 3.18744 0.59616
   1  17   9 32.4552 1.32145
   2  17   9 1.44344 0.50291
   3  17   9 22.5758 1.31722
  -9  18   9 8.30789 1.14005
  -8  18   9 11.8671 0.77774
  -7  18   9 1.25978 0.43570
  -6  18   9 31.3606 1.32358
  -5  18   9 39.2628 1.50622
  -4  18   9 0.50333 0.29182
  -3  18   9 4.28367 0.54521
  -2  18   9 18.5428 0.99774
  -1  18   9 19.0050 0.84276
   0  18   9 3.41665 0.55577
   1  18   9 0.71875 0.31000
   2  18   9 31.6418 1.59772
   3  18   9 2.57564 0.61025
  -9  19   9 2.60362 0.98937
  -8  19   9 1.33978 0.43987
  -7  19   9 24.3805 1.34665
  -6  19   9 26.6252 1.26593
  -5  19   9 0.01884 0.45653
  -4  19   9 41.9773 1.55065
  -3  19   9 27.9634 1.33840
  -2  19   9 34.2364 1.56527
  -1  19   9 26.4222 1.09551
   0  19   9 40.2147 1.80766
   1  19   9 54.1085 2.05162
   2  19   9 3.16867 0.65636
   3  19   9 1.84569 0.56288
  -8  20   9 58.7944 1.89008
  -7  20   9 0.97642 0.38162
  -6  20   9 24.6132 1.48057
  -5  20   9 60.3565 2.07967
  -4  20   9 46.9920 1.70093
  -3  20   9 14.4601 0.97397
  -2  20   9 24.8847 1.22933
  -1  20   9 78.6081 2.45770
   0  20   9 2.14557 0.52492
   1  20   9 5.60717 0.83523
   2  20   9 11.7941 1.11754
  -8  21   9 0.97367 0.70565
  -7  21   9 69.8828 2.39248
  -6  21   9 72.4625 2.49249
  -5  21   9 2.05464 0.43735
  -4  21   9 43.0775 1.61408
  -3  21   9 28.4416 1.21535
  -2  21   9 42.0439 1.77498
  -1  21   9 0.73845 0.32981
   0  21   9 3.08681 0.60645
   1  21   9 0.04949 0.37776
   2  21   9 62.3976 2.57681
  -7  22   9 7.47275 0.82804
  -6  22   9 0.83544 0.36620
  -5  22   9 12.2559 0.88304
  -4  22   9 9.78670 0.86327
  -3  22   9 0.52762 0.36817
  -2  22   9 100.974 3.57596
  -1  22   9 21.9471 1.32990
   0  22   9 108.686 3.89803
   1  22   9 0.41141 0.41865
   2  22   9 3.49969 1.08484
  -7  23   9 3.35372 0.63119
  -6  23   9 20.1330 1.12534
  -5  23   9 0.57402 0.41229
  -4  23   9 15.4971 1.24793
  -3  23   9 40.5945 2.18766
  -2  23   9 95.4022 3.40630
  -1  23   9 24.5484 1.09250
   0  23   9 77.2728 3.06535
   1  23   9 66.7913 2.83113
  -6  24   9 3.75868 0.52223
  -5  24   9 86.4590 2.80208
  -4  24   9 32.8747 1.58250
  -3  24   9 11.1663 0.94059
  -2  24   9 0.27929 0.31868
  -1  24   9 0.51184 0.32227
   0  24   9 57.1744 2.41107
   1  24   9 0.00000 0.71612
  -6  25   9 47.9768 2.56617
  -5  25   9 1.18776 0.46396
  -4  25   9 16.8755 1.03063
  -3  25   9 0.33771 0.35843
  -2  25   9 0.09698 0.27645
  -1  25   9 17.5765 0.92692
   0  25   9 12.0729 2.01209
  -5  26   9 23.8326 1.61711
  -4  26   9 4.15003 0.70485
  -3  26   9 93.1845 4.09921
  -2  26   9 2.71160 0.45717
  -1  26   9 56.5177 3.52374
  -4  27   9 30.6757 2.72540
  -3  27   9 3.99252 1.02409
  -2  27   9 140.659 8.04345
 -10   0  10 1.82209 0.62226
  -9   0  10 14.1114 1.26182
  -8   0  10 50.0878 2.57556
  -7   0  10 15.9766 1.16212
  -6   0  10 13.6433 1.04542
  -5   0  10 337.706 12.5026
  -4   0  10 4.34672 0.53207
  -3   0  10 26.6208 1.12088
  -2   0  10 2.84955 0.48595
  -1   0  10 2.66018 0.45185
   0   0  10 0.50417 0.25830
   1   0  10 7.60004 1.18692
   2   0  10 19.1434 1.26163
   3   0  10 461.419 17.2378
   4   0  10 13.6577 1.08064
 -10   1  10 43.6771 2.01539
  -9   1  10 11.1268 0.82216
  -8   1  10 5.32956 0.56048
  -7   1  10 51.3262 1.75321
  -6   1  10 148.996 4.17005
  -5   1  10 19.2905 0.84250
  -4   1  10 97.2071 2.50972
  -3   1  10 21.6402 0.68784
  -2   1  10 7.67092 0.50380
  -1   1  10 0.10670 0.20332
   0   1  10 21.1729 0.81301
   1   1  10 1.17522 0.30224
   2   1  10 2.65450 0.40325
   3   1  10 23.1045 1.03521
   4   1  10 38.2502 1.40748
 -10   2  10 7.42312 1.10138
  -9   2  10 77.7313 2.57591
  -8   2  10 1.42361 0.35353
  -7   2  10 0.58394 0.29412
  -6   2  10 34.9441 1.28998
  -5   2  10 1.12831 0.32205
  -4   2  10 14.0530 0.61075
  -3   2  10 50.7389 1.43564
  -2   2  10 15.7059 0.71212
  -1   2  10 0.55175 0.32094
   0   2  10 41.4273 1.30702
   1   2  10 5.14992 0.42335
   2   2  10 34.9931 1.53994
   3   2  10 17.6082 0.86965
   4   2  10 74.0704 2.38098
 -10   3  10 129.244 4.60099
  -9   3  10 2.22315 0.71453
  -8   3  10 0.74797 0.31984
  -7   3  10 64.5773 2.09538
  -6   3  10 1.04859 0.71636
  -5   3  10 7.73761 0.48875
  -4   3  10 1.12323 0.22831
  -3   3  10 0.04137 0.15367
  -2   3  10 66.3890 2.49087
  -1   3  10 84.3585 3.85432
   0   3  10 46.2001 1.41378
   1   3  10 8.18488 0.52358
   2   3  10 94.5812 2.84840
   3   3  10 27.3300 1.11722
   4   3  10 11.1706 0.81310
 -10   4  10 18.7057 1.67853
  -9   4  10 13.6972 1.90011
  -8   4  10 4.40691 0.79834
  -7   4  10 63.0418 2.07544
  -6   4  10 178.405 4.91500
  -5   4  10 8.39125 0.51176
  -4   4  10 1.29672 0.26427
  -3   4  10 41.8916 1.36329
  -2   4  10 178.262 5.75376
  -1   4  10 144.500 4.74557
   0   4  10 2.11388 0.41987
   1   4  10 50.0706 1.51859
   2   4  10 10.3518 0.62514
   3   4  10 1.42240 0.38661
   4   4  10 19.3475 1.18605
 -10   5  10 106.057 7.36999
  -9   5  10 95.6965 4.32324
  -8   5  10 70.0977 3.33054
  -7   5  10 13.9460 1.21597
  -6   5  10 144.045 4.14243
  -5   5  10 2.73588 0.32963
  -4   5  10 22.4740 0.79890
  -3   5  10 9.05139 0.52040
  -2   5  10 9.97489 0.84455
  -1   5  10 0.55058 1.01501
   0   5  10 489.229 11.4995
   1   5  10 28.6601 1.13184
   2   5  10 22.3823 1.01607
   3   5  10 3.29563 0.40058
   4   5  10 16.9190 1.73958
  -9   6  10 4.62350 0.67406
  -8   6  10 79.9743 3.02276
  -7   6  10 2.66195 0.68116
  -6   6  10 42.9422 1.57692
  -5   6  10 0.91420 0.30880
  -4   6  10 140.207 4.00179
  -3   6  10 69.5869 2.09066
  -2   6  10 16.3348 1.13060
  -1   6  10 287.284 7.76140
   0   6  10 41.7546 1.52164
   1   6  10 2.03889 0.33901
   2   6  10 7.22579 0.59872
   3   6  10 23.0333 1.06109
   4   6  10 42.9900 2.25386
 -10   7  10 16.4050 1.93126
  -9   7  10 24.5754 1.43716
  -8   7  10 29.1970 1.37233
  -7   7  10 55.7267 1.97991
  -6   7  10 31.9166 1.44065
  -5   7  10 13.7922 0.76270
  -4   7  10 85.0361 2.64510
  -3   7  10 2.52778 0.37787
  -2   7  10 102.896 4.33504
  -1   7  10 1.90673 0.35430
   0   7  10 46.9615 1.51601
   1   7  10 22.5289 1.05411
   2   7  10 45.4619 1.42860
   3   7  10 3.41414 0.58605
 -10   8  10 55.6898 2.38904
  -9   8  10 14.7866 1.03412
  -8   8  10 245.921 6.84778
  -7   8  10 56.5097 1.98424
  -6   8  10 0.84663 0.37079
  -5   8  10 70.1115 2.23710
  -4   8  10 0.30478 0.24793
  -3   8  10 4.54936 0.39247
  -2   8  10 21.4837 1.35300
  -1   8  10 43.6125 1.52701
   0   8  10 0.77937 0.26964
   1   8  10 17.4597 0.77288
   2   8  10 0.23081 0.26835
   3   8  10 0.53216 0.35773
 -10   9  10 16.9966 1.17325
  -9   9  10 5.23211 0.65453
  -8   9  10 12.5423 0.93619
  -7   9  10 60.3749 2.09709
  -6   9  10 7.41590 0.63226
  -5   9  10 113.313 3.33789
  -4   9  10 26.1819 1.06106
  -3   9  10 24.2018 1.00041
  -2   9  10 9.23454 0.90255
  -1   9  10 15.2760 0.77838
   0   9  10 5.42573 0.46631
   1   9  10 12.0430 0.66280
   2   9  10 21.5083 0.98863
   3   9  10 3.17631 0.54092
  -9  10  10 4.07795 0.55973
  -8  10  10 5.93522 0.71163
  -7  10  10 26.7621 1.21259
  -6  10  10 35.3448 1.40970
  -5  10  10 21.6226 1.08236
  -4  10  10 2.57098 0.38055
  -3  10  10 10.6869 0.58594
  -2  10  10 141.808 5.76763
  -1  10  10 20.8084 0.92132
   0  10  10 65.9394 1.96800
   1  10  10 15.4760 0.96513
   2  10  10 52.0373 1.81947
   3  10  10 4.67673 0.65945
  -9  11  10 23.8493 1.41560
  -8  11  10 0.11292 0.34362
  -7  11  10 21.8310 1.08550
  -6  11  10 12.3080 0.80630
  -5  11  10 156.938 4.46136
  -4  11  10 31.7213 1.54778
  -3  11  10 15.1054 0.71523
  -2  11  10 0.75096 0.43961
  -1  11  10 207.143 6.64698
   0  11  10 49.9172 1.96632
   1  11  10 180.188 5.07903
   2  11  10 95.8721 2.96000
   3  11  10 1.64018 0.47836
  -9  12  10 29.3314 1.37229
  -8  12  10 18.2510 1.06875
  -7  12  10 1.80416 0.41790
  -6  12  10 0.92751 0.36344
  -5  12  10 66.5741 2.18549
  -4  12  10 0.87012 0.30671
  -3  12  10 48.4778 2.02174
  -2  12  10 21.1573 1.72792
  -1  12  10 7.73709 0.98662
   0  12  10 0.81100 0.33956
   1  12  10 6.88574 0.60559
   2  12  10 6.41820 0.84484
   3  12  10 5.94227 0.68819
  -9  13  10 14.9786 1.31563
  -8  13  10 0.68594 0.43915
  -7  13  10 7.85425 0.70310
  -6  13  10 0.94127 0.40734
  -5  13  10 13.4966 0.78605
  -4  13  10 184.080 5.10959
  -3  13  10 480.067 14.4495
  -2  13  10 43.0152 2.23905
  -1  13  10 66.9881 2.58050
   0  13  10 38.0220 1.51276
   1  13  10 15.4963 0.83956
   2  13  10 2.93427 0.56090
   3  13  10 4.28511 0.62653
  -9  14  10 19.5517 1.48465
  -8  14  10 66.5595 2.40934
  -7  14  10 3.51380 0.58440
  -6  14  10 111.855 3.40236
  -5  14  10 3.92812 0.56062
  -4  14  10 118.672 3.47236
  -3  14  10 0.83758 0.38651
  -2  14  10 81.3892 3.68221
  -1  14  10 0.37375 0.35671
   0  14  10 1.63806 0.40590
   1  14  10 1.09582 0.45524
   2  14  10 9.54651 0.85481
  -8  15  10 14.3380 1.11499
  -7  15  10 85.9733 2.99149
  -6  15  10 28.1670 1.26572
  -5  15  10 448.139 11.8163
  -4  15  10 1.92356 0.40236
  -3  15  10 14.8237 0.89617
  -2  15  10 37.2779 1.49237
  -1  15  10 21.6170 1.21957
   0  15  10 0.32981 0.34643
   1  15  10 3.61212 0.48756
   2  15  10 9.28535 0.86637
  -8  16  10 160.970 4.77346
  -7  16  10 3.20852 0.70636
  -6  16  10 24.1980 1.16692
  -5  16  10 11.0238 0.75283
  -4  16  10 180.853 5.05942
  -3  16  10 15.7757 1.27333
  -2  16  10 2.42480 0.76590
  -1  16  10 1.57190 0.47491
   0  16  10 27.3718 1.33315
   1  16  10 31.2587 1.57518
   2  16  10 20.2820 1.27508
  -8  17  10 3.19302 0.82669
  -7  17  10 10.3927 1.12001
  -6  17  10 12.7128 0.92813
  -5  17  10 0.38707 0.40599
  -4  17  10 298.916 8.04483
  -3  17  10 42.9199 1.75756
  -2  17  10 32.5043 2.06251
  -1  17  10 3.55011 0.67901
   0  17  10 2.14731 0.48816
   1  17  10 65.9369 2.62877
  -7  18  10 3.57890 0.53799
  -6  18  10 46.7390 1.76319
  -5  18  10 46.2508 1.87871
  -4  18  10 69.2416 2.59346
  -3  18  10 105.983 3.86694
  -2  18  10 59.7001 2.24116
  -1  18  10 33.4231 1.62760
   0  18  10 4.15820 0.61243
   1  18  10 7.81898 0.97544
  -7  19  10 71.7413 2.56680
  -6  19  10 2.81505 0.62593
  -5  19  10 72.7358 2.40511
  -4  19  10 50.6668 2.08761
  -3  19  10 26.4286 1.30500
  -2  19  10 154.564 5.02820
  -1  19  10 2.85985 0.53824
   0  19  10 123.947 4.36482
   1  19  10 7.78835 1.47898
  -7  20  10 1.94299 0.57276
  -6  20  10 1.00412 0.37925
  -5  20  10 1.51801 0.42123
  -4  20  10 0.42887 0.35852
  -3  20  10 20.3034 1.13612
  -2  20  10 269.315 10.5144
  -1  20  10 6.99317 0.76914
   0  20  10 84.8399 3.51164
  -6  21  10 28.5161 1.36318
  -5  21  10 4.46999 0.58166
  -4  21  10 72.0010 2.77746
  -3  21  10 45.3831 2.28901
  -2  21  10 89.8220 3.77753
  -1  21  10 151.659 5.28533
   0  21  10 132.209 8.11891
  -5  22  10 9.94467 0.74685
  -4  22  10 0.20818 0.37527
  -3  22  10 52.0914 2.11899
  -2  22  10 52.3547 2.17160
  -1  22  10 179.385 10.5094
  -4  23  10 0.07599 0.51719
  -3  23  10 24.9166 1.56690
  -2  23  10 0.74037 0.46640
  -9   0  11 1.37095 0.55711
  -8   0  11 0.42264 0.43650
  -7   0  11 0.64953 0.44454
  -6   0  11 0.09146 0.34126
  -5   0  11 0.24925 0.29996
  -4   0  11 0.12235 0.40629
  -3   0  11 0.30929 0.23517
  -2   0  11 0.41062 0.64464
  -1   0  11 0.19351 0.42594
   0   0  11 0.12870 0.39959
   1   0  11 3.95138 0.94993
   2   0  11 0.42681 0.46823
  -9   1  11 90.7408 2.88845
  -8   1  11 100.728 3.08211
  -7   1  11 31.0155 1.23224
  -6   1  11 0.00000 0.22879
  -5   1  11 6.66780 0.49511
  -4   1  11 23.5374 0.98422
  -3   1  11 0.31291 0.17727
  -2   1  11 0.86394 0.53435
  -1   1  11 31.7995 1.30407
   0   1  11 12.8521 0.75669
   1   1  11 57.1920 1.93870
   2   1  11 260.068 7.11425
  -9   2  11 11.4469 0.99463
  -8   2  11 2.00069 0.44043
  -7   2  11 0.10605 0.26659
  -6   2  11 0.90394 0.29581
  -5   2  11 121.811 3.51956
  -4   2  11 0.53319 0.24705
  -3   2  11 15.1298 0.67857
  -2   2  11 6.24506 0.90418
  -1   2  11 46.1551 1.67325
   0   2  11 0.05618 0.28493
   1   2  11 11.8920 0.72967
   2   2  11 7.96392 0.64551
  -9   3  11 1.05864 0.48578
  -8   3  11 24.9195 1.61113
  -7   3  11 1.79089 0.41836
  -6   3  11 1.21055 0.34910
  -5   3  11 208.796 5.70850
  -4   3  11 41.0575 1.41665
  -3   3  11 18.7539 0.77807
  -2   3  11 1.86291 0.42371
  -1   3  11 4.39931 0.50896
   0   3  11 110.392 3.30705
   1   3  11 16.5657 0.86888
   2   3  11 44.2704 1.58766
  -9   4  11 2.84782 1.19985
  -8   4  11 10.3924 0.90562
  -7   4  11 0.41597 0.35705
  -6   4  11 19.8783 0.95676
  -5   4  11 50.3890 1.71507
  -4   4  11 9.82394 0.74405
  -3   4  11 2.32809 0.27255
  -2   4  11 30.1598 1.40362
  -1   4  11 55.7376 2.26943
   0   4  11 21.2994 1.09869
   1   4  11 60.7917 2.04409
   2   4  11 27.4803 1.34737
  -9   5  11 11.3434 2.35523
  -8   5  11 25.4163 1.45698
  -7   5  11 209.950 5.86849
  -6   5  11 32.5545 1.52440
  -5   5  11 17.8138 0.91173
  -4   5  11 6.31630 0.61069
  -3   5  11 8.71432 0.48727
  -2   5  11 7.57208 0.74461
  -1   5  11 8.41303 0.68885
   0   5  11 57.9316 1.95586
   1   5  11 0.65576 0.40583
   2   5  11 4.36715 1.04222
  -9   6  11 17.1330 1.86257
  -8   6  11 5.70976 0.60796
  -7   6  11 43.5009 1.66557
  -6   6  11 8.58311 0.80860
  -5   6  11 16.3784 0.82942
  -4   6  11 11.1369 0.69723
  -3   6  11 1.69328 0.30271
  -2   6  11 22.3198 1.22011
  -1   6  11 10.6656 0.71411
   0   6  11 48.0082 1.58068
   1   6  11 12.8704 1.03160
   2   6  11 0.48763 0.32338
  -9   7  11 8.89674 1.57656
  -8   7  11 5.70272 0.61535
  -7   7  11 42.6503 1.97998
  -6   7  11 64.9540 2.31433
  -5   7  11 19.6669 0.94414
  -4   7  11 8.36521 0.75416
  -3   7  11 9.50677 0.95844
  -2   7  11 38.5249 1.69460
  -1   7  11 70.6919 2.04188
   0   7  11 13.7917 0.77708
   1   7  11 1.18423 1.24415
   2   7  11 4.35050 0.55157
  -8   8  11 38.6588 1.58192
  -7   8  11 247.748 6.98043
  -6   8  11 3.50523 0.48378
  -5   8  11 24.5970 1.05809
  -4   8  11 21.9109 1.00791
  -3   8  11 4.85935 0.73204
  -2   8  11 42.9818 1.83297
  -1   8  11 19.1562 0.82311
   0   8  11 33.8053 1.38090
   1   8  11 47.5313 2.07232
  -8   9  11 40.0017 1.61489
  -7   9  11 3.04964 0.49298
  -6   9  11 29.6495 1.25925
  -5   9  11 65.3317 2.20002
  -4   9  11 18.3153 0.84020
  -3   9  11 1.34347 0.51764
  -2   9  11 30.3883 1.46335
  -1   9  11 33.2187 1.35950
   0   9  11 13.6193 0.85625
   1   9  11 6.35738 0.60060
  -8  10  11 5.90526 0.63322
  -7  10  11 101.670 3.68168
  -6  10  11 2.46749 0.43549
  -5  10  11 32.1551 1.33241
  -4  10  11 0.25644 0.25155
  -3  10  11 16.8848 1.33589
  -2  10  11 1.85996 0.61546
  -1  10  11 1.86442 0.45426
   0  10  11 6.93003 0.68152
   1  10  11 37.0514 1.44364
  -8  11  11 1.41111 0.49447
  -7  11  11 0.35184 0.39485
  -6  11  11 2.02260 0.41446
  -5  11  11 69.1969 2.24519
  -4  11  11 111.777 3.34830
  -3  11  11 38.0200 2.86300
  -2  11  11 4.36330 0.83176
  -1  11  11 0.09606 0.28842
   0  11  11 43.6753 1.64248
   1  11  11 135.946 4.00219
  -8  12  11 5.23109 0.79053
  -7  12  11 21.6987 1.08597
  -6  12  11 19.5604 1.07823
  -5  12  11 13.5678 0.77924
  -4  12  11 1.49327 0.42978
  -3  12  11 135.689 5.66718
  -2  12  11 14.7212 1.22774
  -1  12  11 5.74387 0.59054
   0  12  11 209.107 5.87871
   1  12  11 20.3076 1.16091
  -7  13  11 50.1121 1.87518
  -6  13  11 0.32096 0.32321
  -5  13  11 0.81147 0.32998
  -4  13  11 13.4272 0.73758
  -3  13  11 19.7629 1.41870
  -2  13  11 28.8945 1.78560
  -1  13  11 0.16866 0.31126
   0  13  11 0.39456 0.48000
  -7  14  11 76.5512 2.97862
  -6  14  11 32.1826 1.35251
  -5  14  11 25.6377 1.18612
  -4  14  11 45.8054 1.88297
  -3  14  11 0.35891 0.44260
  -2  14  11 0.67744 0.48326
  -1  14  11 120.842 3.65969
   0  14  11 133.922 3.99085
  -7  15  11 17.7593 1.39882
  -6  15  11 13.8182 1.02965
  -5  15  11 0.20703 0.26799
  -4  15  11 55.7943 2.18938
  -3  15  11 10.6489 1.13439
  -2  15  11 0.16498 0.41907
  -1  15  11 197.070 5.61583
   0  15  11 175.167 7.06884
  -6  16  11 21.0008 1.70073
  -5  16  11 2.62418 0.43593
  -4  16  11 89.8346 3.20673
  -3  16  11 56.8367 2.90374
  -2  16  11 23.0496 1.60364
  -1  16  11 76.4496 3.00741
  -6  17  11 62.0257 2.57834
  -5  17  11 38.7627 1.83270
  -4  17  11 6.35792 0.77655
  -3  17  11 6.21867 1.03370
  -2  17  11 16.0371 1.83797
  -5  18  11 0.31006 0.32870
  -4  18  11 25.5958 1.59654
  -7   0  12 3.13286 0.86352
  -6   0  12 26.8678 1.66194
  -5   0  12 0.62435 0.40291
  -4   0  12 36.1161 1.80917
  -3   0  12 220.485 12.5370
  -2   0  12 45.3852 3.54101
  -1   0  12 49.2995 2.51927
  -7   1  12 1.97174 0.52966
  -6   1  12 8.84887 0.68138
  -5   1  12 48.9617 1.71056
  -4   1  12 15.3760 0.71715
  -3   1  12 1.76918 0.65507
  -2   1  12 4.74555 0.80614
  -1   1  12 9.43870 0.71014
  -7   2  12 28.6867 1.72552
  -6   2  12 7.84707 0.72862
  -5   2  12 8.32832 0.61489
  -4   2  12 19.7450 1.06408
  -3   2  12 36.9855 2.21055
  -2   2  12 26.5879 1.75339
  -1   2  12 68.8954 2.31971
  -7   3  12 31.7336 1.83443
  -6   3  12 18.8793 1.09112
  -5   3  12 0.04806 0.23453
  -4   3  12 23.9264 1.19056
  -3   3  12 1.84620 0.65799
  -2   3  12 1.53015 0.46399
  -1   3  12 38.7069 1.71220
  -7   4  12 22.0211 1.27557
  -6   4  12 1.46421 0.42803
  -5   4  12 29.8146 1.33641
  -4   4  12 26.4563 1.27290
  -3   4  12 87.1945 4.07182
  -2   4  12 6.87019 0.77238
  -1   4  12 16.7010 0.99348
  -7   5  12 6.74124 0.84580
  -6   5  12 1.38204 0.55368
  -5   5  12 41.9469 1.70265
  -4   5  12 4.29398 0.56185
  -3   5  12 59.6932 3.04067
  -2   5  12 5.76842 0.79403
  -1   5  12 7.37626 1.03182
  -6   6  12 1.70197 0.55772
  -5   6  12 0.41946 0.28210
  -4   6  12 60.1062 3.18313
  -3   6  12 23.1272 1.65628
  -2   6  12 23.0911 1.47850
  -1   6  12 11.1735 1.13852
  -6   7  12 68.9555 2.54120
  -5   7  12 1.20818 0.31868
  -4   7  12 0.81803 0.71059
  -3   7  12 0.79097 0.52560
  -2   7  12 13.0373 1.42364
  -1   7  12 14.9682 1.39360
  -6   8  12 25.7951 1.24977
  -5   8  12 1.31551 0.34818
  -4   8  12 10.0721 1.01237
  -3   8  12 3.04092 0.71975
  -2   8  12 3.51458 0.75310
  -6   9  12 1.95585 0.45328
  -5   9  12 3.83959 0.46494
  -4   9  12 3.32615 0.86239
  -3   9  12 0.10634 0.38276
  -2   9  12 0.14643 0.62818
  -5  10  12 12.6803 0.85092
  -4  10  12 0.00000 0.55985
  -3  10  12 9.25191 1.01829
  -4  11  12 0.43773 0.63567
  -3  11  12 14.0124 1.60082
   0   0   0    0.00    0.00   0
;
_shelx_hkl_checksum               79450
