# Supplementary material for: Nickelaelectro‐Catalyzed C─H Activation to β‐Arylated Pyrroles via Multiple Dehydrogenation
Source: Angew Chem Int Ed Engl. 2025 Sep 4;64(40):e202510233. doi: 10.1002/anie.202510233 (PMC12462739; doi:10.1002/anie.202510233)
Supplement: Supplementary file 2 — Supporting Information [file ANIE-64-e202510233-s001.zip › CCDC2416895_compound_8-finalcif.cif]

data_mo_2259_cg_0m
_audit_creation_date               2025-01-20
_audit_creation_method
;
Olex2 1.5
(compiled 2023.08.24 svn.re1ec1418 for OlexSys, GUI svn.r6817)
;
_shelx_SHELXL_version_number       '2018/3'
loop_
  _audit_author_name
  _audit_author_email
  _audit_author_address
 'Okamoto, K.' Kazuhiro.Okamoto@uni-goettingen.de
;
Georg-August-Universitaet Goettingen
Institut fuer Organische und Biomolekulare Chemie 
Tammannstrasse 2
Goettingen
D-37077
Germany
;
 'Golz, C.' 'cgolz@gwdg.de '
;
Georg-August-Universitaet Goettingen
Institut fuer Organische und Biomolekulare Chemie 
Tammannstrasse 2
Goettingen
D-37077
Germany
;
 'Ackermann, L.' Lutz.Ackermann@chemie.uni-goettingen.de
;
Georg-August-Universitaet Goettingen
Institut fuer Organische und Biomolekulare Chemie 
Tammannstrasse 2
Goettingen
D-37077
Germany
;

_audit_contact_author_address      ?
_audit_contact_author_email        ?
_audit_contact_author_name         ''
_audit_contact_author_phone        ?
_publ_contact_author_id_orcid      ?
_publ_section_references
;
Dolomanov, O.V., Bourhis, L.J., Gildea, R.J, Howard, J.A.K. & Puschmann, H.
 (2009), J. Appl. Cryst. 42, 339-341.

Sheldrick, G.M. (2008). Acta Cryst. A64, 112-122.

Sheldrick, G.M. (2015). Acta Cryst. A71, 3-8.
;
_chemical_name_common              ?
_chemical_name_systematic          ?
_chemical_formula_moiety           'C33 H25 N3 O2'
_chemical_formula_sum              'C33 H25 N3 O2'
_chemical_formula_weight           495.56
_chemical_melting_point            ?
loop_
  _atom_type_symbol
  _atom_type_description
  _atom_type_scat_dispersion_real
  _atom_type_scat_dispersion_imag
  _atom_type_scat_source
 'C' 'C' 0.0033 0.0016 'International Tables Vol C Tables 4.2.6.8 and 6.1.1.4'
 'H' 'H' 0.0000 0.0000 'International Tables Vol C Tables 4.2.6.8 and 6.1.1.4'
 'N' 'N' 0.0061 0.0033 'International Tables Vol C Tables 4.2.6.8 and 6.1.1.4'
 'O' 'O' 0.0106 0.0060 'International Tables Vol C Tables 4.2.6.8 and 6.1.1.4'

_shelx_space_group_comment
;
The symmetry employed for this shelxl refinement is uniquely defined
by the following loop, which should always be used as a source of
symmetry information in preference to the above space-group names.
They are only intended as comments.
;
_space_group_crystal_system        'monoclinic'
_space_group_IT_number             14
_space_group_name_H-M_alt          'P 1 21/n 1'
_space_group_name_Hall             '-P 2yn'
loop_
  _space_group_symop_operation_xyz
 'x, y, z'
 '-x+1/2, y+1/2, -z+1/2'
 '-x, -y, -z'
 'x-1/2, -y-1/2, z-1/2'

_cell_length_a                     9.2769(6)
_cell_length_b                     28.1618(18)
_cell_length_c                     10.1007(5)
_cell_angle_alpha                  90
_cell_angle_beta                   110.935(2)
_cell_angle_gamma                  90
_cell_volume                       2464.6(3)
_cell_formula_units_Z              4
_cell_measurement_reflns_used      9761
_cell_measurement_temperature      100.00
_cell_measurement_theta_max        31.515
_cell_measurement_theta_min        2.460
_shelx_estimated_absorpt_T_max     0.986
_shelx_estimated_absorpt_T_min     0.976
_exptl_absorpt_coefficient_mu      0.084
_exptl_absorpt_correction_T_max    1.0000
_exptl_absorpt_correction_T_min    0.7514
_exptl_absorpt_correction_type     multi-scan
_exptl_absorpt_process_details
;
SADABS-2016/2 (Bruker,2016/2) was used for absorption correction.
wR2(int) was 0.0810 before and 0.0485 after correction.
The Ratio of minimum to maximum transmission is 0.7514.
The \l/2 correction factor is Not present.
;
_exptl_absorpt_special_details     ?
_exptl_crystal_colour              colourless
_exptl_crystal_colour_primary      colourless
_exptl_crystal_density_diffrn      1.336
_exptl_crystal_density_meas        ?
_exptl_crystal_density_method      ?
_exptl_crystal_description         block
_exptl_crystal_F_000               1040
_exptl_crystal_recrystallization_method 
 'from a mixture of dichloromethane and pentane by solvent vapor diffusion method.'
_exptl_crystal_size_max            0.295
_exptl_crystal_size_mid            0.188
_exptl_crystal_size_min            0.173
_exptl_special_details             ?
_exptl_transmission_factor_max     ?
_exptl_transmission_factor_min     ?
_diffrn_reflns_av_R_equivalents    0.0391
_diffrn_reflns_av_unetI/netI       0.0180
_diffrn_reflns_Laue_measured_fraction_full  1.000
_diffrn_reflns_Laue_measured_fraction_max  0.993
_diffrn_reflns_limit_h_max         13
_diffrn_reflns_limit_h_min         -13
_diffrn_reflns_limit_k_max         41
_diffrn_reflns_limit_k_min         -41
_diffrn_reflns_limit_l_max         14
_diffrn_reflns_limit_l_min         -11
_diffrn_reflns_number              81517
_diffrn_reflns_point_group_measured_fraction_full  1.000
_diffrn_reflns_point_group_measured_fraction_max  0.993
_diffrn_reflns_theta_full          25.242
_diffrn_reflns_theta_max           31.612
_diffrn_reflns_theta_min           2.277
_diffrn_ambient_environment        N~2~
_diffrn_ambient_temperature        100.00
_diffrn_detector                   CPAD
_diffrn_detector_area_resol_mean   7.41
_diffrn_detector_type              'Bruker PHOTON III'
_diffrn_measured_fraction_theta_full  1.000
_diffrn_measured_fraction_theta_max  0.993
_diffrn_measurement_ambient_temperature_device_make  'Oxford Cryostream 800'
_diffrn_measurement_device         'four-circle diffractometer'
_diffrn_measurement_device_type    'Bruker D8 VENTURE dual wavelength Mo/Cu'
_diffrn_measurement_method         '\w and \f scans'
_diffrn_measurement_specimen_support  'MiTeGen micromount'
_diffrn_radiation_monochromator    'mirror optics'
_diffrn_radiation_probe            x-ray
_diffrn_radiation_type             MoK\a
_diffrn_radiation_wavelength       0.71073
_diffrn_source                     'microfocus sealed X-ray tube'
_diffrn_source_current             1.0
_diffrn_source_power               0.05
_diffrn_source_type                'Incoatec I\ms'
_diffrn_source_voltage             50.0
_diffrn_standards_number           0
_reflns_Friedel_coverage           0.000
_reflns_Friedel_fraction_full      .
_reflns_Friedel_fraction_max       .
_reflns_number_gt                  7357
_reflns_number_total               8220
_reflns_special_details
;
 Reflections were merged by SHELXL according to the crystal
 class for the calculation of statistics and refinement.
 
 _reflns_Friedel_fraction is defined as the number of unique
 Friedel pairs measured divided by the number that would be
 possible theoretically, ignoring centric projections and
 systematic absences.
;
_reflns_threshold_expression       'I > 2\s(I)'
_computing_cell_refinement         'SAINT V8.40B (?, 2016)'
_computing_data_collection        
 'Bruker BIS V6.2.15/2021-03-16 and APEX4 2022.1-1'
_computing_data_reduction          'SAINT V8.40B (?, 2016)'
_computing_molecular_graphics      'Olex2 1.5 (Dolomanov et al., 2009)'
_computing_publication_material    'Olex2 1.5 (Dolomanov et al., 2009)'
_computing_structure_refinement    'XL  (Sheldrick, 2008)'
_computing_structure_solution      'XT  (Sheldrick, 2015)'
_refine_diff_density_max           0.468
_refine_diff_density_min           -0.257
_refine_diff_density_rms           0.051
_refine_ls_extinction_coef         .
_refine_ls_extinction_method       none
_refine_ls_goodness_of_fit_ref     1.035
_refine_ls_hydrogen_treatment      mixed
_refine_ls_matrix_type             full
_refine_ls_number_parameters       348
_refine_ls_number_reflns           8220
_refine_ls_number_restraints       1
_refine_ls_R_factor_all            0.0469
_refine_ls_R_factor_gt             0.0416
_refine_ls_restrained_S_all        1.036
_refine_ls_shift/su_max            0.001
_refine_ls_shift/su_mean           0.000
_refine_ls_structure_factor_coef   Fsqd
_refine_ls_weighting_details      
 'w=1/[\s^2^(Fo^2^)+(0.0628P)^2^+0.8377P] where P=(Fo^2^+2Fc^2^)/3'
_refine_ls_weighting_scheme        calc
_refine_ls_wR_factor_gt            0.1111
_refine_ls_wR_factor_ref           0.1164
_refine_special_details            ?
_olex2_refinement_description
;
1. Restrained distances
 H1-N1
 1 with sigma of 0.02
2.a Aromatic/amide H refined with riding coordinates:
 C3(H3), C6(H6), C7(H7), C8(H8), C9(H9), C10(H10), C11(H11), C12(H12),
 C15(H15), C16(H16), C17(H17), C21(H21), C22(H22), C23(H23), C24(H24), C25(H25),
  C26(H26), C28(H28), C29(H29), C31(H31), C32(H32)
2.b Idealised Me refined as rotating group:
 C33(H33A,H33B,H33C)
;
_atom_sites_solution_hydrogens     mixed
_atom_sites_solution_primary       dual
_atom_sites_solution_secondary     ?
loop_
  _atom_site_label
  _atom_site_type_symbol
  _atom_site_fract_x
  _atom_site_fract_y
  _atom_site_fract_z
  _atom_site_U_iso_or_equiv
  _atom_site_adp_type
  _atom_site_occupancy
  _atom_site_site_symmetry_order
  _atom_site_calc_flag
  _atom_site_refinement_flags_posn
  _atom_site_refinement_flags_adp
  _atom_site_refinement_flags_occupancy
  _atom_site_disorder_assembly
  _atom_site_disorder_group
 O1 O 0.39403(9) 0.57718(2) 0.51712(7) 0.02210(14) Uani 1 1 d . . . . .
 O2 O 0.40169(9) 0.95128(2) 0.96977(8) 0.02265(14) Uani 1 1 d . . . . .
 N1 N 0.41115(9) 0.65726(3) 0.55123(8) 0.01446(13) Uani 1 1 d D . . . .
 H1 H 0.4296(17) 0.6816(5) 0.6164(14) 0.025(3) Uiso 1 1 d D . . . .
 N2 N 0.38378(9) 0.75045(3) 0.51733(8) 0.01603(14) Uani 1 1 d . . . . .
 N3 N 0.32663(8) 0.75931(2) 0.82824(7) 0.01323(13) Uani 1 1 d . . . . .
 C1 C 0.42335(10) 0.61141(3) 0.59765(9) 0.01411(14) Uani 1 1 d . . . . .
 C2 C 0.48712(9) 0.60477(3) 0.75618(8) 0.01346(14) Uani 1 1 d . . . . .
 C3 C 0.56905(10) 0.56241(3) 0.80133(9) 0.01471(15) Uani 1 1 d . . . . .
 H3 H 0.571448 0.539815 0.732300 0.018 Uiso 1 1 calc R U . . .
 C4 C 0.64744(10) 0.55228(3) 0.94471(9) 0.01536(15) Uani 1 1 d . . . . .
 C5 C 0.73436(10) 0.50744(3) 0.99308(9) 0.01671(15) Uani 1 1 d . . . . .
 C6 C 0.80352(11) 0.48327(3) 0.91027(11) 0.02071(17) Uani 1 1 d . . . . .
 H6 H 0.791062 0.494853 0.818497 0.025 Uiso 1 1 calc R U . . .
 C7 C 0.89033(12) 0.44247(3) 0.96086(12) 0.0255(2) Uani 1 1 d . . . . .
 H7 H 0.936970 0.426433 0.903733 0.031 Uiso 1 1 calc R U . . .
 C8 C 0.90896(12) 0.42510(3) 1.09498(12) 0.0274(2) Uani 1 1 d . . . . .
 H8 H 0.969115 0.397421 1.129826 0.033 Uiso 1 1 calc R U . . .
 C9 C 0.83959(13) 0.44827(4) 1.17752(11) 0.0264(2) Uani 1 1 d . . . . .
 H9 H 0.851446 0.436324 1.268779 0.032 Uiso 1 1 calc R U . . .
 C10 C 0.75260(12) 0.48901(3) 1.12692(10) 0.02196(18) Uani 1 1 d . . . . .
 H10 H 0.704848 0.504561 1.183955 0.026 Uiso 1 1 calc R U . . .
 C11 C 0.64180(11) 0.58654(3) 1.04355(9) 0.01792(16) Uani 1 1 d . . . . .
 H11 H 0.697499 0.581425 1.141578 0.022 Uiso 1 1 calc R U . . .
 C12 C 0.55622(10) 0.62772(3) 1.00035(9) 0.01684(16) Uani 1 1 d . . . . .
 H12 H 0.551817 0.649758 1.070013 0.020 Uiso 1 1 calc R U . . .
 C13 C 0.47590(10) 0.63785(3) 0.85691(9) 0.01378(14) Uani 1 1 d . . . . .
 C14 C 0.38590(10) 0.68246(3) 0.82365(9) 0.01357(14) Uani 1 1 d . . . . .
 C15 C 0.44474(9) 0.72673(3) 0.87252(9) 0.01408(14) Uani 1 1 d . . . . .
 H15 H 0.549362 0.733566 0.927555 0.017 Uiso 1 1 calc R U . . .
 C16 C 0.22447(10) 0.68863(3) 0.74640(9) 0.01556(15) Uani 1 1 d . . . . .
 H16 H 0.153059 0.664384 0.700039 0.019 Uiso 1 1 calc R U . . .
 C17 C 0.19160(10) 0.73599(3) 0.75151(9) 0.01489(15) Uani 1 1 d . . . . .
 H17 H 0.092895 0.750261 0.709460 0.018 Uiso 1 1 calc R U . . .
 C18 C 0.36164(9) 0.67354(3) 0.41104(8) 0.01320(14) Uani 1 1 d . . . . .
 C19 C 0.34941(9) 0.72426(3) 0.39621(9) 0.01351(14) Uani 1 1 d . . . . .
 C20 C 0.30174(10) 0.74488(3) 0.25915(9) 0.01604(15) Uani 1 1 d . . . . .
 C21 C 0.26991(11) 0.71521(4) 0.13886(9) 0.01929(17) Uani 1 1 d . . . . .
 H21 H 0.239524 0.728697 0.046708 0.023 Uiso 1 1 calc R U . . .
 C22 C 0.28317(10) 0.66693(3) 0.15609(9) 0.01839(16) Uani 1 1 d . . . . .
 H22 H 0.261825 0.647311 0.074795 0.022 Uiso 1 1 calc R U . . .
 C23 C 0.32774(10) 0.64544(3) 0.29154(9) 0.01567(15) Uani 1 1 d . . . . .
 H23 H 0.334331 0.611851 0.300254 0.019 Uiso 1 1 calc R U . . .
 C24 C 0.28816(11) 0.79506(3) 0.25087(10) 0.01970(17) Uani 1 1 d . . . . .
 H24 H 0.256940 0.810518 0.161437 0.024 Uiso 1 1 calc R U . . .
 C25 C 0.32032(11) 0.82105(3) 0.37251(10) 0.01943(17) Uani 1 1 d . . . . .
 H25 H 0.309930 0.854636 0.368610 0.023 Uiso 1 1 calc R U . . .
 C26 C 0.36923(11) 0.79706(3) 0.50396(10) 0.01835(16) Uani 1 1 d . . . . .
 H26 H 0.393102 0.815527 0.587781 0.022 Uiso 1 1 calc R U . . .
 C27 C 0.34153(9) 0.80851(3) 0.86173(8) 0.01300(14) Uani 1 1 d . . . . .
 C28 C 0.22233(10) 0.83282(3) 0.88455(9) 0.01539(15) Uani 1 1 d . . . . .
 H28 H 0.129540 0.816541 0.875357 0.018 Uiso 1 1 calc R U . . .
 C29 C 0.23704(10) 0.88086(3) 0.92083(9) 0.01702(16) Uani 1 1 d . . . . .
 H29 H 0.154674 0.897256 0.935797 0.020 Uiso 1 1 calc R U . . .
 C30 C 0.37367(10) 0.90458(3) 0.93493(9) 0.01620(15) Uani 1 1 d . . . . .
 C31 C 0.49315(10) 0.88029(3) 0.90976(10) 0.01743(16) Uani 1 1 d . . . . .
 H31 H 0.585680 0.896534 0.917907 0.021 Uiso 1 1 calc R U . . .
 C32 C 0.47689(10) 0.83269(3) 0.87306(9) 0.01620(15) Uani 1 1 d . . . . .
 H32 H 0.558015 0.816427 0.855545 0.019 Uiso 1 1 calc R U . . .
 C33 C 0.28870(15) 0.97661(4) 1.00774(14) 0.0316(2) Uani 1 1 d . . . . .
 H33A H 0.190932 0.977145 0.926885 0.047 Uiso 1 1 calc R U . . .
 H33B H 0.324206 1.009218 1.034152 0.047 Uiso 1 1 calc R U . . .
 H33C H 0.273451 0.960822 1.088207 0.047 Uiso 1 1 calc R U . . .

loop_
  _atom_site_aniso_label
  _atom_site_aniso_U_11
  _atom_site_aniso_U_22
  _atom_site_aniso_U_33
  _atom_site_aniso_U_23
  _atom_site_aniso_U_13
  _atom_site_aniso_U_12
 O1 0.0323(4) 0.0143(3) 0.0161(3) -0.0025(2) 0.0043(3) -0.0019(3)
 O2 0.0282(4) 0.0134(3) 0.0278(3) -0.0039(2) 0.0119(3) 0.0019(2)
 N1 0.0185(3) 0.0130(3) 0.0114(3) 0.0002(2) 0.0048(2) -0.0002(2)
 N2 0.0171(3) 0.0151(3) 0.0161(3) 0.0002(2) 0.0062(3) -0.0006(2)
 N3 0.0116(3) 0.0130(3) 0.0145(3) -0.0005(2) 0.0040(2) 0.0016(2)
 C1 0.0144(3) 0.0133(3) 0.0141(3) 0.0002(3) 0.0045(3) -0.0006(3)
 C2 0.0146(3) 0.0122(3) 0.0135(3) -0.0002(3) 0.0050(3) -0.0005(3)
 C3 0.0165(4) 0.0121(3) 0.0155(3) -0.0001(3) 0.0057(3) 0.0001(3)
 C4 0.0168(4) 0.0133(3) 0.0160(3) 0.0016(3) 0.0059(3) 0.0014(3)
 C5 0.0168(4) 0.0129(3) 0.0188(4) 0.0011(3) 0.0043(3) 0.0007(3)
 C6 0.0228(4) 0.0156(4) 0.0244(4) -0.0002(3) 0.0091(3) 0.0017(3)
 C7 0.0239(4) 0.0162(4) 0.0361(5) -0.0022(4) 0.0101(4) 0.0033(3)
 C8 0.0231(5) 0.0157(4) 0.0366(5) 0.0035(4) 0.0023(4) 0.0041(3)
 C9 0.0284(5) 0.0195(4) 0.0255(5) 0.0072(3) 0.0023(4) 0.0031(4)
 C10 0.0249(4) 0.0188(4) 0.0206(4) 0.0044(3) 0.0063(3) 0.0040(3)
 C11 0.0203(4) 0.0178(4) 0.0144(3) 0.0008(3) 0.0047(3) 0.0036(3)
 C12 0.0198(4) 0.0166(4) 0.0137(3) -0.0006(3) 0.0055(3) 0.0030(3)
 C13 0.0142(3) 0.0132(3) 0.0140(3) 0.0002(3) 0.0052(3) 0.0009(3)
 C14 0.0139(3) 0.0139(3) 0.0129(3) 0.0000(3) 0.0048(3) 0.0017(3)
 C15 0.0125(3) 0.0142(3) 0.0147(3) -0.0003(3) 0.0039(3) 0.0026(3)
 C16 0.0141(3) 0.0158(3) 0.0159(3) -0.0004(3) 0.0043(3) -0.0005(3)
 C17 0.0117(3) 0.0166(3) 0.0154(3) 0.0002(3) 0.0036(3) 0.0005(3)
 C18 0.0111(3) 0.0160(3) 0.0128(3) 0.0010(3) 0.0046(3) -0.0004(3)
 C19 0.0110(3) 0.0158(3) 0.0144(3) 0.0018(3) 0.0053(3) 0.0001(3)
 C20 0.0132(3) 0.0204(4) 0.0156(4) 0.0039(3) 0.0065(3) 0.0007(3)
 C21 0.0181(4) 0.0265(4) 0.0136(3) 0.0030(3) 0.0060(3) -0.0001(3)
 C22 0.0170(4) 0.0255(4) 0.0131(3) -0.0014(3) 0.0060(3) -0.0015(3)
 C23 0.0143(3) 0.0192(4) 0.0140(3) -0.0013(3) 0.0056(3) -0.0007(3)
 C24 0.0182(4) 0.0213(4) 0.0209(4) 0.0078(3) 0.0085(3) 0.0023(3)
 C25 0.0179(4) 0.0166(4) 0.0255(4) 0.0051(3) 0.0099(3) 0.0009(3)
 C26 0.0189(4) 0.0159(4) 0.0209(4) 0.0006(3) 0.0078(3) -0.0006(3)
 C27 0.0129(3) 0.0133(3) 0.0123(3) -0.0002(3) 0.0039(3) 0.0020(3)
 C28 0.0146(3) 0.0160(4) 0.0174(4) 0.0016(3) 0.0080(3) 0.0029(3)
 C29 0.0197(4) 0.0159(4) 0.0179(4) 0.0015(3) 0.0097(3) 0.0053(3)
 C30 0.0199(4) 0.0135(3) 0.0146(3) -0.0003(3) 0.0053(3) 0.0027(3)
 C31 0.0146(4) 0.0163(4) 0.0198(4) -0.0024(3) 0.0042(3) 0.0001(3)
 C32 0.0121(3) 0.0163(4) 0.0196(4) -0.0027(3) 0.0049(3) 0.0014(3)
 C33 0.0423(6) 0.0182(4) 0.0422(6) -0.0058(4) 0.0245(5) 0.0053(4)

_geom_special_details
;
 All esds (except the esd in the dihedral angle between two l.s. planes)
 are estimated using the full covariance matrix.  The cell esds are taken
 into account individually in the estimation of esds in distances, angles
 and torsion angles; correlations between esds in cell parameters are only
 used when they are defined by crystal symmetry.  An approximate (isotropic)
 treatment of cell esds is used for estimating esds involving l.s. planes.
;
loop_
  _geom_bond_atom_site_label_1
  _geom_bond_atom_site_label_2
  _geom_bond_distance
  _geom_bond_site_symmetry_2
  _geom_bond_publ_flag
 O1 C1 1.2275(10) . ?
 O2 C30 1.3623(10) . ?
 O2 C33 1.4289(13) . ?
 N1 H1 0.923(12) . ?
 N1 C1 1.3646(10) . ?
 N1 C18 1.4004(10) . ?
 N2 C19 1.3652(11) . ?
 N2 C26 1.3214(11) . ?
 N3 C15 1.3758(10) . ?
 N3 C17 1.3811(11) . ?
 N3 C27 1.4212(10) . ?
 C1 C2 1.5073(11) . ?
 C2 C3 1.4005(11) . ?
 C2 C13 1.4105(11) . ?
 C3 H3 0.9500 . ?
 C3 C4 1.3982(12) . ?
 C4 C5 1.4838(12) . ?
 C4 C11 1.4028(12) . ?
 C5 C6 1.3992(13) . ?
 C5 C10 1.4008(13) . ?
 C6 H6 0.9500 . ?
 C6 C7 1.3915(13) . ?
 C7 H7 0.9500 . ?
 C7 C8 1.3918(16) . ?
 C8 H8 0.9500 . ?
 C8 C9 1.3851(16) . ?
 C9 H9 0.9500 . ?
 C9 C10 1.3906(13) . ?
 C10 H10 0.9500 . ?
 C11 H11 0.9500 . ?
 C11 C12 1.3849(12) . ?
 C12 H12 0.9500 . ?
 C12 C13 1.4015(12) . ?
 C13 C14 1.4793(11) . ?
 C14 C15 1.3795(11) . ?
 C14 C16 1.4306(12) . ?
 C15 H15 0.9500 . ?
 C16 H16 0.9500 . ?
 C16 C17 1.3733(12) . ?
 C17 H17 0.9500 . ?
 C18 C19 1.4365(11) . ?
 C18 C23 1.3822(11) . ?
 C19 C20 1.4184(11) . ?
 C20 C21 1.4160(13) . ?
 C20 C24 1.4185(13) . ?
 C21 H21 0.9500 . ?
 C21 C22 1.3709(13) . ?
 C22 H22 0.9500 . ?
 C22 C23 1.4158(12) . ?
 C23 H23 0.9500 . ?
 C24 H24 0.9500 . ?
 C24 C25 1.3684(14) . ?
 C25 H25 0.9500 . ?
 C25 C26 1.4125(13) . ?
 C26 H26 0.9500 . ?
 C27 C28 1.3881(11) . ?
 C27 C32 1.3967(12) . ?
 C28 H28 0.9500 . ?
 C28 C29 1.3955(12) . ?
 C29 H29 0.9500 . ?
 C29 C30 1.3944(13) . ?
 C30 C31 1.4009(12) . ?
 C31 H31 0.9500 . ?
 C31 C32 1.3847(12) . ?
 C32 H32 0.9500 . ?
 C33 H33A 0.9800 . ?
 C33 H33B 0.9800 . ?
 C33 H33C 0.9800 . ?

loop_
  _geom_angle_atom_site_label_1
  _geom_angle_atom_site_label_2
  _geom_angle_atom_site_label_3
  _geom_angle
  _geom_angle_site_symmetry_1
  _geom_angle_site_symmetry_3
  _geom_angle_publ_flag
 C30 O2 C33 117.43(8) . . ?
 C1 N1 H1 119.1(9) . . ?
 C1 N1 C18 127.88(7) . . ?
 C18 N1 H1 112.8(9) . . ?
 C26 N2 C19 117.54(8) . . ?
 C15 N3 C17 108.81(7) . . ?
 C15 N3 C27 125.06(7) . . ?
 C17 N3 C27 126.08(7) . . ?
 O1 C1 N1 122.95(8) . . ?
 O1 C1 C2 121.09(8) . . ?
 N1 C1 C2 115.81(7) . . ?
 C3 C2 C1 114.39(7) . . ?
 C3 C2 C13 119.94(7) . . ?
 C13 C2 C1 125.61(7) . . ?
 C2 C3 H3 118.9 . . ?
 C4 C3 C2 122.14(8) . . ?
 C4 C3 H3 118.9 . . ?
 C3 C4 C5 122.34(8) . . ?
 C3 C4 C11 117.33(8) . . ?
 C11 C4 C5 120.34(8) . . ?
 C6 C5 C4 121.90(8) . . ?
 C6 C5 C10 118.26(8) . . ?
 C10 C5 C4 119.82(8) . . ?
 C5 C6 H6 119.6 . . ?
 C7 C6 C5 120.74(9) . . ?
 C7 C6 H6 119.6 . . ?
 C6 C7 H7 119.9 . . ?
 C6 C7 C8 120.13(10) . . ?
 C8 C7 H7 119.9 . . ?
 C7 C8 H8 120.1 . . ?
 C9 C8 C7 119.83(9) . . ?
 C9 C8 H8 120.1 . . ?
 C8 C9 H9 120.0 . . ?
 C8 C9 C10 120.05(10) . . ?
 C10 C9 H9 120.0 . . ?
 C5 C10 H10 119.5 . . ?
 C9 C10 C5 120.97(9) . . ?
 C9 C10 H10 119.5 . . ?
 C4 C11 H11 119.5 . . ?
 C12 C11 C4 120.97(8) . . ?
 C12 C11 H11 119.5 . . ?
 C11 C12 H12 119.0 . . ?
 C11 C12 C13 121.96(8) . . ?
 C13 C12 H12 119.0 . . ?
 C2 C13 C14 125.33(7) . . ?
 C12 C13 C2 117.54(7) . . ?
 C12 C13 C14 117.13(7) . . ?
 C15 C14 C13 124.55(8) . . ?
 C15 C14 C16 106.79(7) . . ?
 C16 C14 C13 128.52(8) . . ?
 N3 C15 C14 108.61(7) . . ?
 N3 C15 H15 125.7 . . ?
 C14 C15 H15 125.7 . . ?
 C14 C16 H16 126.3 . . ?
 C17 C16 C14 107.49(7) . . ?
 C17 C16 H16 126.3 . . ?
 N3 C17 H17 125.8 . . ?
 C16 C17 N3 108.30(7) . . ?
 C16 C17 H17 125.8 . . ?
 N1 C18 C19 114.58(7) . . ?
 C23 C18 N1 125.86(8) . . ?
 C23 C18 C19 119.55(8) . . ?
 N2 C19 C18 117.34(7) . . ?
 N2 C19 C20 123.02(8) . . ?
 C20 C19 C18 119.63(8) . . ?
 C19 C20 C24 117.10(8) . . ?
 C21 C20 C19 119.51(8) . . ?
 C21 C20 C24 123.39(8) . . ?
 C20 C21 H21 120.2 . . ?
 C22 C21 C20 119.64(8) . . ?
 C22 C21 H21 120.2 . . ?
 C21 C22 H22 119.0 . . ?
 C21 C22 C23 121.91(8) . . ?
 C23 C22 H22 119.0 . . ?
 C18 C23 C22 119.73(8) . . ?
 C18 C23 H23 120.1 . . ?
 C22 C23 H23 120.1 . . ?
 C20 C24 H24 120.2 . . ?
 C25 C24 C20 119.59(8) . . ?
 C25 C24 H24 120.2 . . ?
 C24 C25 H25 120.6 . . ?
 C24 C25 C26 118.80(8) . . ?
 C26 C25 H25 120.6 . . ?
 N2 C26 C25 123.93(9) . . ?
 N2 C26 H26 118.0 . . ?
 C25 C26 H26 118.0 . . ?
 C28 C27 N3 120.31(7) . . ?
 C28 C27 C32 119.49(8) . . ?
 C32 C27 N3 120.19(7) . . ?
 C27 C28 H28 119.6 . . ?
 C27 C28 C29 120.84(8) . . ?
 C29 C28 H28 119.6 . . ?
 C28 C29 H29 120.3 . . ?
 C30 C29 C28 119.43(8) . . ?
 C30 C29 H29 120.3 . . ?
 O2 C30 C29 124.86(8) . . ?
 O2 C30 C31 115.34(8) . . ?
 C29 C30 C31 119.79(8) . . ?
 C30 C31 H31 119.9 . . ?
 C32 C31 C30 120.25(8) . . ?
 C32 C31 H31 119.9 . . ?
 C27 C32 H32 119.9 . . ?
 C31 C32 C27 120.17(8) . . ?
 C31 C32 H32 119.9 . . ?
 O2 C33 H33A 109.5 . . ?
 O2 C33 H33B 109.5 . . ?
 O2 C33 H33C 109.5 . . ?
 H33A C33 H33B 109.5 . . ?
 H33A C33 H33C 109.5 . . ?
 H33B C33 H33C 109.5 . . ?

loop_
  _geom_hbond_atom_site_label_D
  _geom_hbond_atom_site_label_H
  _geom_hbond_atom_site_label_A
  _geom_hbond_distance_DH
  _geom_hbond_distance_HA
  _geom_hbond_distance_DA
  _geom_hbond_angle_DHA
  _geom_hbond_site_symmetry_A
  _geom_hbond_publ_flag
 C23 H23 O1 0.95 2.28 2.8747(11) 120.1 . yes

loop_
  _geom_torsion_atom_site_label_1
  _geom_torsion_atom_site_label_2
  _geom_torsion_atom_site_label_3
  _geom_torsion_atom_site_label_4
  _geom_torsion
  _geom_torsion_site_symmetry_1
  _geom_torsion_site_symmetry_2
  _geom_torsion_site_symmetry_3
  _geom_torsion_site_symmetry_4
  _geom_torsion_publ_flag
 O1 C1 C2 C3 26.08(12) . . . . ?
 O1 C1 C2 C13 -156.82(9) . . . . ?
 O2 C30 C31 C32 -179.77(8) . . . . ?
 N1 C1 C2 C3 -149.56(8) . . . . ?
 N1 C1 C2 C13 27.54(12) . . . . ?
 N1 C18 C19 N2 -1.17(11) . . . . ?
 N1 C18 C19 C20 179.39(7) . . . . ?
 N1 C18 C23 C22 -178.10(8) . . . . ?
 N2 C19 C20 C21 179.29(8) . . . . ?
 N2 C19 C20 C24 -0.91(12) . . . . ?
 N3 C27 C28 C29 178.46(8) . . . . ?
 N3 C27 C32 C31 -178.11(8) . . . . ?
 C1 N1 C18 C19 175.09(8) . . . . ?
 C1 N1 C18 C23 -6.02(14) . . . . ?
 C1 C2 C3 C4 174.33(8) . . . . ?
 C1 C2 C13 C12 -173.42(8) . . . . ?
 C1 C2 C13 C14 6.69(13) . . . . ?
 C2 C3 C4 C5 179.97(8) . . . . ?
 C2 C3 C4 C11 -0.22(13) . . . . ?
 C2 C13 C14 C15 -127.09(10) . . . . ?
 C2 C13 C14 C16 57.72(13) . . . . ?
 C3 C2 C13 C12 3.54(12) . . . . ?
 C3 C2 C13 C14 -176.35(8) . . . . ?
 C3 C4 C5 C6 29.76(13) . . . . ?
 C3 C4 C5 C10 -152.12(9) . . . . ?
 C3 C4 C11 C12 2.74(13) . . . . ?
 C4 C5 C6 C7 177.04(9) . . . . ?
 C4 C5 C10 C9 -176.96(9) . . . . ?
 C4 C11 C12 C13 -2.11(14) . . . . ?
 C5 C4 C11 C12 -177.46(8) . . . . ?
 C5 C6 C7 C8 0.20(15) . . . . ?
 C6 C5 C10 C9 1.22(15) . . . . ?
 C6 C7 C8 C9 0.64(16) . . . . ?
 C7 C8 C9 C10 -0.53(16) . . . . ?
 C8 C9 C10 C5 -0.42(16) . . . . ?
 C10 C5 C6 C7 -1.11(14) . . . . ?
 C11 C4 C5 C6 -150.04(9) . . . . ?
 C11 C4 C5 C10 28.08(13) . . . . ?
 C11 C12 C13 C2 -1.09(13) . . . . ?
 C11 C12 C13 C14 178.82(8) . . . . ?
 C12 C13 C14 C15 53.02(12) . . . . ?
 C12 C13 C14 C16 -122.17(10) . . . . ?
 C13 C2 C3 C4 -2.96(13) . . . . ?
 C13 C14 C15 N3 -176.18(7) . . . . ?
 C13 C14 C16 C17 175.73(8) . . . . ?
 C14 C16 C17 N3 0.32(10) . . . . ?
 C15 N3 C17 C16 -0.40(9) . . . . ?
 C15 N3 C27 C28 -144.36(8) . . . . ?
 C15 N3 C27 C32 35.12(12) . . . . ?
 C15 C14 C16 C17 -0.13(10) . . . . ?
 C16 C14 C15 N3 -0.11(9) . . . . ?
 C17 N3 C15 C14 0.31(9) . . . . ?
 C17 N3 C27 C28 32.85(12) . . . . ?
 C17 N3 C27 C32 -147.67(8) . . . . ?
 C18 N1 C1 O1 1.88(14) . . . . ?
 C18 N1 C1 C2 177.43(8) . . . . ?
 C18 C19 C20 C21 -1.31(12) . . . . ?
 C18 C19 C20 C24 178.50(8) . . . . ?
 C19 N2 C26 C25 0.10(13) . . . . ?
 C19 C18 C23 C22 0.74(12) . . . . ?
 C19 C20 C21 C22 1.02(13) . . . . ?
 C19 C20 C24 C25 -0.21(12) . . . . ?
 C20 C21 C22 C23 0.16(14) . . . . ?
 C20 C24 C25 C26 1.17(13) . . . . ?
 C21 C20 C24 C25 179.59(9) . . . . ?
 C21 C22 C23 C18 -1.06(13) . . . . ?
 C23 C18 C19 N2 179.86(7) . . . . ?
 C23 C18 C19 C20 0.42(12) . . . . ?
 C24 C20 C21 C22 -178.77(9) . . . . ?
 C24 C25 C26 N2 -1.17(14) . . . . ?
 C26 N2 C19 C18 -178.46(8) . . . . ?
 C26 N2 C19 C20 0.96(12) . . . . ?
 C27 N3 C15 C14 177.93(7) . . . . ?
 C27 N3 C17 C16 -177.99(8) . . . . ?
 C27 C28 C29 C30 -0.32(13) . . . . ?
 C28 C27 C32 C31 1.37(13) . . . . ?
 C28 C29 C30 O2 179.99(8) . . . . ?
 C28 C29 C30 C31 1.31(13) . . . . ?
 C29 C30 C31 C32 -0.97(13) . . . . ?
 C30 C31 C32 C27 -0.38(13) . . . . ?
 C32 C27 C28 C29 -1.03(13) . . . . ?
 C33 O2 C30 C29 6.26(14) . . . . ?
 C33 O2 C30 C31 -175.01(9) . . . . ?

_shelx_res_file
;
TITL mo_2259_cg_0m_a.res in P2(1)/n
    mo_2259_cg_0m.res
    created by SHELXL-2018/3 at 13:04:35 on 28-Feb-2024
REM Old TITL mo_2259_CG_0m in P2(1)/n
REM SHELXT solution in P2(1)/n: R1 0.141, Rweak 0.010, Alpha 0.034
REM <I/s> 0.354 for 81 systematic absences, Orientation as input
REM Formula found by SHELXT: C33 N3 O2
CELL 0.71073 9.2769 28.1618 10.1007 90 110.935 90
ZERR 4 0.0006 0.0018 0.0005 0 0.002 0
LATT 1
SYMM 0.5-X,0.5+Y,0.5-Z
SFAC C H N O
UNIT 132 100 12 8
DFIX 1 H1 N1

L.S. 4
PLAN  5
SIZE 0.173 0.188 0.295
TEMP -173.15
CONF
HTAB C23 O1
BOND
list 4
MORE -1
BOND $H
fmap 2
acta
REM <olex2.extras>
REM <HklSrc "%.\\mo_2259_CG_0m.hkl">
REM </olex2.extras>

WGHT    0.062800    0.837700
FVAR       0.49437
O1    4    0.394030    0.577181    0.517123    11.00000    0.03230    0.01428 =
         0.01612   -0.00246    0.00427   -0.00191
O2    4    0.401689    0.951284    0.969770    11.00000    0.02823    0.01341 =
         0.02785   -0.00395    0.01190    0.00188
N1    3    0.411149    0.657263    0.551225    11.00000    0.01849    0.01302 =
         0.01141    0.00024    0.00478   -0.00017
H1    2    0.429567    0.681606    0.616399    11.00000    0.02537
N2    3    0.383785    0.750449    0.517331    11.00000    0.01712    0.01509 =
         0.01609    0.00019    0.00619   -0.00059
N3    3    0.326626    0.759314    0.828239    11.00000    0.01160    0.01304 =
         0.01449   -0.00045    0.00398    0.00162
C1    1    0.423347    0.611411    0.597649    11.00000    0.01443    0.01326 =
         0.01413    0.00024    0.00446   -0.00056
C2    1    0.487116    0.604769    0.756179    11.00000    0.01458    0.01224 =
         0.01352   -0.00015    0.00496   -0.00055
C3    1    0.569053    0.562406    0.801331    11.00000    0.01648    0.01213 =
         0.01549   -0.00008    0.00568    0.00014
AFIX  43
H3    2    0.571448    0.539815    0.732300    11.00000   -1.20000
AFIX   0
C4    1    0.647445    0.552282    0.944710    11.00000    0.01677    0.01333 =
         0.01604    0.00160    0.00593    0.00143
C5    1    0.734358    0.507444    0.993076    11.00000    0.01682    0.01286 =
         0.01881    0.00108    0.00434    0.00072
C6    1    0.803517    0.483274    0.910275    11.00000    0.02276    0.01557 =
         0.02439   -0.00018    0.00913    0.00169
AFIX  43
H6    2    0.791062    0.494853    0.818497    11.00000   -1.20000
AFIX   0
C7    1    0.890329    0.442468    0.960858    11.00000    0.02386    0.01622 =
         0.03607   -0.00221    0.01014    0.00331
AFIX  43
H7    2    0.936970    0.426433    0.903733    11.00000   -1.20000
AFIX   0
C8    1    0.908964    0.425099    1.094978    11.00000    0.02310    0.01567 =
         0.03657    0.00349    0.00233    0.00410
AFIX  43
H8    2    0.969115    0.397421    1.129826    11.00000   -1.20000
AFIX   0
C9    1    0.839591    0.448271    1.177521    11.00000    0.02836    0.01947 =
         0.02547    0.00718    0.00233    0.00313
AFIX  43
H9    2    0.851446    0.436324    1.268779    11.00000   -1.20000
AFIX   0
C10   1    0.752605    0.489006    1.126916    11.00000    0.02494    0.01880 =
         0.02062    0.00436    0.00629    0.00403
AFIX  43
H10   2    0.704848    0.504561    1.183955    11.00000   -1.20000
AFIX   0
C11   1    0.641795    0.586544    1.043555    11.00000    0.02034    0.01783 =
         0.01435    0.00084    0.00469    0.00362
AFIX  43
H11   2    0.697499    0.581425    1.141578    11.00000   -1.20000
AFIX   0
C12   1    0.556215    0.627720    1.000347    11.00000    0.01976    0.01661 =
         0.01374   -0.00064    0.00548    0.00303
AFIX  43
H12   2    0.551817    0.649758    1.070013    11.00000   -1.20000
AFIX   0
C13   1    0.475904    0.637849    0.856912    11.00000    0.01419    0.01323 =
         0.01405    0.00019    0.00519    0.00086
C14   1    0.385902    0.682464    0.823653    11.00000    0.01392    0.01390 =
         0.01286   -0.00003    0.00476    0.00171
C15   1    0.444745    0.726727    0.872518    11.00000    0.01249    0.01423 =
         0.01475   -0.00028    0.00392    0.00257
AFIX  43
H15   2    0.549362    0.733566    0.927555    11.00000   -1.20000
AFIX   0
C16   1    0.224468    0.688625    0.746399    11.00000    0.01409    0.01577 =
         0.01592   -0.00041    0.00426   -0.00046
AFIX  43
H16   2    0.153059    0.664384    0.700039    11.00000   -1.20000
AFIX   0
C17   1    0.191600    0.735987    0.751505    11.00000    0.01170    0.01656 =
         0.01540    0.00020    0.00358    0.00051
AFIX  43
H17   2    0.092895    0.750261    0.709460    11.00000   -1.20000
AFIX   0
C18   1    0.361637    0.673536    0.411039    11.00000    0.01111    0.01605 =
         0.01275    0.00098    0.00463   -0.00039
C19   1    0.349412    0.724257    0.396205    11.00000    0.01097    0.01582 =
         0.01440    0.00185    0.00533    0.00006
C20   1    0.301744    0.744880    0.259145    11.00000    0.01321    0.02041 =
         0.01563    0.00393    0.00652    0.00068
C21   1    0.269907    0.715212    0.138856    11.00000    0.01807    0.02649 =
         0.01359    0.00298    0.00600   -0.00009
AFIX  43
H21   2    0.239524    0.728697    0.046708    11.00000   -1.20000
AFIX   0
C22   1    0.283167    0.666926    0.156095    11.00000    0.01701    0.02550 =
         0.01312   -0.00145    0.00595   -0.00149
AFIX  43
H22   2    0.261825    0.647311    0.074795    11.00000   -1.20000
AFIX   0
C23   1    0.327742    0.645441    0.291537    11.00000    0.01425    0.01918 =
         0.01399   -0.00133    0.00556   -0.00069
AFIX  43
H23   2    0.334331    0.611851    0.300254    11.00000   -1.20000
AFIX   0
C24   1    0.288164    0.795057    0.250869    11.00000    0.01815    0.02127 =
         0.02088    0.00777    0.00845    0.00228
AFIX  43
H24   2    0.256940    0.810518    0.161437    11.00000   -1.20000
AFIX   0
C25   1    0.320319    0.821054    0.372507    11.00000    0.01792    0.01660 =
         0.02553    0.00507    0.00991    0.00089
AFIX  43
H25   2    0.309930    0.854636    0.368610    11.00000   -1.20000
AFIX   0
C26   1    0.369234    0.797055    0.503959    11.00000    0.01887    0.01586 =
         0.02086    0.00061    0.00776   -0.00065
AFIX  43
H26   2    0.393102    0.815527    0.587781    11.00000   -1.20000
AFIX   0
C27   1    0.341531    0.808512    0.861734    11.00000    0.01292    0.01326 =
         0.01235   -0.00023    0.00393    0.00205
C28   1    0.222325    0.832817    0.884554    11.00000    0.01458    0.01598 =
         0.01744    0.00161    0.00796    0.00291
AFIX  43
H28   2    0.129540    0.816541    0.875357    11.00000   -1.20000
AFIX   0
C29   1    0.237038    0.880856    0.920833    11.00000    0.01967    0.01595 =
         0.01788    0.00148    0.00969    0.00528
AFIX  43
H29   2    0.154674    0.897256    0.935797    11.00000   -1.20000
AFIX   0
C30   1    0.373670    0.904580    0.934929    11.00000    0.01985    0.01352 =
         0.01455   -0.00026    0.00531    0.00268
C31   1    0.493150    0.880287    0.909763    11.00000    0.01457    0.01628 =
         0.01984   -0.00241    0.00420    0.00008
AFIX  43
H31   2    0.585680    0.896534    0.917907    11.00000   -1.20000
AFIX   0
C32   1    0.476890    0.832685    0.873063    11.00000    0.01211    0.01634 =
         0.01957   -0.00268    0.00494    0.00139
AFIX  43
H32   2    0.558015    0.816427    0.855545    11.00000   -1.20000
AFIX   0
C33   1    0.288696    0.976606    1.007735    11.00000    0.04227    0.01821 =
         0.04220   -0.00584    0.02455    0.00531
AFIX 137
H33A  2    0.190932    0.977145    0.926885    11.00000   -1.50000
H33B  2    0.324206    1.009218    1.034152    11.00000   -1.50000
H33C  2    0.273451    0.960822    1.088207    11.00000   -1.50000
AFIX   0
HKLF 4


REM  mo_2259_cg_0m_a.res in P2(1)/n
REM wR2 = 0.116400, GooF = S = 1.03538, Restrained GooF = 1.03624 for all data
REM R1 = 0.041641 for 7357 Fo > 4sig(Fo) and 0.046864 for all 8220 data
REM 348 parameters refined using 1 restraints

END

WGHT      0.0628      0.8377

REM Highest difference peak  0.468,  deepest hole -0.257,  1-sigma level  0.051
Q1    1   0.2048  0.7115  0.7504  11.00000  0.05    0.47
Q2    1   0.3591  0.6991  0.4026  11.00000  0.05    0.46
Q3    1   0.5150  0.6320  0.9281  11.00000  0.05    0.45
Q4    1   0.5263  0.5836  0.7805  11.00000  0.05    0.44
Q5    1   0.4544  0.6084  0.6779  11.00000  0.05    0.44
;
_shelx_res_checksum                3065
_shelx_hkl_file
;
   1   0   0 0.08082 0.06658  10
  -1   0   0 0.89196 0.91625   5
   1   0   0 1.18841 0.90990   5
  -1   0   0 0.51914 0.49874   3
  -1   0   0 0.01273 0.87517   4
   1   0   0 -0.5023 0.76205   4
   1   0   0 0.30211 0.16197  11
  -1   0   0 0.15332 0.10185   7
   1   0   0 -0.0284 0.07977   7
  -1   0   0 0.04987 0.05514  12
   1   0   0 -0.0256 0.05648  12
   1   0   0 -0.1813 0.82945   1
   1   0   0 -1.4164 0.91164   2
   1   0   0 0.10833 0.08192   6
  -1   0   0 0.01778 0.06098  10
  -1   0   0 -0.0133 0.05523   9
  -1   0   0 -1.0239 0.97717   2
  -1   0   0 -0.0088 0.91975   1
  -1   0   0 0.09974 0.10764  11
  -1   0   0 0.10792 0.08097   6
  -2   0   0 3328.11 121.778   5
   2   0   0 3304.10 122.468   1
  -2   0   0 3224.30 122.338   1
   2   0   0 3454.77 123.131   2
  -2   0   0 3200.19 124.171   4
   2   0   0 3315.84 121.881   4
  -2   0   0 3255.83 118.411   3
   2   0   0 3316.31 121.620   5
  -3   0   0 -0.3919 2.88860   1
   3   0   0 3.23912 3.41850   1
   3   0   0 -0.2096 0.18439   7
   3   0   0 0.24664 0.22585   6
   3   0   0 0.24053 0.17749  12
   3   0   0 -3.7175 2.73690   4
  -3   0   0 1.61299 1.52564   3
  -3   0   0 2.96582 3.34886   2
  -3   0   0 0.37163 0.18088  10
  -3   0   0 -0.0797 0.15855   6
  -3   0   0 0.26628 0.32722  11
   3   0   0 -0.0395 0.28308  11
  -3   0   0 0.14218 0.22075   7
  -3   0   0 -0.0637 0.11786   9
  -3   0   0 -0.0272 0.15455  12
   3   0   0 0.40255 0.23511  10
   3   0   0 1.66973 3.09038   2
   3   0   0 0.54593 2.88500   5
  -3   0   0 -2.9943 2.76205   4
  -3   0   0 -1.0488 2.49550   5
  -4   0   0 548.246 19.4240   9
  -4   0   0 548.965 19.6712  12
  -4   0   0 525.559 20.0207   7
  -4   0   0 534.481 22.0456   3
   4   0   0 523.609 30.0331   2
  -4   0   0 544.514 20.4173  11
   4   0   0 530.469 19.6622  12
  -4   0   0 570.280 30.1914   2
   4   0   0 558.238 19.9396   6
   4   0   0 534.735 28.9664   1
   4   0   0 519.899 19.9354  10
  -4   0   0 521.396 27.4690   5
   4   0   0 572.222 29.3387   4
  -4   0   0 578.650 29.0122   4
   4   0   0 558.219 27.8446   5
  -4   0   0 526.171 28.9279   1
   5   0   0 2.65809 6.14507   2
   5   0   0 1.44726 0.42339  10
  -5   0   0 -15.825 5.32781   5
   5   0   0 0.78312 0.30493  12
  -5   0   0 -5.5485 5.41657   4
   5   0   0 2.43617 5.87914   1
   5   0   0 10.0108 5.36465   5
  -5   0   0 1.03069 0.21019   9
  -5   0   0 0.03404 6.41535   1
   5   0   0 -0.3003 0.45003  11
  -5   0   0 4.38065 6.21479   2
  -5   0   0 1.36102 0.60420  11
  -5   0   0 6.56256 2.75700   3
   5   0   0 1.30962 0.43047   6
  -5   0   0 0.83639 0.30206  12
   5   0   0 5.01155 6.15021   4
  -5   0   0 0.78924 0.40725   7
   6   0   0 21.5207 1.44334  12
  -6   0   0 24.4802 1.10729   9
  -6   0   0 26.6855 1.88805   7
  -6   0   0 26.0952 1.49572  12
   6   0   0 27.5935 1.80581   6
   6   0   0 26.2411 1.83645  10
  -6   0   0 24.4861 2.42187  11
   7   0   0 3.07999 0.72332  10
   7   0   0 2.76654 0.72531   6
  -7   0   0 4.39722 0.89915   7
  -7   0   0 3.05626 1.01805  11
  -7   0   0 1.99248 0.49807  12
   8   0   0 53.7599 3.26747  10
   8   0   0 48.1431 3.11589   6
  -8   0   0 55.8359 3.83175  11
   9   0   0 0.63597 0.62671  10
  -9   0   0 0.42185 0.45738  12
   9   0   0 0.56148 0.70738   6
  -9   0   0 0.29198 0.91750  11
 -10   0   0 8.19640 1.88802  11
  10   0   0 7.40341 1.44965   6
  10   0   0 9.18736 1.58866  10
  11   0   0 0.31494 0.68820  10
  11   0   0 -0.8409 0.74025   6
 -11   0   0 -2.1992 1.34662  11
  12   0   0 -0.9598 0.85615   6
  12   0   0 0.39203 1.00307  10
  -1  -1   0 243.880 8.54519  10
   1  -1   0 242.724 8.57105   6
   1  -1   0 242.685 8.70176  11
   1  -1   0 245.673 11.1665   1
   1  -1   0 251.194 8.53053   7
   1  -1   0 233.271 11.2475   4
  -1  -1   0 223.690 10.2853   4
  -1  -1   0 223.088 10.6476   5
   1  -1   0 228.972 8.42457  12
   1  -1   0 238.356 8.54627  10
  -1  -1   0 232.267 8.48275   6
   1  -1   0 231.018 10.7115   5
   1  -1   0 249.895 10.0870   3
   1  -1   0 236.775 8.49565   9
  -1  -1   0 236.847 11.1965   1
  -1  -1   0 239.387 8.60017   7
   1  -1   0 217.839 11.2328   2
  -1   1   0 247.046 8.54378  10
   1   1   0 239.265 9.19335   3
   1   1   0 225.833 11.3186   2
  -1   1   0 228.493 11.0939   4
  -1   1   0 223.093 10.7432   5
  -1   1   0 242.177 11.1624   1
   1   1   0 244.060 8.54751  12
  -1   1   0 248.228 8.56898   6
   1   1   0 213.444 10.8726   1
   1   1   0 227.786 8.53570  10
  -1   1   0 238.061 8.49290   9
   1   1   0 238.897 10.3777   4
   1   1   0 231.519 8.65953  11
   1   1   0 235.372 8.49488   6
  -1   1   0 222.636 9.91692   3
   1   1   0 230.972 10.7300   5
  -2  -1   0 7297.24 265.725   5
  -2  -1   0 7354.96 266.481   1
   2  -1   0 7422.05 265.713   5
  -2  -1   0 7195.28 265.327   4
   2  -1   0 7716.88 270.103   4
  -2  -1   0 6771.83 266.751   2
   2  -1   0 7353.49 266.552   1
   2  -1   0 7594.29 267.269   2
  -2   1   0 7415.44 266.662   4
  -2   1   0 7235.63 266.429   1
  -2   1   0 7107.54 265.574   5
   2   1   0 7426.61 266.679   1
   2   1   0 7334.24 265.787   5
   2   1   0 7424.17 265.390   4
  -2   1   0 7453.98 263.118   3
   2   1   0 7816.37 267.591   2
  -3  -1   0 139.099 6.81374   3
   3  -1   0 144.245 10.6569   5
  -3  -1   0 142.747 5.30307  12
  -3  -1   0 124.912 10.2516   4
  -3  -1   0 126.401 10.0826   5
   3  -1   0 138.850 5.40080  10
   3  -1   0 137.789 5.16173  12
  -3  -1   0 144.638 5.02127   9
   3  -1   0 132.817 11.1926   1
  -3  -1   0 145.612 5.77318  11
   3  -1   0 141.541 5.41293   7
  -3  -1   0 130.563 5.34570  10
   3  -1   0 134.577 5.41209   6
  -3  -1   0 135.376 11.2526   2
   3  -1   0 141.707 12.0748   2
  -3  -1   0 115.131 10.4034   1
  -3  -1   0 135.817 5.29526   6
   3  -1   0 138.010 11.4286   4
  -3  -1   0 133.002 5.47850   7
  -3   1   0 134.266 10.9262   4
  -3   1   0 131.531 10.7434   1
   3   1   0 159.770 10.8800   5
  -3   1   0 131.515 5.40056   7
   3   1   0 149.635 5.50858   7
  -3   1   0 127.896 5.33081  10
   3   1   0 140.284 5.77290  11
  -3   1   0 141.074 5.11562   9
  -3   1   0 125.644 10.0763   5
   3   1   0 129.501 5.36208  10
  -3   1   0 136.059 5.14429  12
   3   1   0 130.083 11.6428   2
  -3   1   0 134.350 11.6095   2
   3   1   0 130.677 10.9944   1
  -3   1   0 139.719 5.73301  11
   3   1   0 132.846 5.33915   6
   3   1   0 135.164 5.27396  12
  -3   1   0 140.615 5.39658   6
   3   1   0 132.560 10.1017   4
  -3   1   0 135.818 7.86189   3
   4  -1   0 103.948 4.59557  10
   4  -1   0 110.753 4.67009   6
   4  -1   0 111.111 4.34472  12
  -4  -1   0 111.554 5.06251  11
  -4  -1   0 96.2748 10.7325   5
  -4  -1   0 104.593 4.42486  12
  -4  -1   0 111.642 4.52339   6
   4  -1   0 93.8276 11.2990   4
   4  -1   0 111.801 11.3077   5
   4  -1   0 110.233 11.6320   1
  -4  -1   0 123.898 6.46407   3
   4  -1   0 95.4450 11.7811   2
  -4  -1   0 106.649 10.6829   1
  -4  -1   0 106.052 6.20034   3
  -4  -1   0 118.856 13.0379   2
  -4  -1   0 123.325 11.1944   4
  -4  -1   0 112.212 4.11296   9
  -4  -1   0 105.143 4.72768   7
  -4   1   0 115.841 7.34482   3
  -4   1   0 113.761 11.4157   1
   4   1   0 112.553 4.61033   6
   4   1   0 110.258 4.63165  12
  -4   1   0 113.370 5.04883  11
  -4   1   0 102.625 4.92191   7
  -4   1   0 106.918 12.0957   2
   4   1   0 123.679 11.7566   5
   4   1   0 103.947 11.0767   4
   4   1   0 109.912 4.64390  10
  -4   1   0 126.902 11.7614   4
   4   1   0 103.421 11.9971   2
  -4   1   0 103.758 10.8838   5
   4   1   0 137.737 12.6641   1
  -4   1   0 114.940 4.23030   9
  -4   1   0 114.061 4.34622  12
   5  -1   0 24.9884 7.95085   4
   5  -1   0 27.3501 1.72085  10
  -5  -1   0 27.1927 1.13067   9
  -5  -1   0 26.9052 2.04739  11
  -5  -1   0 26.0753 1.51144  12
   5  -1   0 26.6228 1.70850   6
   5  -1   0 24.6183 8.65246   1
  -5  -1   0 30.5238 3.36062   3
  -5  -1   0 25.1245 1.74325   7
   5  -1   0 19.7866 7.03281   5
   5  -1   0 23.3328 2.01780  11
  -5  -1   0 32.9386 8.37205   4
  -5  -1   0 23.2880 8.66854   1
  -5  -1   0 18.6578 6.45419   5
  -5  -1   0 19.5611 7.50357   2
   5  -1   0 25.1155 8.33005   2
  -5  -1   0 24.3843 3.18252   3
  -5  -1   0 27.9657 1.12041   9
  -5   1   0 37.2329 9.42282   1
  -5   1   0 25.8540 1.24318   9
   5   1   0 28.1434 1.75347  10
   5   1   0 17.5553 7.50307   2
   5   1   0 31.9950 8.69735   1
  -5   1   0 23.3335 7.85212   4
  -5   1   0 25.6940 1.40194  12
   5   1   0 24.0260 1.47334  12
   5   1   0 26.9749 1.65775   6
  -5   1   0 13.9028 6.40601   5
  -5   1   0 25.9198 1.72565   7
   5   1   0 34.7126 8.42443   5
  -5   1   0 21.3418 7.83442   2
  -5   1   0 25.3493 4.23494   3
   5   1   0 29.6087 8.08115   4
   5   1   0 26.5547 2.04461  11
  -5   1   0 27.0290 2.05674  11
   6  -1   0 25.9599 1.53255  12
   6  -1   0 28.2561 1.93159  10
  -6  -1   0 28.5378 2.06918   7
  -6  -1   0 27.6267 1.10274   9
  -6  -1   0 26.6596 1.62506  12
   6  -1   0 28.0853 1.90724   6
  -6   1   0 26.9177 2.54512  11
  -6   1   0 26.9590 1.28524   9
   6   1   0 31.2633 2.00913  10
   6   1   0 28.0417 1.84987   6
  -6   1   0 26.9276 1.92540   7
  -6   1   0 29.5218 1.55484  12
   7  -1   0 6.86028 0.81729  12
   7  -1   0 9.93425 1.35402  10
  -7  -1   0 9.02255 1.61152  11
   7  -1   0 10.8955 1.24070   6
  -7   1   0 9.42107 1.67999  11
   7   1   0 6.83724 1.09796   6
  -7   1   0 9.57227 0.85516  12
  -7   1   0 9.23336 0.55049   9
   7   1   0 8.44000 1.26056  10
  -7   1   0 8.72611 1.29824   7
  -8  -1   0 56.0773 2.81749  12
  -8  -1   0 55.0756 3.83176  11
   8  -1   0 54.3657 3.35256  10
  -8   1   0 58.4922 3.99852  11
   8   1   0 56.8831 3.41854  10
   8   1   0 52.4750 3.21377   6
  -8   1   0 56.2640 2.70332  12
  -9  -1   0 14.6628 1.33453  12
   9  -1   0 14.0964 1.67972   6
  -9  -1   0 18.8958 2.59694  11
   9  -1   0 16.3639 1.74973  10
  -9   1   0 14.4387 2.28307  11
   9   1   0 16.4404 2.18276  10
   9   1   0 16.2888 1.74961   6
  10  -1   0 18.7485 2.07327  10
  10  -1   0 17.0160 2.01676   6
 -10  -1   0 16.6837 2.59638  11
  10   1   0 21.2709 2.16279  10
  10   1   0 16.3038 1.91254   6
 -10   1   0 18.5359 2.78533  11
 -11  -1   0 60.1597 4.79765  11
  11  -1   0 61.5627 4.34787   6
  11  -1   0 60.9876 4.09830  10
  11   1   0 60.1617 4.09996  10
  11   1   0 53.3122 3.79816   6
 -11   1   0 60.8023 4.75141  11
  12  -1   0 33.1116 3.08714  10
  12  -1   0 28.7394 2.95557   6
  12   1   0 33.6307 3.19454  10
  12   1   0 38.6803 3.10199   6
   1  -2   0 27.1239 1.18998  10
   1  -2   0 22.4179 3.25176   4
   1  -2   0 27.1727 2.93703   5
   1  -2   0 29.1108 1.18210   8
   1  -2   0 28.1932 1.20079   9
   1  -2   0 27.2183 1.33733  11
  -1  -2   0 29.3360 1.11358   6
  -1  -2   0 26.8558 1.22713  12
  -1  -2   0 20.6836 2.24196   4
  -1  -2   0 26.2883 1.30136  11
   1  -2   0 28.2618 1.23695   6
   1  -2   0 29.1901 2.84041   3
  -1  -2   0 27.1118 3.27230   1
   1  -2   0 27.6718 1.13263   7
   1  -2   0 27.2686 3.68958   2
  -1  -2   0 19.5754 2.73454   5
  -1  -2   0 28.4716 1.20434  10
   1   2   0 29.2248 1.32446  11
   1   2   0 20.0486 3.09681   2
  -1   2   0 29.1099 3.18641   1
  -1   2   0 28.5888 1.23213   6
   1   2   0 29.1635 1.24042  12
  -1   2   0 28.0888 1.19143  10
  -1   2   0 28.7118 1.19477   9
  -1   2   0 19.9456 3.13520   4
   1   2   0 29.0005 3.48034   5
   1   2   0 23.4721 2.07494   3
   1   2   0 33.3653 3.66050   1
  -1   2   0 28.9880 1.19275   8
   1   2   0 30.9116 1.27268   7
   1   2   0 26.4803 1.19949  10
  -1   2   0 26.8786 1.13037   7
   1   2   0 26.7710 2.49129   4
   1   2   0 26.0652 1.08843   9
   1   2   0 27.1454 1.10957   6
  -1   2   0 24.4128 2.61948   3
  -1   2   0 26.6677 3.23940   5
   2  -2   0 338.798 12.7096  12
  -2  -2   0 349.862 12.9364  12
  -2  -2   0 354.612 12.7032   9
   2  -2   0 364.601 13.0837   8
  -2  -2   0 375.210 18.7267   2
   2  -2   0 347.720 18.6508   2
  -2  -2   0 342.676 13.0252   7
   2  -2   0 360.525 18.4250   4
   2  -2   0 341.980 17.0407   5
   2  -2   0 354.530 13.2443  11
  -2  -2   0 327.770 16.9813   5
  -2  -2   0 354.642 12.9236  10
   2  -2   0 382.203 12.8811   9
  -2  -2   0 344.705 17.7683   1
  -2  -2   0 344.832 16.3000   4
   2  -2   0 333.748 12.9240  10
   2  -2   0 357.621 17.7794   1
   2  -2   0 334.515 12.9720   6
   2  -2   0 357.251 12.8973   7
  -2  -2   0 363.085 13.2051  11
  -2  -2   0 396.907 14.2048   3
   2  -2   0 388.530 16.0081   3
  -2  -2   0 378.687 12.8514   6
  -2   2   0 343.764 13.2108  11
  -2   2   0 333.513 17.0610   5
   2   2   0 365.053 18.4751   2
   2   2   0 332.506 12.9378  10
  -2   2   0 374.067 12.8384   9
   2   2   0 338.998 17.8044   1
  -2   2   0 310.946 17.6715   2
   2   2   0 348.979 12.8415   6
  -2   2   0 359.912 12.6972  12
   2   2   0 398.568 13.2584   7
   2   2   0 357.418 12.9453  12
   2   2   0 344.805 13.1744  11
   2   2   0 331.929 17.0501   5
  -2   2   0 344.569 18.0550   4
  -2   2   0 360.061 17.9294   1
   2   2   0 375.637 16.4663   4
  -2   2   0 354.620 12.9078   7
  -2   2   0 356.488 13.0304  10
  -2   2   0 369.854 12.9874   6
  -2   2   0 318.835 15.2450   3
  -3  -2   0 462.281 17.7656   7
   3  -2   0 454.390 25.5027   2
   3  -2   0 489.354 25.5063   4
  -3  -2   0 488.089 25.2308   2
  -3  -2   0 479.503 18.8466   3
  -3  -2   0 469.403 23.1405   4
  -3  -2   0 493.964 17.2173   9
   3  -2   0 481.930 23.9251   5
  -3  -2   0 457.269 17.6184  10
   3  -2   0 475.665 17.7248   6
   3  -2   0 525.540 17.5162   9
  -3  -2   0 482.257 17.6552   6
  -3  -2   0 452.048 24.7234   1
   3  -2   0 500.264 17.6570   7
   3  -2   0 441.773 17.6222  10
   3  -2   0 493.548 25.1133   1
   3  -2   0 502.634 17.3726  12
  -3  -2   0 489.223 17.6116  12
  -3  -2   0 488.381 18.0294  11
  -3  -2   0 459.702 23.5173   5
   3  -2   0 487.012 18.1075  11
   3   2   0 492.605 18.0631  11
  -3   2   0 465.413 17.6408   7
  -3   2   0 489.810 21.0027   3
  -3   2   0 516.704 17.7074   6
  -3   2   0 488.748 18.0629  11
   3   2   0 478.532 23.3231   4
  -3   2   0 468.143 23.7681   5
  -3   2   0 442.114 17.7286  10
  -3   2   0 506.783 17.4305   9
   3   2   0 485.529 17.6026  12
   3   2   0 522.339 24.6320   5
   3   2   0 478.013 24.8419   1
  -3   2   0 469.596 17.3258  12
   3   2   0 493.484 17.7619   7
  -3   2   0 533.901 26.0494   2
  -3   2   0 468.058 24.4165   1
   3   2   0 482.114 17.6932  10
   3   2   0 496.616 25.9268   2
  -3   2   0 464.812 24.9618   4
   3   2   0 476.000 17.5544   6
  -4  -2   0 4.60009 4.90844   1
  -4  -2   0 -0.8063 1.60992   3
  -4  -2   0 -2.0474 4.09226   2
  -4  -2   0 0.28699 0.25868  12
  -4  -2   0 0.13070 0.31575  11
  -4  -2   0 0.18351 3.89565   5
  -4  -2   0 0.41496 0.11747   9
   4  -2   0 -2.6949 4.48916   2
   4  -2   0 -3.5859 4.23689   5
  -4  -2   0 0.08039 0.30337   7
  -4  -2   0 -0.4223 4.00020   4
   4  -2   0 0.44116 0.19815  12
  -4  -2   0 0.63401 0.14997   9
   4  -2   0 1.17175 4.53919   4
  -4  -2   0 -2.8983 1.57174   3
   4  -2   0 1.44546 4.65588   1
  -4  -2   0 -0.0455 0.19359   6
  -4   2   0 -2.5583 4.52521   4
   4   2   0 -3.7987 3.69499   4
   4   2   0 0.64725 0.31488   6
  -4   2   0 2.65197 3.71304   5
   4   2   0 -2.3381 4.35678   2
   4   2   0 1.92573 4.38269   5
  -4   2   0 0.51325 0.20154   9
   4   2   0 0.13198 0.23938  10
   4   2   0 0.25620 0.43451  11
  -4   2   0 0.82080 0.43468  11
  -4   2   0 0.17016 0.18140  12
  -4   2   0 -4.0041 3.99079   1
   4   2   0 -4.4778 4.52401   1
  -4   2   0 -5.7005 4.23580   2
  -5  -2   0 6.84710 1.03098   7
   5  -2   0 5.62161 1.10382  11
  -5  -2   0 7.27219 1.99401   3
   5  -2   0 6.80000 5.66638   1
  -5  -2   0 6.88512 0.39728   9
  -5  -2   0 4.98374 2.04409   3
  -5  -2   0 6.28203 5.89305   1
  -5  -2   0 4.05009 5.73811   5
   5  -2   0 0.80383 6.07024   2
  -5  -2   0 8.86665 1.31964  11
   5  -2   0 12.3773 6.54901   5
   5  -2   0 7.63172 0.62967  12
  -5  -2   0 7.47388 0.43061   9
   5  -2   0 10.8445 7.18621   4
  -5  -2   0 14.0248 7.22182   2
  -5  -2   0 7.23449 0.77549  12
  -5  -2   0 14.4579 6.39417   4
   5  -2   0 6.78073 0.93130  10
   5  -2   0 7.38734 0.85237   6
   5   2   0 7.23166 0.80047   6
  -5   2   0 5.07461 5.92547   2
  -5   2   0 8.91954 3.65900   3
  -5   2   0 -2.4837 5.97065   5
   5   2   0 -3.4089 6.19276   1
   5   2   0 6.73938 1.19100  11
   5   2   0 6.80956 0.74121  12
   5   2   0 2.54611 5.67576   4
   5   2   0 4.83284 6.00455   5
  -5   2   0 7.47304 0.61868  12
  -5   2   0 7.47239 0.85547   7
  -5   2   0 6.66880 1.09613  11
  -5   2   0 6.89548 7.00557   1
   5   2   0 6.36836 5.87222   2
   5   2   0 7.96388 0.88564  10
  -5   2   0 8.07538 0.59700   9
  -5   2   0 7.97710 7.37444   4
   6  -2   0 281.410 10.9141  12
   6  -2   0 293.404 11.5173   6
   6  -2   0 300.968 11.4937  10
  -6  -2   0 294.368 11.2373  12
  -6   2   0 281.448 10.6529   9
  -6   2   0 298.676 12.7584  11
   6   2   0 270.237 11.2619   6
   6   2   0 298.312 11.5276  10
  -6   2   0 293.668 10.8274  12
  -6   2   0 292.820 11.5298   7
  -7  -2   0 36.6884 2.09763  12
   7  -2   0 38.2172 2.49452   6
   7  -2   0 33.2009 1.87058  12
  -7  -2   0 38.8150 2.90762  11
   7  -2   0 35.7098 2.41131  10
  -7   2   0 36.5497 1.85750  12
  -7   2   0 35.3434 1.61350   9
  -7   2   0 38.6437 2.93709  11
  -7   2   0 34.7104 2.41220   7
   7   2   0 38.1444 2.34542   6
   7   2   0 34.2851 2.39065  10
   8  -2   0 41.3319 2.29426  12
   8  -2   0 43.7755 2.90292  10
  -8  -2   0 52.0912 3.60087  11
   8  -2   0 48.7260 3.05794   6
  -8  -2   0 46.4318 2.53799  12
  -8   2   0 46.5356 1.77087   9
  -8   2   0 50.7668 3.60880  11
  -8   2   0 49.2317 2.28329  12
   8   2   0 41.1204 2.88204  10
   8   2   0 41.7675 2.80357   6
  -9  -2   0 55.1807 2.94035  12
   9  -2   0 52.5717 3.50841  10
   9  -2   0 56.5020 3.55306   6
  -9  -2   0 62.0661 4.17462  11
   9   2   0 50.5696 3.35056   6
   9   2   0 57.6293 3.62484  10
  -9   2   0 55.5852 4.04030  11
  10  -2   0 0.16321 0.53298  10
 -10  -2   0 0.17249 1.19704  11
  10  -2   0 -0.1470 0.71250   6
  10   2   0 0.33836 0.60815   6
  10   2   0 0.15979 0.63304  10
 -10   2   0 0.29215 1.24342  11
  11  -2   0 11.3145 1.78773  10
 -11  -2   0 13.9560 2.53057  11
  11   2   0 11.9042 1.80087   6
  11   2   0 11.0424 1.80224  10
 -11   2   0 8.68276 2.35805  11
  12  -2   0 38.3601 3.23103   6
  12  -2   0 40.8719 3.43589  10
  12   2   0 30.9195 2.91011   6
  12   2   0 38.7394 3.40032  10
   0  -3   0 0.77652 1.09562   1
   0  -3   0 0.15956 0.09990  12
   0  -3   0 -0.0854 0.05524  10
   0  -3   0 0.07007 0.07334   8
   0  -3   0 -0.0665 0.90752   4
   0  -3   0 -0.5053 0.98366   5
   0  -3   0 -0.1709 0.98070   3
   0  -3   0 -0.0058 0.08538   9
   0  -3   0 0.03134 0.12313  11
   0  -3   0 0.03457 0.05911   6
   0  -3   0 0.35627 1.07301   2
   0   3   0 0.55447 0.92085   5
   0   3   0 0.89234 0.97433   4
   0   3   0 0.09408 0.12661  11
   0   3   0 0.07491 0.09307  12
   0   3   0 0.08086 0.07802   6
   0   3   0 -0.4910 0.85523   3
   0   3   0 -0.0168 0.03984   8
   0   3   0 0.05793 0.07072  10
   0   3   0 0.89016 1.17602   1
   0   3   0 0.15272 0.11005   9
   0   3   0 -0.0143 0.09153  11
   0   3   0 -0.2330 0.92288   2
  -1  -3   0 1521.07 59.0359   5
  -1  -3   0 1633.99 59.9282   1
  -1  -3   0 1535.02 59.8450   2
   1  -3   0 1568.81 59.5225   1
   1  -3   0 1588.69 58.9328   5
   1  -3   0 1613.19 60.1328   4
  -1  -3   0 1520.50 57.6637   3
   1  -3   0 1548.29 59.7377   2
   1  -3   0 1638.61 58.7631   3
   1   3   0 1509.03 59.5098   1
   1   3   0 1542.10 57.7569   3
   1   3   0 1534.83 59.8780   2
   1   3   0 1558.19 59.0560   5
  -1   3   0 1565.13 60.1603   4
  -1   3   0 1551.10 58.8121   3
  -1   3   0 1602.95 59.2312   1
  -1   3   0 1544.34 58.9287   5
  -2  -3   0 3421.97 128.885   4
   2  -3   0 3393.79 131.259   1
   2  -3   0 3561.09 131.050   5
   2  -3   0 3519.89 132.663   2
   2  -3   0 3652.94 129.449   3
   2  -3   0 3480.32 132.319   4
  -2  -3   0 3592.49 132.021   1
  -2  -3   0 3657.47 127.287   3
  -2  -3   0 3561.88 131.956   2
  -2  -3   0 3393.44 130.568   5
  -2   3   0 3459.69 130.680   5
   2   3   0 3555.22 132.147   2
   2   3   0 3550.50 131.975   1
   2   3   0 3782.87 129.169   4
  -2   3   0 3523.89 131.403   1
   2   3   0 3639.19 127.269   3
  -2   3   0 3710.53 132.679   2
  -2   3   0 3351.96 131.771   4
   2   3   0 3424.09 130.894   5
  -2   3   0 3418.63 129.167   3
   3  -3   0 208.452 7.94267  11
  -3  -3   0 203.955 7.03616   9
  -3  -3   0 191.430 12.2867   4
   3  -3   0 187.164 7.50695   6
   3  -3   0 195.890 7.11993  12
  -3  -3   0 198.754 7.80463  11
   3  -3   0 207.468 13.3580   5
   3  -3   0 202.869 7.33900   9
  -3  -3   0 197.482 7.47011  12
  -3  -3   0 200.028 8.97976   3
  -3  -3   0 185.066 12.8396   5
   3  -3   0 201.855 7.40478   7
   3  -3   0 192.129 14.4314   2
   3  -3   0 211.766 11.7592   3
   3  -3   0 180.853 7.41639  10
  -3  -3   0 214.092 14.7552   2
  -3  -3   0 193.369 7.27765   6
   3  -3   0 164.990 13.4485   4
  -3  -3   0 172.895 13.1091   1
   3  -3   0 177.653 13.0008   1
  -3  -3   0 193.230 7.62262   7
  -3   3   0 202.449 14.5792   2
   3   3   0 184.993 7.45840  10
   3   3   0 192.616 13.1150   5
  -3   3   0 186.817 13.9875   4
   3   3   0 181.297 7.77636  11
  -3   3   0 199.576 7.27796   9
  -3   3   0 193.873 7.48100   6
  -3   3   0 197.792 11.4399   3
   3   3   0 202.589 12.1812   4
  -3   3   0 203.513 13.9565   1
   3   3   0 202.754 14.3318   1
  -3   3   0 195.766 7.07231  12
   3   3   0 199.574 7.63906  12
  -3   3   0 181.857 7.36571   7
  -3   3   0 193.477 7.84740  11
   3   3   0 164.406 13.6708   2
   3   3   0 190.219 7.30897   6
  -3   3   0 193.652 13.0252   5
   4  -3   0 484.965 18.3535  11
  -4  -3   0 434.565 26.4542   1
  -4  -3   0 466.580 25.8299   5
  -4  -3   0 463.476 24.1597   4
   4  -3   0 462.397 17.4217   6
   4  -3   0 480.143 26.6169   1
   4  -3   0 483.475 17.1226   9
   4  -3   0 446.048 27.2382   4
  -4  -3   0 482.493 17.8469  11
  -4  -3   0 480.253 17.2962  12
   4  -3   0 435.573 27.7331   2
   4  -3   0 477.466 16.9124  12
   4  -3   0 454.483 17.3371  10
  -4  -3   0 476.919 17.1320   6
  -4  -3   0 493.935 28.0721   2
   4  -3   0 473.267 25.7495   5
  -4  -3   0 450.558 17.5253   7
  -4  -3   0 483.780 18.6380   3
  -4  -3   0 478.175 16.7071   9
  -4   3   0 451.921 25.3472   5
  -4   3   0 488.952 27.9766   2
  -4   3   0 470.742 21.8130   3
   4   3   0 460.561 17.1774   6
  -4   3   0 445.113 26.1212   1
  -4   3   0 456.347 17.3253   7
   4   3   0 452.100 17.3447  10
  -4   3   0 481.307 27.0462   4
  -4   3   0 494.838 17.8947  11
   4   3   0 504.290 26.0161   5
  -4   3   0 465.539 16.8492  12
  -4   3   0 485.563 17.0199   9
   4   3   0 447.418 24.4555   4
   4   3   0 449.580 17.2382  12
   4   3   0 444.398 17.7749  11
   4   3   0 474.043 27.0288   1
   4   3   0 433.716 27.2793   2
  -5  -3   0 136.099 14.8284   1
   5  -3   0 130.040 15.8471   1
  -5  -3   0 117.920 5.79108   3
   5  -3   0 120.950 4.76613  12
  -5  -3   0 117.373 5.09477  12
  -5  -3   0 155.991 16.4212   2
   5  -3   0 104.742 14.9817   2
   5  -3   0 118.834 5.25590  10
   5  -3   0 117.021 15.8239   4
   5  -3   0 127.949 5.38048   6
   5  -3   0 120.457 5.84467  11
  -5  -3   0 126.664 12.8515   4
  -5  -3   0 130.498 5.81753  11
  -5  -3   0 127.630 4.43310   9
  -5  -3   0 127.930 13.0372   5
   5  -3   0 141.791 14.1859   5
  -5   3   0 131.308 5.82971  11
   5   3   0 117.610 5.25803  10
   5   3   0 126.627 12.9770   4
  -5   3   0 118.632 15.6608   4
   5   3   0 124.120 5.13524   6
   5   3   0 91.5945 14.1904   2
  -5   3   0 112.771 9.34607   3
  -5   3   0 122.865 4.71402  12
  -5   3   0 101.476 14.0127   1
  -5   3   0 104.252 14.6525   2
   5   3   0 133.525 14.2879   1
  -5   3   0 115.705 5.19628   7
   5   3   0 118.932 13.3838   5
  -5   3   0 132.145 13.1477   5
  -5   3   0 122.510 4.79640   9
   5   3   0 114.280 5.69008  11
  -6  -3   0 10.4755 1.82746  11
   7  -3   0 142.057 6.66760  10
  -7  -3   0 152.990 7.30827  11
   7  -3   0 133.815 6.26519  12
   7  -3   0 153.852 6.80914   6
  -7  -3   0 153.287 6.35663  12
  -7   3   0 162.975 7.48685  11
  -7   3   0 147.474 5.85152  12
   7   3   0 152.363 6.76996  10
  -7   3   0 149.380 6.67879   7
   7   3   0 162.140 6.62173   6
   8  -3   0 33.0838 2.42274  10
  -8  -3   0 33.0916 2.11378  12
   8  -3   0 31.0993 2.39528   6
   8  -3   0 30.4268 1.74484  12
  -8  -3   0 35.9738 2.91594  11
  -8   3   0 36.8373 2.53349   7
   8   3   0 32.5056 2.45803  10
  -8   3   0 32.3094 1.65440  12
  -8   3   0 30.3643 2.83889  11
  -8   3   0 31.8395 1.47711   9
   8   3   0 33.1355 2.31996   6
  -9  -3   0 21.8180 2.44674  11
  -9  -3   0 20.0650 1.61674  12
   9  -3   0 17.1650 1.88455   6
   9  -3   0 16.8549 1.84084  10
   9   3   0 20.2377 1.84640   6
   9   3   0 18.8092 1.94881  10
  -9   3   0 15.4026 2.41259  11
  10  -3   0 3.27405 1.08003  10
 -10  -3   0 3.79170 1.57034  11
  10  -3   0 5.81483 1.35911   6
  10   3   0 3.69291 1.13189  10
  10   3   0 2.78679 0.93204   6
 -10   3   0 4.33772 1.68707  11
  11  -3   0 0.50915 0.70671  10
 -11  -3   0 -0.2361 1.57157  11
  11  -3   0 -0.5255 0.82018   6
  11   3   0 1.00897 0.83501   6
 -11   3   0 0.07220 1.53607  11
  11   3   0 1.60412 0.82665  10
  12  -3   0 106.724 6.34412   6
  12  -3   0 119.705 6.64835  10
  12   3   0 120.937 6.31642   6
  12   3   0 120.735 6.69044  10
   0  -4   0 47.1582 4.17951   5
   0  -4   0 49.0515 2.07587  11
   0  -4   0 54.2613 4.36278   4
   0  -4   0 51.6725 4.42252   3
   0  -4   0 47.7160 1.82791   8
   0  -4   0 47.1836 1.95356  12
   0  -4   0 51.3401 4.36507   5
   0  -4   0 45.7064 1.94227   9
   0  -4   0 42.8380 1.84596   6
   0  -4   0 47.0283 4.73169   1
   0  -4   0 37.0458 4.11226   2
   0   4   0 42.6302 2.03814  11
   0   4   0 47.4274 1.92758  10
   0   4   0 49.6434 4.69571   2
   0   4   0 42.8904 4.34835   1
   0   4   0 46.4100 1.93258   9
   0   4   0 43.3596 4.11884   3
   0   4   0 44.9501 1.84421   6
   0   4   0 48.1966 1.95302  11
   0   4   0 44.3158 1.81261   8
   0   4   0 43.7807 4.11754   5
   0   4   0 48.6982 1.94859  12
   1  -4   0 380.073 13.7215   9
   1  -4   0 400.431 13.5916   8
   1  -4   0 354.116 17.2567   3
  -1  -4   0 372.249 18.0880   1
  -1  -4   0 357.348 18.8452   5
   1  -4   0 348.458 17.7446   1
  -1  -4   0 383.250 18.3887   2
  -1  -4   0 382.932 13.6304   8
  -1  -4   0 369.835 13.8221  11
  -1  -4   0 375.829 13.6038   9
   1  -4   0 384.737 17.4662   5
  -1  -4   0 376.747 16.4437   3
  -1  -4   0 385.594 13.6813  10
   1  -4   0 371.358 13.5017   7
   1  -4   0 358.534 17.9793   2
   1  -4   0 387.049 13.9044  11
   1  -4   0 376.906 18.5148   4
  -1  -4   0 375.008 13.7598  12
   1  -4   0 361.518 13.6507  10
  -1   4   0 364.310 13.5728   8
  -1   4   0 413.312 13.7336   9
   1   4   0 389.049 13.7648  12
   1   4   0 392.442 17.6177   5
   1   4   0 386.594 13.6038   9
  -1   4   0 412.570 13.5680  12
   1   4   0 389.965 13.8476  11
   1   4   0 370.587 18.2566   1
  -1   4   0 379.587 13.6921   6
  -1   4   0 361.609 13.4999   7
  -1   4   0 373.935 13.9114  11
  -1   4   0 354.549 18.7071   5
   1   4   0 352.561 17.9837   2
   1   4   0 363.991 16.4587   3
  -1   4   0 377.401 18.2610   2
  -1   4   0 381.309 20.4133   4
  -1   4   0 348.410 17.1778   3
   1   4   0 358.823 13.6716  10
  -1   4   0 378.170 17.8474   1
  -1   4   0 385.123 13.6590  10
   2  -4   0 5911.29 216.519   1
  -2  -4   0 6096.36 217.125   2
  -2  -4   0 5941.57 212.601   3
   2  -4   0 5885.43 215.702   5
   2  -4   0 5941.93 217.747   2
  -2  -4   0 5782.37 213.356   4
   2  -4   0 6167.53 215.570   3
  -2  -4   0 5934.56 216.041   5
   2  -4   0 5857.51 217.847   4
  -2  -4   0 5938.13 217.307   1
  -2   4   0 5883.00 217.868   4
   2   4   0 5720.49 212.689   3
   2   4   0 6063.57 217.603   2
  -2   4   0 5901.87 214.731   3
  -2   4   0 5905.03 216.658   1
  -2   4   0 5844.74 215.754   5
  -2   4   0 6289.23 218.011   2
   2   4   0 5634.39 217.096   1
   2   4   0 5907.64 216.184   5
  -3  -4   0 4.68819 0.66524  12
   3  -4   0 6.75615 3.10953   3
  -3  -4   0 10.8311 4.15227   2
   3  -4   0 3.25523 0.49803  10
  -3  -4   0 1.84080 3.63534   5
  -3  -4   0 4.74078 0.36342   9
   3  -4   0 10.4809 4.00981   5
   3  -4   0 4.48339 0.77247  11
   3  -4   0 5.43278 4.04427   2
   3  -4   0 7.84277 4.02611   1
   3  -4   0 8.52421 4.07625   4
  -3  -4   0 5.20225 0.46489   6
   3  -4   0 5.10096 0.51710   7
   3  -4   0 4.31217 0.65414   6
  -3  -4   0 5.69104 0.84855  11
  -3  -4   0 4.17183 3.54526   1
   3  -4   0 3.72388 0.53140   9
  -3  -4   0 9.22388 2.14788   3
  -3  -4   0 4.05276 2.68166   4
  -3   4   0 9.92618 4.61290   4
  -3   4   0 4.00335 0.48159   7
  -3   4   0 5.45990 2.91105   3
   3   4   0 8.01637 3.16673   4
   3   4   0 3.74905 4.47605   2
  -3   4   0 4.75823 0.33578  12
   3   4   0 3.54159 0.70631  11
  -3   4   0 0.61586 3.25276   2
   3   4   0 -0.7626 3.46733   5
   3   4   0 4.78935 0.47940   6
   3   4   0 4.21844 3.41827   1
  -3   4   0 10.3830 3.95079   1
  -3   4   0 5.41850 0.51859   9
   3   4   0 3.60495 0.55548  12
  -3   4   0 10.0937 4.00539   5
   3   4   0 5.12559 0.59693  10
  -3   4   0 5.66668 0.90202  11
   4  -4   0 40.1254 8.82792   2
   4  -4   0 29.6468 2.06856  11
  -4  -4   0 30.5577 1.71247  12
  -4  -4   0 22.5565 6.80524   1
  -4  -4   0 34.8503 7.11065   5
  -4  -4   0 33.4692 3.58721   3
   4  -4   0 25.9984 6.81144   1
  -4  -4   0 28.7276 1.22222   9
   4  -4   0 15.9234 4.83717   3
  -4  -4   0 30.3603 1.53477   6
   4  -4   0 29.1813 1.57379   9
  -4  -4   0 26.5735 6.14601   4
   4  -4   0 24.1649 7.97674   4
   4  -4   0 29.2815 1.34778  12
   4  -4   0 28.9443 1.68482  10
   4  -4   0 29.9134 1.78968   6
  -4  -4   0 41.3069 8.61987   2
  -4  -4   0 30.4932 2.00175  11
   4  -4   0 35.2000 7.33958   5
   4   4   0 29.5959 1.69138  12
   4   4   0 25.9772 5.97344   5
  -4   4   0 28.7526 1.64299   7
  -4   4   0 29.3474 1.27708  12
   4   4   0 27.3154 6.32532   4
   4   4   0 28.6385 1.54545   6
  -4   4   0 28.4477 6.59143   5
   4   4   0 28.2157 1.72534  10
   4   4   0 27.3246 2.00084  11
  -4   4   0 13.1335 6.14187   4
  -4   4   0 26.9769 5.30506   3
  -4   4   0 24.0960 6.49522   1
  -4   4   0 40.9372 8.49862   2
   4   4   0 22.6310 6.40830   2
   4   4   0 38.4172 8.35344   1
  -4   4   0 30.8748 2.06146  11
   5  -4   0 26.8133 1.38241  12
   5  -4   0 25.4488 2.13006  11
   5  -4   0 32.0428 1.66836   9
  -5  -4   0 28.4692 1.15121   9
  -5  -4   0 30.5485 2.14862  11
   5  -4   0 30.6176 1.96345   6
   5  -4   0 30.1396 1.85130  10
  -5   4   0 28.6870 1.32770  12
   5   4   0 28.8171 1.85291  10
   5   4   0 29.1395 2.18350  11
  -5   4   0 27.5701 1.75412   7
  -5   4   0 29.1218 1.51189   9
  -5   4   0 29.6861 2.19198  11
   6  -4   0 1.09698 0.46073  10
   6  -4   0 0.51253 0.44832   6
  -6  -4   0 0.56852 0.38524  12
  -6  -4   0 -0.7048 0.49111  11
   6  -4   0 0.07323 0.25247  12
   6   4   0 0.19659 0.32639  10
  -6   4   0 0.41688 0.37469   7
  -6   4   0 0.66412 0.28074   9
   6   4   0 0.72879 0.36442   6
  -7  -4   0 63.6015 3.90263  11
   7  -4   0 52.1714 2.57475  12
   7  -4   0 60.5415 3.39965   6
   7  -4   0 57.6517 3.31633  10
  -7  -4   0 59.0717 3.09799  12
  -7   4   0 59.0527 2.51201  12
  -7   4   0 61.0460 3.33641   7
  -7   4   0 56.9405 2.59101   9
   7   4   0 61.4229 3.43937  10
   7   4   0 62.5317 3.17893   6
  -7   4   0 60.1712 3.89699  11
   8  -4   0 56.2365 3.57597   6
  -8  -4   0 62.7886 3.29804  12
  -8  -4   0 66.3116 4.24131  11
   8  -4   0 62.5301 3.59787  10
   8   4   0 61.9090 3.67754  10
   8   4   0 58.6107 3.36095   6
  -8   4   0 63.0945 3.62743   7
  -8   4   0 61.1165 4.20588  11
  -9  -4   0 10.7466 1.96316  11
   9  -4   0 13.3677 1.87053  10
   9  -4   0 12.3131 1.87215   6
  -9  -4   0 11.2701 1.44579  12
   9   4   0 10.8887 1.71322  10
   9   4   0 11.6677 1.57514   6
  -9   4   0 14.6161 2.39370  11
  10  -4   0 1.72987 0.93258   6
 -10  -4   0 1.43344 1.24192  11
  10  -4   0 0.89904 0.67366  10
 -10   4   0 0.61725 1.14104  11
  10   4   0 0.92048 0.65271   6
  10   4   0 0.04650 0.68035  10
 -11  -4   0 11.7266 2.39608  11
  11  -4   0 10.2185 1.85817  10
  11  -4   0 9.07030 1.72382   6
  11   4   0 9.61776 1.70784  10
  11   4   0 10.6756 1.70369   6
 -11   4   0 7.21373 2.12916  11
  12  -4   0 20.1026 2.69119   6
  12  -4   0 22.2732 2.52840  10
  12   4   0 20.4673 2.42506   6
  12   4   0 19.7274 2.69612  10
   0  -5   0 1.58882 0.28596  10
   0  -5   0 0.17881 1.84978   1
   0  -5   0 1.76699 1.90716   2
   0  -5   0 0.71462 1.66913   4
   0  -5   0 0.02091 1.80727   3
   0  -5   0 0.70180 1.67099   5
   0  -5   0 1.76754 1.64255   5
   0   5   0 1.56600 1.78716   2
   0   5   0 1.25074 1.64186   5
   0   5   0 3.28641 1.77349   4
   0   5   0 4.23933 2.03287   2
   0   5   0 2.93871 2.09348   1
   0   5   0 1.04857 0.24214   9
  -1  -5   0 684.737 24.4258  12
   1  -5   0 651.207 24.3642   9
   1  -5   0 676.122 24.3408   6
  -1  -5   0 683.870 24.3109  10
  -1  -5   0 659.518 28.8400   5
  -1  -5   0 677.891 29.9064   2
   1  -5   0 717.853 24.1965   8
   1  -5   0 646.185 29.6858   2
   1  -5   0 680.000 29.0064   5
   1  -5   0 676.279 30.0232   4
   1  -5   0 622.625 24.2757  10
   1  -5   0 707.333 24.6104  11
  -1  -5   0 669.575 24.4817  11
  -1  -5   0 680.238 30.1992   1
  -1  -5   0 689.327 24.2470   8
  -1  -5   0 697.252 26.9885   4
   1  -5   0 675.196 24.1055   7
  -1  -5   0 695.667 28.2134   3
  -1  -5   0 648.465 24.2432   9
   1   5   0 690.955 24.5177  11
   1   5   0 689.021 29.2261   5
   1   5   0 677.123 28.1066   3
  -1   5   0 674.712 28.9492   5
  -1   5   0 662.457 30.0218   2
   1   5   0 649.398 24.3035  10
   1   5   0 640.090 24.2275   8
  -1   5   0 660.215 28.9191   3
   1   5   0 715.317 24.4439  12
  -1   5   0 669.156 24.1018   7
   1   5   0 691.618 24.2562   9
   1   5   0 636.910 29.6273   1
  -1   5   0 638.662 29.8444   4
  -1   5   0 694.163 24.3258   6
  -1   5   0 731.176 24.3798   9
  -1   5   0 678.296 24.2011   8
  -1   5   0 662.585 24.5760  11
  -1   5   0 696.602 29.6607   1
   1   5   0 656.886 29.8270   2
   2  -5   0 773.995 28.3908  11
  -2  -5   0 782.426 31.2914   3
   2  -5   0 722.726 27.9793  10
  -2  -5   0 770.249 31.2235   4
   2  -5   0 748.381 27.8081   7
   2  -5   0 767.798 28.1048   6
  -2  -5   0 760.183 34.0358   5
  -2  -5   0 776.616 28.2911  11
   2  -5   0 739.536 35.0688   2
  -2  -5   0 826.026 27.7831   6
  -2  -5   0 770.192 35.4757   1
  -2  -5   0 795.613 27.8283   9
   2  -5   0 825.773 27.9504   8
   2  -5   0 766.228 34.4105   1
  -2  -5   0 750.619 28.1244  12
   2  -5   0 792.181 28.0860   9
   2  -5   0 763.010 33.7674   5
  -2  -5   0 788.853 28.0156  10
   2  -5   0 777.917 35.6973   4
   2  -5   0 818.165 33.8388   3
  -2  -5   0 818.269 35.2437   2
   2   5   0 764.763 34.1689   5
   2   5   0 766.611 31.3346   3
   2   5   0 774.135 27.8127   9
  -2   5   0 777.699 33.4099   3
  -2   5   0 797.189 27.9942  10
  -2   5   0 793.588 35.6061   2
  -2   5   0 814.498 28.0983   6
  -2   5   0 774.201 35.6014   4
  -2   5   0 770.841 33.9022   5
  -2   5   0 761.191 27.9581   8
   2   5   0 810.887 28.1541  12
  -2   5   0 758.827 34.1955   1
  -2   5   0 773.053 28.3989  11
  -2   5   0 801.864 28.0198   9
   2   5   0 776.724 35.4778   1
   2   5   0 745.251 28.0323  10
   2   5   0 763.625 28.3014  11
  -2   5   0 787.522 27.8351   7
   2   5   0 728.993 34.9630   2
   3  -5   0 346.736 19.6859   5
  -3  -5   0 346.841 12.1683   9
  -3  -5   0 316.505 12.5880  12
   3  -5   0 348.913 18.3859   3
   3  -5   0 337.704 12.9977  11
   3  -5   0 328.020 12.3565   7
   3  -5   0 323.677 12.5201  10
   3  -5   0 339.044 21.0209   2
   3  -5   0 343.884 20.4919   1
   3  -5   0 340.958 21.3587   4
  -3  -5   0 347.054 12.9347  11
  -3  -5   0 354.032 20.5115   1
  -3  -5   0 356.529 21.0525   2
   3  -5   0 322.869 12.6265   6
  -3  -5   0 299.983 16.4724   4
  -3  -5   0 337.245 15.2653   3
   3  -5   0 342.918 12.5445   9
  -3  -5   0 353.308 19.6242   5
  -3  -5   0 339.311 12.2698   6
   3   5   0 315.240 12.5464  10
  -3   5   0 352.192 12.0826  12
  -3   5   0 345.181 13.0501  11
   3   5   0 334.721 13.2924  11
   3   5   0 349.160 12.1657   9
   3   5   0 326.114 20.5617   2
  -3   5   0 326.925 19.6915   1
   3   5   0 332.428 20.4202   1
   3   5   0 331.650 12.6058  12
   3   5   0 315.429 19.3074   5
  -3   5   0 375.318 21.8926   2
   3   5   0 340.290 12.3073   6
   3   5   0 346.896 15.4883   3
  -3   5   0 346.612 18.1550   3
  -3   5   0 312.293 12.4910   8
  -3   5   0 351.614 19.8841   5
  -3   5   0 316.818 20.8422   4
  -3   5   0 338.772 12.3866   7
  -3   5   0 328.983 12.5860   9
  -4  -5   0 5.25798 4.68425   2
  -4  -5   0 0.22982 0.15123   9
   4  -5   0 0.23911 0.29971   6
   4  -5   0 0.23862 4.94265   2
  -4  -5   0 1.16994 0.51885  11
  -4  -5   0 -3.3205 5.19489   1
  -4  -5   0 -2.1065 2.02957   3
   4  -5   0 0.06639 0.24172  10
   4  -5   0 -0.0462 4.65288   5
   4  -5   0 0.33125 0.26694   9
  -4  -5   0 -0.6043 3.83663   4
  -4  -5   0 0.56428 4.61759   5
  -4  -5   0 -0.2496 0.26135  12
  -4  -5   0 0.08260 0.21089   6
   4  -5   0 1.34947 4.96376   1
   4  -5   0 1.64696 5.30658   4
   4  -5   0 0.22542 0.38787  11
   4  -5   0 -2.3403 3.95119   3
   4   5   0 1.30043 0.46277  11
  -4   5   0 1.19975 4.75544   5
   4   5   0 -7.0803 3.52296   4
  -4   5   0 -0.1602 3.57932   3
   4   5   0 -0.7415 5.07793   2
   4   5   0 0.21825 0.22838   6
   4   5   0 1.33735 4.69365   5
  -4   5   0 0.09303 0.24851   7
   4   5   0 -2.7522 4.28843   1
  -4   5   0 0.61219 0.17114  12
  -4   5   0 1.32568 4.89468   2
  -4   5   0 -3.0096 5.64084   4
  -4   5   0 -3.8965 4.53930   1
   4   5   0 0.07123 0.23867  10
  -4   5   0 0.82887 0.46109  11
  -5  -5   0 331.171 13.0450  12
   5  -5   0 349.772 12.9111   9
   5  -5   0 337.119 13.7962  11
  -5  -5   0 348.293 13.6623  11
  -5  -5   0 344.328 12.2571   9
   5  -5   0 339.034 13.2538   6
   5  -5   0 336.224 13.1408  10
   5   5   0 327.184 13.6627  11
  -5   5   0 346.008 12.3539  12
  -5   5   0 342.088 13.0225   7
   5   5   0 343.242 12.8671   6
  -5   5   0 352.487 13.8042  11
   5   5   0 338.620 13.1710  10
  -5   5   0 347.051 12.7201   9
  -6  -5   0 0.37330 0.39890  12
   6  -5   0 -0.1665 0.39250   6
  -6  -5   0 0.66029 0.61444  11
   6  -5   0 0.23300 0.34331  10
  -6   5   0 0.38887 0.26127   9
  -6   5   0 0.11123 0.17612  12
   6   5   0 0.23352 0.35302  10
   6   5   0 -0.0079 0.31004   6
  -6   5   0 0.73177 0.46421   7
  -6   5   0 0.30844 0.49991  11
   7  -5   0 10.7552 1.26455  10
  -7  -5   0 10.8094 1.16162  12
   7  -5   0 11.1634 1.54751   6
  -7  -5   0 13.8789 1.98363  11
  -7   5   0 8.84580 0.82526   9
  -7   5   0 9.69906 0.66352  12
  -7   5   0 12.9994 1.35810   7
  -7   5   0 13.2809 1.94497  11
   7   5   0 11.5599 1.33781  10
   7   5   0 9.72352 1.10781   6
   8  -5   0 112.730 5.84573   6
   8  -5   0 111.740 5.67264  10
  -8  -5   0 138.152 6.73451  11
  -8  -5   0 127.673 5.53609  12
  -8   5   0 118.098 6.48722  11
  -8   5   0 108.005 4.72645   9
   8   5   0 125.001 5.52174   6
  -8   5   0 118.460 5.67549   7
   8   5   0 117.417 5.80596  10
   9  -5   0 33.2516 2.81019   6
  -9  -5   0 39.2293 3.41646  11
   9  -5   0 38.0062 2.84433  10
  -9  -5   0 40.0593 2.55259  12
  -9   5   0 38.5428 3.40186  11
   9   5   0 37.6164 2.90094  10
  10  -5   0 9.63663 1.67346  10
 -10  -5   0 15.8536 2.52045  11
  10  -5   0 12.5682 1.99264   6
 -10  -5   0 15.6695 1.60652  12
  10   5   0 12.9240 1.76714   6
  10   5   0 11.6358 1.93755  10
 -10   5   0 13.1389 2.41259  11
  11  -5   0 13.8994 2.12661   6
  11  -5   0 15.1628 2.12201  10
 -11  -5   0 20.3040 3.05641  11
  11   5   0 17.0029 2.31712  10
 -11   5   0 15.9682 2.92837  11
  11   5   0 17.8187 1.98598   6
  12  -5   0 26.7598 2.79314  10
  12  -5   0 27.8804 2.86149   6
  12   5   0 30.2019 2.89555  10
   0  -6   0 23.4706 3.85145   4
   0  -6   0 31.7159 5.48445   1
   0  -6   0 26.5962 1.39076  12
   0  -6   0 27.3937 1.22912   8
   0  -6   0 25.4177 4.19024   3
   0  -6   0 22.5597 4.27091   2
   0  -6   0 24.2143 1.30247  10
   0  -6   0 26.8392 1.39988   9
   0  -6   0 18.6433 4.54582   5
   0  -6   0 29.0286 1.29279   6
   0  -6   0 21.1070 3.93850   5
   0   6   0 24.2593 4.63852   2
   0   6   0 18.0177 3.70882   3
   0   6   0 25.5092 1.24691   6
   0   6   0 27.9613 1.35600  10
   0   6   0 25.6551 4.65117   1
   0   6   0 24.9710 4.16121   5
   0   6   0 29.4156 1.43353  11
   0   6   0 32.4216 5.01681   2
   0   6   0 24.9862 3.99876   4
   0   6   0 30.5975 1.41244  12
   0   6   0 24.3832 1.48620  11
   1  -6   0 17.3492 0.82401   7
  -1  -6   0 17.6187 1.09540  12
   1  -6   0 16.8496 1.19313  11
   1  -6   0 10.6296 3.47003   1
  -1  -6   0 16.6406 3.78060   3
   1  -6   0 14.5119 3.81066   4
  -1  -6   0 17.0125 0.97710   9
   1  -6   0 18.0847 1.07091   9
  -1  -6   0 20.4111 4.46951   2
   1  -6   0 18.0984 3.88477   3
   1  -6   0 17.7355 0.87818   8
   1  -6   0 16.2312 3.77855   5
  -1  -6   0 17.5524 1.13049  11
   1  -6   0 16.8845 1.01377   6
   1  -6   0 12.5878 3.69410   2
  -1  -6   0 17.5827 0.93743   8
  -1  -6   0 16.0587 2.93794   4
  -1  -6   0 8.38190 2.90056   5
  -1  -6   0 16.7830 0.98975  10
   1  -6   0 16.0861 0.97056  10
  -1   6   0 19.3952 1.06478   9
   1   6   0 16.5631 3.52127   3
   1   6   0 16.8251 1.14543  11
  -1   6   0 16.8850 0.81393   7
  -1   6   0 14.7913 1.14283  11
  -1   6   0 18.0802 1.00826   6
  -1   6   0 14.9324 3.69974   3
   1   6   0 16.5774 0.92925   8
   1   6   0 15.8446 0.94970   9
  -1   6   0 15.5276 0.86540   8
  -1   6   0 16.3764 0.97326  10
   1   6   0 12.1651 3.72919   1
  -1   6   0 16.6001 3.84064   2
   1   6   0 13.2594 3.83524   2
   1   6   0 17.3293 4.07633   5
   1   6   0 18.9754 4.46184   1
  -1   6   0 10.0850 3.33467   4
  -1   6   0 18.0098 0.94539  12
  -1   6   0 14.2647 3.58916   5
  -2  -6   0 1853.79 68.1920  11
   2  -6   0 1790.00 75.6913   2
   2  -6   0 1954.60 76.0417   1
  -2  -6   0 1935.62 76.3347   2
   2  -6   0 1892.70 74.7197   3
  -2  -6   0 1935.63 75.0580   5
  -2  -6   0 1805.24 75.7685   1
   2  -6   0 1922.09 76.6777   4
   2  -6   0 1860.87 68.2749  11
   2  -6   0 1964.21 74.9320   5
  -2  -6   0 1906.51 71.9839   3
  -2   6   0 1929.25 74.0694   3
  -2   6   0 2044.35 76.9518   2
   2   6   0 2062.63 68.0821  12
   2   6   0 1856.96 68.1871  11
  -2   6   0 1885.12 74.5768   5
   2   6   0 1898.35 67.7114   9
  -2   6   0 1908.88 68.3024  11
   2   6   0 1788.91 75.7905   2
   2   6   0 1966.16 76.4102   1
  -2   6   0 1897.55 76.6846   4
  -2   6   0 1828.33 75.2999   1
   2   6   0 1903.05 74.9632   5
  -3  -6   0 287.196 14.0034   3
   3  -6   0 274.350 18.9193   2
  -3  -6   0 285.226 10.9978  11
   3  -6   0 276.695 10.6277   9
   3  -6   0 278.761 16.5774   3
  -3  -6   0 280.144 18.6018   1
  -3  -6   0 255.505 10.6686  12
   3  -6   0 264.506 19.3015   4
   3  -6   0 283.475 18.3345   1
   3  -6   0 279.521 10.3972   7
   3  -6   0 263.611 11.4829  11
  -3  -6   0 280.667 10.2947   6
  -3  -6   0 298.525 18.1216   5
  -3  -6   0 293.997 10.2911   9
  -3  -6   0 298.026 19.2471   2
   3  -6   0 278.699 17.5009   5
  -3  -6   0 301.842 15.1335   4
  -3   6   0 258.373 19.1276   4
  -3   6   0 294.502 10.5650   9
  -3   6   0 288.037 17.7148   5
   3   6   0 273.238 10.7025  12
  -3   6   0 316.489 20.1095   2
   3   6   0 270.701 10.8808  10
  -3   6   0 280.609 11.1224  11
   3   6   0 293.711 18.0216   5
   3   6   0 277.505 11.0198  11
   3   6   0 260.374 13.8684   3
  -3   6   0 284.647 10.4173   7
   3   6   0 305.555 20.0949   2
  -3   6   0 276.517 16.1100   3
  -3   6   0 285.000 18.2001   1
   3   6   0 284.948 18.7507   1
   3   6   0 278.964 10.2520   9
  -3   6   0 276.117 10.1460  12
   4  -6   0 1943.03 79.2921   4
   4  -6   0 1750.05 77.8645   2
  -4  -6   0 1809.49 65.6551  11
   4  -6   0 1710.62 65.2922   6
   4  -6   0 1859.67 75.6589   5
  -4  -6   0 1633.87 76.3128   1
  -4  -6   0 1799.52 71.6565   4
   4  -6   0 1756.39 65.1690  10
   4  -6   0 1733.09 65.7879  11
  -4  -6   0 1836.84 64.6034   9
  -4  -6   0 1929.54 68.2143   3
  -4  -6   0 1841.26 64.8085   6
   4  -6   0 1843.25 73.3634   3
   4  -6   0 1816.20 65.1098   9
  -4  -6   0 1919.56 77.9891   2
   4  -6   0 1911.82 77.8462   1
  -4  -6   0 1832.29 75.7372   5
  -4   6   0 1749.75 76.2236   1
  -4   6   0 1827.07 78.4925   4
  -4   6   0 1839.04 64.9615   9
  -4   6   0 1765.21 65.7858  11
   4   6   0 1771.02 65.2150  10
  -4   6   0 1821.87 72.4051   3
  -4   6   0 1801.29 75.5540   5
   4   6   0 1819.14 65.7184  11
   4   6   0 1924.96 77.8115   1
   4   6   0 1875.20 75.8993   5
   4   6   0 1802.31 68.5125   3
  -4   6   0 1973.42 78.9687   2
   4   6   0 1708.22 78.3042   2
  -4   6   0 1816.85 65.0014   7
  -4   6   0 1838.89 64.4856  12
   5  -6   0 71.9296 3.41497   9
   5  -6   0 71.5504 4.12995  11
  -5  -6   0 75.8059 2.86159   9
   5  -6   0 72.0570 3.56442  10
  -5  -6   0 75.1448 4.01073  11
  -5  -6   0 76.4769 3.61652  12
   5  -6   0 73.5971 3.72080   6
   5   6   0 71.5825 3.59722  10
  -5   6   0 76.3933 3.47973   7
  -5   6   0 69.1709 4.01649  11
   5   6   0 77.9530 3.34974   6
  -5   6   0 73.6955 2.82498  12
  -5   6   0 72.4276 3.24548   9
  -6  -6   0 4.95908 1.10151  11
  -6  -6   0 6.70406 1.01196  12
   6  -6   0 6.13558 1.02765  10
   6  -6   0 5.52111 1.00506   6
   6  -6   0 6.98037 0.90707   9
  -6   6   0 5.26573 0.39502  12
  -6   6   0 4.73523 1.09367  11
   6   6   0 5.05757 0.94631  10
   6   6   0 6.34614 0.88097   6
  -6   6   0 6.76779 0.99036   7
  -7  -6   0 47.8648 2.75879  12
  -7  -6   0 45.9119 3.27785  11
   7  -6   0 49.4654 2.94109  10
  -7   6   0 49.8460 3.47327  11
   7   6   0 43.8886 2.88414  10
  -7   6   0 48.1483 2.81158   7
   7   6   0 43.0967 2.56711   6
  -8  -6   0 4.34028 0.95461  12
   8  -6   0 5.69301 1.14635  10
   8  -6   0 6.11951 1.28113   6
  -8  -6   0 2.98824 1.13521  11
  -8   6   0 6.87888 1.71142  11
   8   6   0 6.74259 1.07507   6
   8   6   0 6.75361 1.31416  10
  -8   6   0 3.86160 0.95971   7
  -9  -6   0 24.2632 2.73500  11
   9  -6   0 25.0689 2.17201  10
   9  -6   0 22.0710 2.20900   6
  -9  -6   0 24.5399 1.96855  12
   9   6   0 21.9212 2.15274  10
   9   6   0 21.4422 1.87815   6
  -9   6   0 19.0615 2.65891  11
 -10  -6   0 6.93002 1.24473  12
 -10  -6   0 6.40656 2.45203  11
  10  -6   0 6.90862 1.32690  10
  10  -6   0 5.85426 1.47794   6
  10   6   0 6.04755 1.39508  10
 -10   6   0 7.58511 1.88985  11
  10   6   0 6.36415 1.20397   6
  11  -6   0 0.84263 0.91553   6
 -11  -6   0 -0.6813 1.31873  11
  11  -6   0 1.98029 0.98506  10
  11   6   0 0.41029 0.71438   6
  11   6   0 0.25221 0.69708  10
 -11   6   0 -1.6359 1.29406  11
  12  -6   0 0.53775 0.66859  10
  12  -6   0 0.96492 1.13951   6
  12   6   0 1.54405 1.03794  10
   0  -7   0 1.32581 2.15191   5
   0  -7   0 4.93817 2.95288   1
   0  -7   0 0.95409 2.55841   5
   0  -7   0 -1.5011 2.45716   3
   0   7   0 1.80362 2.68644   1
   0   7   0 2.33559 2.75074   2
   0   7   0 0.14758 2.09689   4
   0   7   0 1.45114 2.32345   2
   0   7   0 0.63102 2.22493   5
   0   7   0 4.01510 2.43263   3
   1  -7   0 365.968 19.8641   1
  -1  -7   0 391.868 20.3720   2
  -1  -7   0 359.039 19.1184   5
   1  -7   0 361.312 13.6626  11
  -1  -7   0 363.187 13.1102   6
   1  -7   0 364.313 13.4442   9
  -1  -7   0 344.810 13.2923   9
   1  -7   0 355.798 13.0671   7
   1  -7   0 320.146 18.3436   5
  -1  -7   0 358.121 13.3336  10
   1  -7   0 354.849 19.1867   3
  -1  -7   0 354.232 13.4535  12
   1  -7   0 361.221 13.3416   6
  -1  -7   0 352.590 13.5218  11
   1  -7   0 349.145 13.3366  10
  -1  -7   0 378.854 17.3439   4
  -1  -7   0 369.279 18.3489   3
   1  -7   0 362.617 19.9067   2
   1  -7   0 359.522 13.2959  12
   1  -7   0 364.237 19.8247   4
  -1  -7   0 357.110 13.3573   8
   1   7   0 386.298 20.0249   5
   1   7   0 353.147 18.1150   3
  -1   7   0 379.488 13.4169   9
   1   7   0 341.274 13.3318  10
   1   7   0 365.124 17.1020   4
   1   7   0 397.275 13.4952  12
   1   7   0 372.073 20.5275   1
   1   7   0 363.726 20.1728   2
  -1   7   0 347.762 13.6705  11
  -1   7   0 405.543 13.2882  12
  -1   7   0 370.493 19.1401   5
  -1   7   0 361.069 19.7072   4
  -1   7   0 381.886 20.4188   2
  -1   7   0 329.473 18.5963   3
   1   7   0 342.218 13.1995   8
  -1   7   0 343.797 13.1434   8
  -1   7   0 370.229 13.3306   6
   1   7   0 364.987 13.3043   9
  -1   7   0 365.163 13.0658   7
  -1   7   0 398.761 20.2445   1
   1   7   0 335.930 19.6531   1
   1   7   0 363.582 13.5570  11
  -2  -7   0 0.98400 2.72766   3
   2  -7   0 3.60415 0.47481   8
  -2  -7   0 5.27832 3.42305   1
   2  -7   0 6.34460 3.81966   1
  -2  -7   0 3.31697 0.49692  10
  -2  -7   0 2.78224 0.42946   9
  -2  -7   0 7.47751 3.65454   5
   2  -7   0 2.86021 0.51645   6
  -2  -7   0 2.46657 0.51903  12
   2  -7   0 2.75057 0.53517   9
   2  -7   0 1.55883 3.44517   4
   2  -7   0 1.93265 0.37616  10
   2  -7   0 2.91621 0.34045   7
   2  -7   0 3.75207 3.27093   2
   2  -7   0 3.96586 0.78641  11
   2  -7   0 6.55013 3.09364   3
  -2  -7   0 3.60893 0.67043  11
   2  -7   0 0.12838 2.80001   5
  -2  -7   0 3.25434 4.05376   2
  -2   7   0 7.23127 3.35849   1
   2   7   0 2.78631 0.51798  12
  -2   7   0 2.72564 0.46805   9
   2   7   0 2.98880 0.43324   9
   2   7   0 3.05119 3.88194   1
   2   7   0 2.89278 0.52589  10
  -2   7   0 3.09811 0.38225   7
  -2   7   0 3.05865 0.40177  12
  -2   7   0 3.49645 0.54045   6
   2   7   0 1.01604 3.39603   2
   2   7   0 0.68216 3.35790   5
  -2   7   0 4.68540 0.60073  10
  -2   7   0 4.47057 3.80908   2
   2   7   0 3.19019 0.47090   8
  -2   7   0 2.20479 3.49479   4
   2   7   0 4.61064 2.96323   3
  -2   7   0 1.74809 3.22069   3
  -2   7   0 4.01038 0.75756  11
  -2   7   0 3.23591 2.94364   5
   3  -7   0 308.405 11.9831   6
   3  -7   0 317.632 11.9519   9
  -3  -7   0 351.359 21.3302   2
   3  -7   0 296.817 20.4633   2
   3  -7   0 336.576 20.7597   1
   3  -7   0 343.804 19.1541   3
  -3  -7   0 339.241 11.5363   6
  -3  -7   0 323.789 16.2296   4
   3  -7   0 302.769 12.3619  11
   3  -7   0 303.327 19.4444   5
   3  -7   0 318.904 11.6316   7
  -3  -7   0 298.273 11.9987  12
   3  -7   0 327.718 21.4896   4
  -3  -7   0 293.386 20.1731   1
  -3  -7   0 316.007 12.2691  11
  -3  -7   0 319.763 11.5805   9
   3  -7   0 300.712 11.8690  10
  -3  -7   0 314.860 19.3507   5
  -3   7   0 315.612 11.6306   7
  -3   7   0 332.112 11.8582   9
  -3   7   0 286.031 11.7689   8
   3   7   0 276.077 12.1211  10
  -3   7   0 293.129 19.4065   1
  -3   7   0 329.907 19.4597   5
   3   7   0 310.790 11.5535   9
   3   7   0 287.152 12.1010   8
  -3   7   0 316.107 21.3152   4
  -3   7   0 351.212 21.6701   2
  -3   7   0 348.482 11.4666  12
   3   7   0 317.971 16.1539   3
  -3   7   0 317.539 18.3675   3
   3   7   0 325.503 19.7388   5
   3   7   0 328.086 21.4824   1
   3   7   0 319.007 20.7956   2
  -3   7   0 306.089 12.3793  11
   3   7   0 315.270 12.2642  11
  -3   7   0 333.114 11.4778  12
   4  -7   0 7.90655 5.90478   1
  -4  -7   0 4.79969 0.78847  12
  -4  -7   0 6.27871 2.98231   3
  -4  -7   0 7.01887 5.83975   2
   4  -7   0 0.24161 5.42966   4
  -4  -7   0 3.79576 0.46030   9
  -4  -7   0 5.49604 0.54720   6
   4  -7   0 4.36542 0.72777   9
  -4  -7   0 8.73436 4.26491   4
   4  -7   0 4.29140 4.77868   3
  -4  -7   0 3.65118 0.86632  11
   4  -7   0 7.65390 5.19066   5
  -4  -7   0 3.43766 5.53574   1
   4  -7   0 4.29843 0.82099   6
   4  -7   0 5.95022 0.83544  10
   4  -7   0 -0.2013 5.85669   2
   4  -7   0 4.15538 0.92768  11
  -4   7   0 0.75807 4.22187   3
  -4   7   0 6.07714 4.86689   1
   4   7   0 4.96945 0.45174   9
  -4   7   0 4.89600 1.01963  11
  -4   7   0 -1.2860 5.45568   2
  -4   7   0 2.93278 0.53454   7
  -4   7   0 3.60300 0.34198  12
   4   7   0 -0.3463 5.17547   2
  -4   7   0 4.37994 6.47760   4
   4   7   0 6.87333 5.31336   1
   4   7   0 3.28040 5.19793   5
   4   7   0 2.53494 0.57386  10
   4   7   0 4.30445 0.97045  11
   4   7   0 4.82685 0.61974   6
  -4   7   0 4.84723 0.66692   9
   5  -7   0 0.32904 0.32341   9
  -5  -7   0 -0.4950 0.46139  11
   5  -7   0 -0.3813 0.21049  10
   5  -7   0 -0.2239 0.35212   6
  -5  -7   0 0.01590 0.16979   9
  -5  -7   0 -0.6022 0.31830  12
   5   7   0 0.55027 0.35698  10
   5   7   0 -0.0122 0.23734   6
  -5   7   0 0.30796 0.11842  12
  -5   7   0 -0.0256 0.41735  11
  -5   7   0 0.17958 0.30602   7
  -6  -7   0 8.42514 1.43995  11
  -6  -7   0 8.93559 1.22459  12
   6  -7   0 10.8916 1.23614   6
   6  -7   0 10.0405 1.15072  10
  -6   7   0 9.93146 1.04743   7
   6   7   0 7.48760 0.88217   6
  -6   7   0 8.17172 1.46984  11
  -7  -7   0 56.1112 3.72170  11
   7  -7   0 52.9022 3.37508   6
   7  -7   0 56.8064 3.27911  10
  -7  -7   0 57.4627 3.22248  12
   7   7   0 54.2802 2.90581   6
  -7   7   0 52.9477 3.75803  11
  -7   7   0 60.3361 3.21077   7
   7   7   0 55.2704 3.29888  10
  -8  -7   0 1.85431 0.67706  12
  -8  -7   0 1.24864 0.85424  11
   8  -7   0 1.16537 0.62802  10
   8   7   0 1.67709 0.63001   6
  -8   7   0 -0.0013 0.62615   7
  -8   7   0 0.68317 0.87725  11
   8   7   0 2.23075 0.77209  10
  -9  -7   0 19.1601 1.83757  12
   9  -7   0 19.3076 1.96065  10
  -9  -7   0 19.7068 2.35686  11
   9  -7   0 19.7916 2.07688   6
  -9   7   0 18.9598 1.92291   7
  -9   7   0 16.1383 2.55551  11
   9   7   0 20.2856 2.05141  10
   9   7   0 18.1128 1.68904   6
  10  -7   0 0.39777 0.62008  10
  10  -7   0 -0.6153 0.60422   6
 -10  -7   0 -0.4206 0.69019  12
  10   7   0 -0.0803 0.62715  10
 -10   7   0 -0.1190 1.07660  11
  10   7   0 0.26779 0.60523   6
  11  -7   0 5.90710 1.51423   6
 -11  -7   0 4.22111 1.96490  11
  11  -7   0 4.60917 1.32878  10
 -11   7   0 5.81462 2.51023  11
  11   7   0 6.75916 1.28681   6
  11   7   0 5.76685 1.54515  10
  12  -7   0 1.94775 1.10049  10
  12  -7   0 4.50222 1.41009   6
  12   7   0 1.77765 1.02378  10
   0  -8   0 199.238 7.85469   9
   0  -8   0 232.581 13.4966   4
   0  -8   0 186.362 12.9518   5
   0  -8   0 199.639 7.77110  10
   0  -8   0 196.360 13.3842   3
   0  -8   0 209.309 7.88940  12
   0  -8   0 198.486 7.66391   6
   0  -8   0 186.978 13.2515   5
   0   8   0 196.078 7.57362   8
   0   8   0 194.008 12.5081   4
   0   8   0 213.476 7.85359  12
   0   8   0 197.146 8.08512  11
   0   8   0 203.070 7.65858   6
   0   8   0 220.493 7.87913   9
   0   8   0 217.379 14.5795   1
   0   8   0 210.798 14.4712   2
   0   8   0 190.306 12.8299   3
   0   8   0 209.755 7.90449  11
  -1  -8   0 8.92333 0.74812  10
  -1  -8   0 9.34256 2.93250   4
  -1  -8   0 9.18870 0.62699   6
   1  -8   0 10.6924 4.32031   2
  -1  -8   0 7.81359 0.84129  11
   1  -8   0 8.57424 1.03742  11
  -1  -8   0 17.2647 4.11960   3
  -1  -8   0 9.31047 0.84991  12
  -1  -8   0 7.94006 4.23744   2
   1  -8   0 5.11303 3.67045   1
  -1  -8   0 7.55845 3.57145   5
   1  -8   0 3.52524 3.05255   5
  -1  -8   0 8.11629 0.73625   9
   1  -8   0 9.39740 0.62636   8
   1  -8   0 8.37756 0.56656   7
   1  -8   0 9.13978 0.80770   9
   1  -8   0 9.26449 0.73937  12
   1  -8   0 10.6840 4.07722   3
  -1  -8   0 9.64915 0.68603   8
   1  -8   0 7.44604 0.69551  10
   1  -8   0 8.20347 0.72484   6
   1  -8   0 9.13328 3.60427   4
   1   8   0 6.31206 3.23709   5
   1   8   0 9.25794 0.77975  10
   1   8   0 12.4134 4.60280   1
  -1   8   0 9.97661 0.72564  12
  -1   8   0 10.5768 0.78371   6
   1   8   0 6.17752 4.09861   1
  -1   8   0 7.14508 3.50586   1
  -1   8   0 9.83165 0.80696   9
   1   8   0 8.78141 0.79117  12
   1   8   0 9.63540 0.75461   9
  -1   8   0 8.74703 0.72608  10
  -1   8   0 8.76575 0.57471   7
   1   8   0 4.91323 3.86617   2
  -1   8   0 8.97409 0.64071   8
  -1   8   0 9.38196 0.96273  11
  -1   8   0 7.20677 3.97534   2
   1   8   0 7.21936 3.17180   3
  -1   8   0 6.21233 3.43596   5
   1   8   0 9.81277 0.90909  11
  -1   8   0 9.06904 3.79177   3
  -1   8   0 3.23051 3.30943   4
   1   8   0 8.06141 0.63646   8
  -2  -8   0 9.41451 0.97263  11
   2  -8   0 16.0374 5.23595   2
  -2  -8   0 10.9287 4.94550   2
   2  -8   0 8.63465 1.24339  11
  -2  -8   0 9.60228 0.74219   9
  -2  -8   0 9.45648 0.89865  12
  -2  -8   0 5.15325 4.11308   5
   2  -8   0 6.05820 3.95200   5
   2  -8   0 8.85594 4.23320   3
   2  -8   0 10.8357 4.49526   1
   2  -8   0 10.5722 4.71955   4
   2  -8   0 8.74731 0.78168  10
   2  -8   0 10.0603 0.72407   8
   2  -8   0 9.93979 0.63566   7
   2  -8   0 9.11587 0.84632   9
  -2  -8   0 9.86930 0.80406  10
  -2  -8   0 0.56218 3.16357   3
  -2  -8   0 10.8866 4.81780   1
   2  -8   0 7.10855 0.77047   6
  -2  -8   0 6.87888 3.25585   4
   2   8   0 9.73093 0.99215  11
   2   8   0 4.25459 4.48666   1
  -2   8   0 9.20819 0.77112  10
  -2   8   0 1.15747 3.83012   2
  -2   8   0 5.17601 4.07689   1
  -2   8   0 11.0553 0.70159  12
   2   8   0 9.47348 0.76805   8
  -2   8   0 9.59422 0.72024   8
  -2   8   0 8.64510 1.04802  11
  -2   8   0 10.3158 0.62989   7
  -2   8   0 7.83749 4.74112   4
  -2   8   0 8.19285 0.78680   9
   2   8   0 10.1529 4.02891   2
   2   8   0 9.22219 0.82316  10
   2   8   0 6.58133 4.04499   5
  -2   8   0 7.30292 4.47592   3
   2   8   0 10.2774 3.93938   3
  -2   8   0 3.66703 3.35214   5
   3  -8   0 15.7998 1.19536   9
  -3  -8   0 9.49322 5.46648   2
  -3  -8   0 17.0896 0.90959   6
   3  -8   0 14.0584 1.16860   6
   3  -8   0 9.58140 4.89882   5
   3  -8   0 15.0307 1.12849  10
   3  -8   0 16.2806 5.93653   3
   3  -8   0 9.35080 5.11736   1
  -3  -8   0 15.8777 1.42067  11
  -3  -8   0 10.6143 5.47290   5
  -3  -8   0 15.6492 0.96827   9
   3  -8   0 15.1842 1.45262  11
   3  -8   0 17.2344 0.97365   7
  -3  -8   0 24.7656 4.46564   4
  -3  -8   0 13.8684 1.20876  12
   3  -8   0 25.7806 7.69257   4
   3  -8   0 27.7007 6.96325   2
  -3  -8   0 13.7654 6.44714   1
  -3  -8   0 16.7335 4.03951   3
  -3   8   0 14.1942 1.39854  11
  -3   8   0 10.0856 6.19705   2
   3   8   0 13.5562 1.09157   8
  -3   8   0 4.95125 4.93143   1
   3   8   0 14.3420 5.90784   1
   3   8   0 15.5430 5.74842   2
  -3   8   0 13.9690 1.05488   8
  -3   8   0 17.4429 5.60543   5
   3   8   0 14.9194 6.04179   5
   3   8   0 16.6758 1.37457  11
  -3   8   0 17.6362 0.87849  12
  -3   8   0 14.4126 0.92109   7
  -3   8   0 17.9267 7.06761   4
   3   8   0 15.3199 1.16589  10
   3   8   0 17.3594 4.12016   3
  -3   8   0 11.4607 5.05025   3
   3   8   0 14.1735 0.92828   9
  -4  -8   0 2247.97 80.0754   9
  -4  -8   0 2254.42 81.1132  11
  -4  -8   0 2379.14 85.4626   3
  -4  -8   0 2390.57 94.7127   2
  -4  -8   0 2271.25 80.1172   6
  -4  -8   0 2297.83 92.2650   5
   4  -8   0 2308.85 80.6736   9
   4  -8   0 2227.00 80.7766   6
   4  -8   0 2365.35 93.9917   1
   4  -8   0 2369.14 96.9927   4
   4  -8   0 2164.66 94.2301   2
  -4  -8   0 2218.49 80.7632  12
   4  -8   0 2266.73 91.0259   3
  -4  -8   0 2083.85 94.4180   1
  -4  -8   0 2366.77 87.0474   4
   4  -8   0 2178.13 80.5824  10
   4  -8   0 2236.26 81.2839  11
  -4   8   0 2216.09 80.2760   7
   4   8   0 2160.07 81.1622  11
  -4   8   0 2192.66 80.5409   8
   4   8   0 2346.01 95.1401   1
  -4   8   0 2207.79 91.9055   5
  -4   8   0 1949.30 91.1282   1
   4   8   0 2246.44 80.6741  10
  -4   8   0 2256.79 96.0885   4
  -4   8   0 2366.81 79.8915  12
  -4   8   0 2295.18 79.8696  12
  -4   8   0 2278.03 81.3623  11
  -4   8   0 2235.05 89.3505   3
  -4   8   0 2402.63 95.8061   2
   4   8   0 2156.09 80.0419   9
   4   8   0 2165.62 85.3520   3
  -5  -8   0 476.449 18.5467  12
  -5  -8   0 496.036 17.7361   9
   5  -8   0 511.239 18.7248   6
  -5  -8   0 493.590 19.1113  11
   5  -8   0 462.617 18.4391  10
   5  -8   0 480.413 18.3911   9
  -5   8   0 504.207 18.2586   7
   5   8   0 490.130 18.5741  10
  -5   8   0 473.883 17.5036  12
  -5   8   0 497.935 19.3274  11
  -5   8   0 506.926 17.5074  12
   6  -8   0 41.3007 2.58764   9
   6  -8   0 50.9574 3.03946   6
  -6  -8   0 46.8146 1.97035   9
  -6  -8   0 60.6913 3.59078  11
  -6  -8   0 54.3712 2.96096  12
   6  -8   0 48.9980 2.86864  10
   6   8   0 46.8584 2.49890   6
   6   8   0 52.5639 2.96657  10
  -6   8   0 52.8200 3.43965  11
  -6   8   0 49.8708 2.68697   7
   7  -8   0 2.65386 0.81227   6
  -7  -8   0 2.14554 0.74680  12
   7  -8   0 2.33497 0.71021  10
  -7  -8   0 2.31019 0.96408  11
  -7   8   0 2.02682 0.68499   7
   7   8   0 0.83726 0.51604  10
   7   8   0 1.07662 0.47067   6
  -7   8   0 3.59583 1.15024  11
  -8  -8   0 51.5096 3.71125  11
   8  -8   0 45.7826 3.10764  10
  -8  -8   0 47.6875 2.98950  12
   8  -8   0 50.5160 3.33798   6
   8   8   0 46.2826 3.15990  10
  -8   8   0 57.4269 4.00255  11
   8   8   0 47.5183 2.77081   6
  -8   8   0 48.3347 3.35539   7
   9  -8   0 14.8585 2.09180   6
  -9  -8   0 13.7404 2.28999  11
   9  -8   0 14.8818 1.70055  10
  -9  -8   0 11.4836 2.36774  12
   9   8   0 11.2555 1.71775  10
  -9   8   0 12.8687 1.71124   7
   9   8   0 10.3790 1.41501   6
  -9   8   0 12.1551 2.27138  11
 -10  -8   0 0.99968 0.81713  12
 -10  -8   0 -0.3423 1.05852  11
  10  -8   0 0.40649 0.63066  10
  10  -8   0 -2.3725 1.23032   6
 -10   8   0 -2.1781 1.18924  11
  10   8   0 0.50965 0.64540  10
  10   8   0 0.18918 0.66112   6
  11  -8   0 0.26833 0.69081  10
  11  -8   0 -0.0639 0.89440   6
 -11  -8   0 -1.0939 1.33098  11
  11   8   0 -0.3982 0.59966  10
  12  -8   0 12.6785 2.02330  10
  12  -8   0 10.8275 2.08592   6
  12   8   0 12.6902 2.17729  10
   0  -9   0 0.77100 3.66351   1
   0  -9   0 -6.0742 2.80252   5
   0  -9   0 0.21230 0.26399  12
   0  -9   0 2.04540 3.35593   3
   0  -9   0 -1.1484 3.10478   4
   0  -9   0 -0.0234 0.18016   6
   0  -9   0 0.57660 0.28086  10
   0  -9   0 0.63414 0.30933   9
   0  -9   0 -4.1284 2.82495   5
   0   9   0 3.24670 3.37240   2
   0   9   0 0.99158 0.30689   6
   0   9   0 -4.3835 3.05616   2
   0   9   0 2.61993 2.86168   4
   0   9   0 0.24846 0.32110  11
   0   9   0 3.84341 2.99886   3
   0   9   0 0.21345 0.21689   9
   0   9   0 0.12860 0.26432  12
   0   9   0 0.38761 0.18224   8
   0   9   0 0.27340 0.25265  11
  -1  -9   0 178.527 7.05992  10
   1  -9   0 166.837 12.6590   5
  -1  -9   0 187.310 6.84268   6
  -1  -9   0 194.867 13.4498   5
   1  -9   0 156.052 15.4360   2
   1  -9   0 188.247 7.47224  11
   1  -9   0 193.594 14.6482   1
   1  -9   0 194.946 13.7397   3
   1  -9   0 208.774 14.2708   4
  -1  -9   0 177.469 7.21841  12
  -1  -9   0 168.646 7.21959  11
  -1  -9   0 188.879 6.95525   8
   1  -9   0 182.877 7.21846   9
   1  -9   0 167.569 7.05355  10
   1  -9   0 173.054 7.04671  12
  -1  -9   0 203.608 13.0855   3
   1  -9   0 179.612 6.77102   7
   1  -9   0 181.437 7.06808   6
   1  -9   0 192.200 6.87175   8
  -1  -9   0 177.265 14.3008   2
  -1  -9   0 174.535 7.06536   9
  -1  -9   0 194.572 12.0092   4
  -1   9   0 174.015 13.0704   3
  -1   9   0 185.845 7.15083   9
  -1   9   0 161.687 13.2482   1
   1   9   0 180.328 7.11019  10
   1   9   0 175.642 6.89858   8
   1   9   0 163.038 13.8242   1
  -1   9   0 192.488 7.07364   6
  -1   9   0 179.112 7.50056  11
  -1   9   0 173.188 7.05690  10
  -1   9   0 173.095 6.83305   8
  -1   9   0 186.925 13.5671   5
   1   9   0 189.036 12.5437   3
  -1   9   0 174.230 13.5616   4
   1   9   0 190.480 14.5906   2
  -1   9   0 174.909 14.2461   2
   1   9   0 185.289 7.06902   9
   1   9   0 183.665 7.19997  12
  -1   9   0 188.342 6.77361   7
   1   9   0 195.757 14.7530   1
   1   9   0 192.752 7.38084  11
   1   9   0 180.842 11.3837   4
   1   9   0 175.733 12.9829   5
  -2  -9   0 -2.3104 3.81081   5
   2  -9   0 0.54072 0.29414  10
   2  -9   0 -0.0988 0.24370   6
  -2  -9   0 0.78726 0.38129  11
   2  -9   0 -1.2541 3.34872   5
   2  -9   0 1.67827 3.98251   3
   2  -9   0 0.25471 0.39938  11
  -2  -9   0 -0.0343 0.28584  12
  -2  -9   0 -0.0425 4.28923   1
   2  -9   0 0.84867 3.70121   1
  -2  -9   0 -2.1449 4.60805   2
  -2  -9   0 -3.9131 2.71762   4
   2  -9   0 2.72615 4.68017   4
   2  -9   0 1.51109 4.15573   2
   2  -9   0 0.26446 0.25995   9
  -2  -9   0 -0.0539 3.20008   3
   2  -9   0 0.49402 0.19486   7
  -2  -9   0 0.29934 0.25669   9
   2   9   0 0.31468 0.27289   8
   2   9   0 -2.0366 3.34615   3
  -2   9   0 5.30987 4.34463   4
   2   9   0 -1.8338 3.31990   5
   2   9   0 0.52136 0.28065   9
  -2   9   0 7.57564 4.20895   2
  -2   9   0 0.21084 0.20312   8
  -2   9   0 0.42626 0.44777  11
   2   9   0 0.23580 4.65725   1
  -2   9   0 -2.3426 3.47505   1
   2   9   0 -1.8563 3.86181   2
  -2   9   0 0.40430 0.20100   7
   2   9   0 0.07504 0.19096  10
  -2   9   0 4.55435 3.87411   3
   2   9   0 0.55707 0.42381  11
  -2   9   0 -1.3105 3.47613   5
  -3  -9   0 325.865 23.2477   1
  -3  -9   0 358.038 19.2876   3
  -3  -9   0 377.441 14.5075  11
   3  -9   0 362.598 22.0559   5
   3  -9   0 386.411 24.5295   2
   3  -9   0 379.457 14.5481   9
   3  -9   0 386.193 13.7380   7
   3  -9   0 374.082 14.2460   6
   3  -9   0 343.297 14.0227  10
  -3  -9   0 410.068 23.3563   5
  -3  -9   0 400.567 13.6483   6
   3  -9   0 393.525 24.8855   4
  -3  -9   0 370.547 18.5205   4
  -3  -9   0 368.388 13.8100   9
  -3  -9   0 376.596 24.9371   2
   3  -9   0 377.556 23.6225   1
   3  -9   0 362.393 22.6245   3
   3  -9   0 376.063 14.6379  11
  -3  -9   0 365.170 14.2917  12
  -3   9   0 434.705 26.0138   2
   3   9   0 375.191 14.5528  11
  -3   9   0 389.222 23.0471   5
   3   9   0 365.719 19.4641   3
  -3   9   0 360.216 13.9328   8
  -3   9   0 380.145 14.7062  11
  -3   9   0 367.792 21.6528   3
   3   9   0 379.312 24.4953   1
   3   9   0 357.686 14.0140   8
   3   9   0 393.433 24.5598   2
  -3   9   0 406.838 13.6610  12
  -3   9   0 373.511 24.8001   4
   3   9   0 393.632 23.2748   5
   3   9   0 360.206 14.1314  10
  -3   9   0 323.213 22.1100   1
   3   9   0 380.684 13.8010   9
  -3   9   0 366.691 13.7037   7
   4  -9   0 22.7198 8.37125   2
   4  -9   0 18.6476 1.42759  10
  -4  -9   0 27.5074 5.66778   4
   4  -9   0 19.5873 1.56902   6
   4  -9   0 16.6779 6.20168   3
  -4  -9   0 26.0050 8.98876   1
   4  -9   0 24.0057 7.40107   5
  -4  -9   0 19.8845 1.73762  11
  -4  -9   0 18.5781 4.89983   3
  -4  -9   0 19.7809 1.14302   6
  -4  -9   0 20.2965 1.61204  12
   4  -9   0 18.1474 9.30044   1
  -4  -9   0 20.7685 1.21035   9
   4  -9   0 23.0597 1.58294   9
  -4  -9   0 19.9127 7.21707   5
   4  -9   0 19.5877 1.80448  11
   4  -9   0 23.6929 8.55691   4
  -4   9   0 28.6802 9.18355   2
  -4   9   0 19.4385 1.41670   8
  -4   9   0 19.5701 1.25546   7
  -4   9   0 22.5223 1.94616  11
  -4   9   0 14.8200 7.62546   4
   4   9   0 22.0244 1.56259  10
  -4   9   0 18.0586 6.66275   3
  -4   9   0 24.1511 7.50267   5
   4   9   0 21.2130 1.52731   8
  -4   9   0 19.8465 1.00842  12
   4   9   0 21.2413 7.68620   1
   4   9   0 5.16776 5.85713   5
   4   9   0 16.1693 7.15415   2
   4   9   0 21.2166 5.05360   3
  -4   9   0 21.1958 1.03018  12
  -4   9   0 24.6345 7.37565   1
  -5  -9   0 10.3872 1.16376  12
   5  -9   0 13.5222 1.23567  10
  -5  -9   0 9.97283 0.84217   6
  -5  -9   0 11.3894 0.79755   9
   5  -9   0 11.9051 1.30498   6
  -5  -9   0 11.1825 1.56898  11
   5  -9   0 11.5357 1.15453   9
  -5   9   0 12.7769 1.03560   7
  -5   9   0 11.7990 0.55451  12
  -5   9   0 11.2805 0.57030  12
  -5   9   0 11.3859 1.90526  11
   5   9   0 10.2160 1.16370  10
  -6  -9   0 35.1390 2.42320  12
  -6  -9   0 38.1579 1.66857   9
   6  -9   0 36.7433 2.33140   9
   6  -9   0 38.5365 2.46609  10
   6  -9   0 40.9847 2.64894   6
  -6  -9   0 39.7452 2.89157  11
  -6   9   0 34.9083 2.18210   7
  -6   9   0 39.1501 3.00159  11
   6   9   0 40.4377 2.54709  10
  -7  -9   0 1.71283 0.87646  11
  -7  -9   0 1.34338 0.68852  12
   7  -9   0 1.08798 0.72401   6
   7  -9   0 1.46705 0.55580   9
   7  -9   0 1.12630 0.56440  10
  -7   9   0 4.08453 1.13883  11
   7   9   0 0.56255 0.53352  10
  -7   9   0 0.94553 0.59194   7
   8  -9   0 0.65164 0.50230  10
  -8  -9   0 -0.2035 0.83033  11
   8  -9   0 -0.3537 0.52849   6
  -8  -9   0 -1.1516 0.57401  12
  -8   9   0 0.17192 0.84857  11
   8   9   0 0.07210 0.51507  10
   9  -9   0 18.7378 2.01125  10
   9  -9   0 19.9308 2.24442   6
  -9  -9   0 24.2951 2.11632  12
  -9  -9   0 25.6883 2.79643  11
   9   9   0 20.9168 2.17038  10
  -9   9   0 22.7284 2.06709   7
  10  -9   0 12.4078 1.88308  10
  10  -9   0 13.7996 2.10172   6
 -10  -9   0 14.1298 2.49972  11
 -10  -9   0 14.2944 1.87165  12
  10   9   0 12.6123 1.90452  10
  11  -9   0 -0.7604 0.80485   6
 -11  -9   0 -2.7957 1.47776  11
  11  -9   0 0.07634 0.68597  10
  11   9   0 -0.3218 0.70437  10
  12  -9   0 8.76847 1.87058   6
  12  -9   0 10.5396 1.84222  10
  12   9   0 7.73575 1.66444  10
  12   9   0 8.02006 1.87898   8
   0 -10   0 226.182 8.15225   8
   0 -10   0 208.571 8.43362  12
   0 -10   0 215.099 14.6849   4
   0 -10   0 205.068 8.42579   9
   0 -10   0 203.403 14.9678   5
   0 -10   0 228.579 15.7372   5
   0 -10   0 230.171 16.5765   1
   0 -10   0 225.869 15.4466   3
   0 -10   0 204.270 8.35050  10
   0 -10   0 210.792 8.20324   6
   0  10   0 231.586 8.55066  11
   0  10   0 207.481 16.1025   2
   0  10   0 237.199 8.46771  12
   0  10   0 219.780 8.66461   9
   0  10   0 204.560 8.71426  11
   0  10   0 213.545 8.10514   8
   0  10   0 212.883 8.17891   6
   0  10   0 217.353 14.9120   3
   0  10   0 219.275 14.4763   4
   0  10   0 191.842 15.4096   2
   0  10   0 233.273 16.3864   1
   1 -10   0 3.84181 0.65402   9
   1 -10   0 -1.0526 3.45198   5
  -1 -10   0 5.94759 3.45736   4
  -1 -10   0 3.70585 0.48174   6
   1 -10   0 3.17603 0.59121  12
  -1 -10   0 2.42380 0.45726  10
   1 -10   0 1.06017 4.18223   3
  -1 -10   0 0.59510 4.42108   2
  -1 -10   0 4.16444 4.17051   5
  -1 -10   0 4.33225 0.74309  11
  -1 -10   0 2.22931 3.79473   3
   1 -10   0 10.4973 4.44590   2
   1 -10   0 -1.5417 3.90324   4
   1 -10   0 3.29029 0.54001   6
  -1 -10   0 2.75222 0.53363   9
   1 -10   0 3.91280 0.50909   8
  -1 -10   0 3.66632 0.67381  12
   1 -10   0 5.38311 0.89337  11
   1 -10   0 5.30643 4.52347   1
  -1 -10   0 3.48635 0.49496   8
   1  10   0 3.14467 0.56165   9
  -1  10   0 -1.9014 4.01871   4
   1  10   0 0.62035 3.83082   5
   1  10   0 2.67618 4.43450   2
  -1  10   0 4.06631 0.41970   7
   1  10   0 4.83273 3.41231   4
   1  10   0 4.01740 0.54729   8
   1  10   0 5.26106 3.70232   3
   1  10   0 4.67257 0.76556  11
  -1  10   0 1.01827 3.88500   2
  -1  10   0 3.54568 0.77517  11
  -1  10   0 3.44835 0.53875   6
  -1  10   0 1.42129 3.53393   1
  -1  10   0 3.74210 0.57454  12
  -1  10   0 0.57442 3.77207   5
  -1  10   0 3.57099 0.49257   8
  -1  10   0 3.57839 3.83890   3
   1  10   0 0.33643 4.42677   1
  -1  10   0 3.69541 0.58364  10
   1  10   0 -0.8788 4.50231   1
   2 -10   0 357.910 13.3075   7
  -2 -10   0 362.557 13.9752  12
   2 -10   0 356.568 21.6408   3
   2 -10   0 387.173 22.2841   5
   2 -10   0 371.119 23.2107   1
   2 -10   0 396.499 24.4921   2
   2 -10   0 387.346 23.4354   4
   2 -10   0 385.393 14.2665  11
  -2 -10   0 356.555 14.0044  11
  -2 -10   0 360.098 22.0663   5
  -2 -10   0 373.259 13.6605   9
  -2 -10   0 370.701 23.4646   2
  -2 -10   0 390.832 19.1189   4
   2 -10   0 353.575 13.7398   6
  -2 -10   0 340.423 19.9266   3
   2 -10   0 340.265 13.6859  10
  -2  10   0 384.701 14.3338  11
   2  10   0 381.318 21.1446   3
  -2  10   0 369.683 13.3017   7
  -2  10   0 366.520 23.6758   2
  -2  10   0 353.475 22.1365   1
   2  10   0 363.311 13.5994   9
   2  10   0 358.971 14.0917  11
   2  10   0 334.791 23.1748   1
   2  10   0 351.877 13.5640   8
   2  10   0 372.019 23.3726   1
  -2  10   0 352.668 13.4868   8
  -2  10   0 397.464 22.2745   3
   2  10   0 363.005 13.7817  10
   2  10   0 369.563 22.3579   5
  -2  10   0 365.103 21.8970   5
   2  10   0 386.994 23.5544   2
  -2  10   0 348.018 22.8741   4
  -3 -10   0 142.510 11.6685   3
   3 -10   0 170.458 15.0585   5
  -3 -10   0 124.991 15.0352   1
   3 -10   0 147.879 5.63344   7
  -3 -10   0 154.127 13.8793   5
  -3 -10   0 157.018 5.59173   6
   3 -10   0 151.282 14.3447   3
   3 -10   0 148.859 14.5511   1
   3 -10   0 133.282 6.43199  11
   3 -10   0 135.181 6.09118   6
  -3 -10   0 132.647 6.14041  12
   3 -10   0 133.020 5.96020  10
  -3 -10   0 150.685 5.83170   9
   3 -10   0 150.117 6.19702   9
  -3 -10   0 146.704 6.40104  11
  -3 -10   0 150.556 15.2076   2
   3 -10   0 154.432 16.1745   4
   3  10   0 143.483 15.1502   2
  -3  10   0 149.615 6.63057  11
  -3  10   0 148.358 13.6704   3
   3  10   0 161.403 14.4578   5
  -3  10   0 135.024 13.5870   5
   3  10   0 144.159 5.75581   9
  -3  10   0 155.680 15.6563   2
  -3  10   0 139.404 5.82884   8
   3  10   0 145.244 5.97514   8
   3  10   0 153.740 11.8956   3
  -3  10   0 114.387 13.0398   1
  -3  10   0 139.187 15.3031   4
  -3  10   0 157.516 5.63135  12
   3  10   0 144.173 6.07783  10
   3  10   0 160.237 15.2706   1
  -3  10   0 149.535 5.64942   7
  -4 -10   0 550.642 19.8342   9
  -4 -10   0 537.641 31.3932   5
  -4 -10   0 524.008 20.4334  12
   4 -10   0 543.560 20.3088  10
  -4 -10   0 526.732 32.4352   1
   4 -10   0 507.442 30.3290   3
   4 -10   0 565.446 20.4367   9
   4 -10   0 554.814 31.1406   5
   4 -10   0 567.816 34.0519   1
   4 -10   0 591.751 35.0132   4
  -4 -10   0 596.968 34.4906   2
   4 -10   0 525.380 20.4166   6
  -4 -10   0 563.384 19.7154   6
  -4 -10   0 556.617 26.1395   4
  -4 -10   0 568.348 26.2989   3
  -4  10   0 538.975 31.0997   5
   4  10   0 537.428 20.2545   8
  -4  10   0 573.878 33.9565   4
  -4  10   0 550.790 21.0513  11
   4  10   0 516.969 26.1687   3
  -4  10   0 551.865 19.6104  12
   4  10   0 559.465 38.4062   1
  -4  10   0 535.866 20.1635   8
  -4  10   0 518.307 32.8487   1
   4  10   0 524.102 19.7801   9
  -4  10   0 549.668 19.5664  12
  -4  10   0 539.220 33.3073   2
  -4  10   0 569.100 30.0101   3
   4  10   0 513.464 32.8065   2
   4  10   0 471.864 30.7362   5
   4  10   0 535.934 20.3318  10
  -4  10   0 534.775 19.8444   7
   5 -10   0 6.00187 0.95196  10
  -5 -10   0 3.21332 0.50194   6
  -5 -10   0 4.27478 1.09751  11
  -5 -10   0 3.87896 0.53067   9
   5 -10   0 4.44073 0.84153   9
  -5 -10   0 4.62878 0.88643  12
   5 -10   0 5.31586 0.99124   6
   5  10   0 5.18696 0.91487   8
  -5  10   0 3.94500 1.09908  11
   5  10   0 3.72171 0.74192  10
  -5  10   0 4.02191 0.32501  12
   5  10   0 3.54819 0.55062   9
  -5  10   0 4.22971 0.33237  12
  -5  10   0 3.65301 0.63433   7
   6 -10   0 19.8485 2.06962   6
  -6 -10   0 18.3024 1.70239  12
  -6 -10   0 18.9585 1.04654   9
  -6 -10   0 19.5777 1.97236  11
   6 -10   0 19.3569 1.60109   9
   6  10   0 18.0794 1.94610  10
  -6  10   0 18.1553 1.97054  11
  -6  10   0 20.6793 1.51114   7
  -7 -10   0 423.604 17.1905  11
   7 -10   0 397.672 16.1449   9
   7 -10   0 429.113 16.5105  10
   7 -10   0 405.404 16.6969   6
  -7 -10   0 428.861 16.5293  12
   7  10   0 423.304 16.5904  10
  -7  10   0 438.768 17.4707  11
  -7  10   0 404.216 16.0230   7
   8 -10   0 173.281 8.19347  10
  -8 -10   0 186.316 9.01466  11
   8 -10   0 179.654 8.46962   6
   8  10   0 185.566 8.38409  10
  -8  10   0 191.550 9.22654  11
  -9 -10   0 2.36784 1.49534  11
  -9 -10   0 4.95108 1.22734  12
   9 -10   0 4.07667 1.23027   6
  -9  10   0 2.68801 0.89479   7
   9  10   0 4.58169 1.31713  10
  -9  10   0 3.17446 1.41767  11
  10 -10   0 29.9448 2.64734  10
 -10 -10   0 29.8100 2.59093  12
  10 -10   0 33.6695 3.07282   6
 -10 -10   0 26.3175 3.05663  11
  10  10   0 32.5727 2.92730   8
  10  10   0 26.2123 2.61285  10
 -10  10   0 32.1413 3.45574  11
  11 -10   0 13.6461 2.28962   6
  11 -10   0 16.8145 2.36730  10
 -11 -10   0 17.0324 3.00686  11
  11  10   0 17.5551 2.49619   8
  11  10   0 17.0304 2.39486  10
  12 -10   0 1.33534 1.02896  10
  12 -10   0 1.97303 1.93854   6
  12  10   0 1.53287 1.13830   8
  12  10   0 2.35954 1.16152  10
   0 -11   0 6.61889 4.16903   3
   0 -11   0 0.11267 0.28853   9
   0 -11   0 2.84289 4.31143   1
   0 -11   0 -0.2641 0.24618  12
   0 -11   0 2.23910 3.85156   5
   0 -11   0 5.30928 3.70925   4
   0 -11   0 0.02092 0.19150  10
   0 -11   0 2.73523 4.10348   5
   0 -11   0 -0.0851 0.22291   6
   0 -11   0 -0.1096 0.19321   8
   0 -11   0 -0.1558 0.19959  10
   0  11   0 -2.6156 3.73961   2
   0  11   0 -2.7760 3.89408   2
   0  11   0 -0.3217 0.33931  11
   0  11   0 -5.7640 4.02219   1
   0  11   0 0.26081 0.21514   6
   0  11   0 -1.3143 3.55570   4
   0  11   0 0.04520 0.19284   8
   0  11   0 -3.6600 3.59740   3
   1 -11   0 77.1435 3.42098  12
   1 -11   0 81.9653 11.0622   2
   1 -11   0 70.8106 10.2073   4
   1 -11   0 85.6140 10.8458   5
  -1 -11   0 71.3082 3.50584  11
  -1 -11   0 80.7872 10.4535   3
   1 -11   0 68.1567 3.34278  10
   1 -11   0 75.1120 3.81340   9
  -1 -11   0 77.0360 8.12329   4
  -1 -11   0 78.7341 11.1377   2
   1 -11   0 75.8813 11.0536   1
  -1 -11   0 73.2905 3.83932  12
  -1 -11   0 67.4198 3.33995   9
  -1 -11   0 73.1796 3.11137   6
   1 -11   0 74.3020 10.1237   3
  -1 -11   0 78.4145 10.2798   5
  -1 -11   0 76.8571 3.39778  10
   1 -11   0 77.6545 3.81676  11
  -1  11   0 81.4098 10.7267   3
  -1  11   0 79.5948 3.05910   7
   1  11   0 76.0832 7.95720   4
   1  11   0 72.7069 3.16106   8
   1  11   0 75.7359 10.9905   2
   1  11   0 97.9189 11.2281   1
  -1  11   0 78.2789 3.32825  12
   1  11   0 89.8757 14.8050   1
  -1  11   0 70.7266 3.36418  10
   1  11   0 68.4473 9.27170   3
  -1  11   0 80.4540 10.8041   5
   1  11   0 70.5046 9.94822   5
   1  11   0 73.7396 3.39100  10
  -1  11   0 60.2354 8.99448   4
   1  11   0 72.7291 3.88922  11
  -1  11   0 71.4276 3.10206   8
  -1  11   0 60.6978 9.43445   1
  -1  11   0 71.7170 3.73337  11
  -1  11   0 92.4797 11.9040   2
   2 -11   0 3.92707 5.23715   1
   2 -11   0 1.14109 4.28625   5
   2 -11   0 6.15290 4.88738   4
   2 -11   0 6.83682 4.92739   2
   2 -11   0 6.35974 4.64630   3
  -2 -11   0 5.59374 5.50826   5
  -2 -11   0 3.36847 4.01652   3
  -2 -11   0 2.28891 4.81456   2
  -2 -11   0 6.42539 3.59682   4
  -2  11   0 4.04693 5.05016   2
   2  11   0 1.80845 5.26071   1
  -2  11   0 4.98844 5.27925   3
   2  11   0 0.10023 4.21015   3
  -2  11   0 -7.4160 4.78754   4
   2  11   0 3.61402 4.62104   5
   2  11   0 -0.4463 5.51861   1
  -2  11   0 -0.1484 4.36697   1
   2  11   0 4.60335 4.94565   2
  -2  11   0 8.05881 5.33353   5
   3 -11   0 91.9431 13.6933   2
   3 -11   0 114.640 13.2704   1
   3 -11   0 88.4265 4.23327   6
   3 -11   0 93.0478 12.2338   5
   3 -11   0 88.8585 4.12715  10
   3 -11   0 91.3467 3.72899   7
  -3 -11   0 94.3223 4.91781  11
   3 -11   0 95.5154 13.1906   3
  -3 -11   0 90.4856 4.39844  12
  -3 -11   0 94.8586 13.8600   1
   3 -11   0 88.9040 4.25577   9
  -3 -11   0 80.4636 12.3609   2
  -3 -11   0 92.4167 3.95336   9
  -3 -11   0 88.6710 8.91057   4
  -3 -11   0 91.0627 10.5995   3
   3 -11   0 95.9335 14.1668   4
  -3  11   0 72.1293 12.0056   1
   3  11   0 96.5693 13.9417   2
   3  11   0 88.8550 3.89102   9
   3  11   0 91.8980 12.1378   5
  -3  11   0 98.0227 3.77143  12
   3  11   0 94.0982 4.23951  10
   3  11   0 92.6637 13.7563   1
  -3  11   0 90.0467 12.0800   3
   3  11   0 102.233 10.5776   3
  -3  11   0 88.2542 4.66233  11
  -3  11   0 96.9197 3.75306   7
  -3  11   0 86.6633 3.93942   8
   3  11   0 90.1775 4.05517   8
   4 -11   0 24.5641 1.73260  10
  -4 -11   0 26.7069 1.37088   6
  -4 -11   0 29.6635 2.16171  11
  -4 -11   0 24.5677 1.91267  12
  -4 -11   0 24.8592 1.49467   9
   4 -11   0 25.8771 1.84790   9
   4 -11   0 24.8472 1.87575   6
   4  11   0 23.2628 1.70222   8
   4  11   0 26.3611 1.47560   9
  -4  11   0 27.5294 1.71955   8
  -4  11   0 26.1880 1.30110  12
   4  11   0 27.0960 1.85153  10
  -4  11   0 25.1976 1.46330   7
  -4  11   0 28.4231 1.41859  12
  -5 -11   0 129.624 6.38661  11
  -5 -11   0 130.954 5.29676   9
   5 -11   0 135.040 5.89850  10
  -5 -11   0 135.449 6.09450  12
  -5 -11   0 126.604 5.24448   6
   5 -11   0 134.737 6.12968   6
   5 -11   0 126.284 5.89489   9
  -5  11   0 135.344 6.64860  11
   5  11   0 120.791 5.22694   9
   5  11   0 139.792 6.04672  10
   5  11   0 139.105 6.01410   8
  -5  11   0 130.909 5.80177   8
  -5  11   0 135.101 4.95385  12
  -5  11   0 139.670 5.52573   7
  -5  11   0 136.349 4.95704  12
   6 -11   0 2.89599 0.73974  10
   6 -11   0 2.41252 0.79000   9
   6 -11   0 4.84260 1.02580   6
  -6 -11   0 4.40837 0.55432   9
  -6 -11   0 5.56080 1.32304  11
  -6 -11   0 5.10541 1.06875  12
  -6  11   0 3.79212 1.19609  11
   6  11   0 2.74719 0.91632  10
   6  11   0 3.15623 1.37434   8
  -6  11   0 5.80455 0.86504   7
  -7 -11   0 14.7670 0.79619   9
   7 -11   0 15.6509 1.77222   6
   7 -11   0 14.8380 1.54890   9
  -7 -11   0 16.1670 1.96515  11
   7 -11   0 15.4507 1.60881  10
  -7 -11   0 15.5857 1.75169  12
  -7  11   0 17.0941 1.50226   7
  -7  11   0 15.8236 2.23753  11
   7  11   0 14.8547 1.66022   8
   7  11   0 15.8502 1.71247  10
   8 -11   0 1.58705 0.95429   6
   8 -11   0 4.03071 1.04958  10
  -8 -11   0 3.12253 1.36756  11
  -8 -11   0 1.59335 1.10722  12
   8  11   0 3.27302 1.04438   8
  -8  11   0 4.12973 1.04703   7
   8  11   0 2.75354 0.90050  10
  -8  11   0 3.20166 1.36108  11
   9 -11   0 155.685 8.07365   6
   9 -11   0 167.060 8.53243  10
  -9 -11   0 168.062 8.67968  11
  -9 -11   0 176.845 7.96314  12
  -9  11   0 176.662 8.99083  11
  -9  11   0 159.116 7.43777   7
 -10 -11   0 0.95195 0.86316  12
  10 -11   0 -0.3483 0.81911   6
  10 -11   0 0.77809 0.63366  10
 -10 -11   0 -1.1412 1.29159  11
 -10  11   0 2.32177 1.47863  11
  10  11   0 -0.9963 0.56919  10
  10  11   0 0.18216 0.79023   8
 -11 -11   0 32.4902 4.78231  11
  11 -11   0 28.2724 2.83376  10
  11 -11   0 29.1751 3.06300   6
  11  11   0 26.9977 2.84118  10
  11  11   0 27.2199 2.96302   8
  12 -11   0 33.1181 3.60690  10
  12 -11   0 31.5843 3.71236   6
  12  11   0 36.9973 3.54781   8
  12  11   0 38.2142 3.48879  10
   0 -12   0 1063.54 46.5983   4
   0 -12   0 1081.97 37.4557  10
   0 -12   0 993.002 46.9581   3
   0 -12   0 1015.40 47.5641   5
   0 -12   0 1014.69 37.4745  10
   0 -12   0 1162.18 50.1093   1
   0 -12   0 1073.91 37.2776   6
   0 -12   0 1005.65 37.9077  12
   0 -12   0 1025.68 37.5564   9
   0 -12   0 1030.66 47.2104   5
   0  12   0 1007.01 46.0772   4
   0  12   0 1025.20 47.2481   3
   0  12   0 1023.44 48.4280   2
   0  12   0 1103.28 49.6112   1
   0  12   0 1011.94 37.0926   8
   0  12   0 1024.25 49.0678   2
   0  12   0 1013.31 37.2092   6
   0  12   0 970.225 37.9333  11
  -1 -12   0 904.953 34.1280  11
   1 -12   0 963.315 44.5658   3
  -1 -12   0 944.511 41.7479   4
  -1 -12   0 945.383 33.6303   6
  -1 -12   0 981.572 46.1286   2
   1 -12   0 862.723 33.9533  10
  -1 -12   0 960.483 44.2967   5
   1 -12   0 910.851 44.2868   4
   1 -12   0 1004.86 46.8419   1
  -1 -12   0 910.992 34.1600  12
   1 -12   0 981.325 34.0436  12
  -1 -12   0 964.594 34.0350  10
   1 -12   0 939.656 45.3977   2
   1 -12   0 954.484 44.4750   5
   1 -12   0 899.729 34.1051   9
  -1 -12   0 909.185 43.6114   3
  -1 -12   0 862.080 43.8169   5
   1  12   0 901.121 41.5859   4
  -1  12   0 956.049 45.6725   2
  -1  12   0 961.487 33.5334   7
   1  12   0 895.188 45.9505   1
   1  12   0 952.029 46.2915   2
   1  12   0 992.304 43.7266   3
   1  12   0 899.825 33.6686   8
  -1  12   0 915.478 33.6204   8
  -1  12   0 903.102 34.4695  11
  -1  12   0 1004.17 33.9403  12
  -1  12   0 888.309 43.4747   3
   1  12   0 929.495 45.3712   2
  -1  12   0 981.881 45.2986   4
  -1  12   0 966.965 44.2548   5
  -1  12   0 929.944 45.0822   1
   1  12   0 906.103 34.4667  11
   1  12   0 946.724 34.0026  10
  -2 -12   0 377.008 15.0644  12
  -2 -12   0 384.460 22.8505   3
  -2 -12   0 406.069 14.4301   6
  -2 -12   0 398.191 24.6730   5
   2 -12   0 385.035 15.0149   9
  -2 -12   0 393.722 26.2984   2
   2 -12   0 421.250 26.6491   1
   2 -12   0 399.793 26.0176   4
   2 -12   0 401.378 24.4973   3
   2 -12   0 388.811 25.5107   2
   2 -12   0 381.802 14.8174  10
  -2 -12   0 401.164 21.2425   4
  -2 -12   0 379.258 14.7716   9
   2 -12   0 397.939 14.4527   7
   2 -12   0 420.202 24.6398   5
   2 -12   0 372.296 14.8405   6
  -2  12   0 396.926 14.3392   7
  -2  12   0 463.606 27.6987   4
  -2  12   0 415.013 15.5353  11
   2  12   0 390.696 14.6301   8
  -2  12   0 402.342 24.4794   3
  -2  12   0 382.710 14.5270   8
   2  12   0 370.381 22.6655   3
  -2  12   0 407.825 24.4948   5
   2  12   0 423.143 26.2932   1
  -2  12   0 408.454 14.6159  12
   2  12   0 338.632 29.1701   1
   2  12   0 375.057 14.8474  10
   2  12   0 424.809 26.6869   2
  -2  12   0 343.678 24.1191   1
   2  12   0 395.692 24.3535   5
   3 -12   0 5.10493 7.98012   4
   3 -12   0 4.27881 0.49027   7
   3 -12   0 5.64060 5.45246   5
  -3 -12   0 1.59108 4.71982   3
  -3 -12   0 9.11738 7.15694   2
   3 -12   0 3.56521 0.65547  10
   3 -12   0 -1.7348 5.70843   1
  -3 -12   0 2.70673 0.59688   9
   3 -12   0 3.90702 0.77213   6
   3 -12   0 -1.9909 6.01243   2
   3 -12   0 1.38591 6.03666   3
  -3 -12   0 1.33772 6.23592   5
  -3 -12   0 5.13381 0.50808   6
   3 -12   0 5.18284 0.93405   9
  -3 -12   0 4.30598 0.85274  12
  -3 -12   0 3.96635 0.92410  11
  -3 -12   0 3.37629 4.02929   4
  -3  12   0 1.35183 5.27007   5
  -3  12   0 -2.5436 7.12548   4
   3  12   0 4.03728 0.76952  10
  -3  12   0 6.50756 5.85833   3
  -3  12   0 6.75510 5.97934   1
  -3  12   0 3.64139 0.98980  11
   3  12   0 -2.0074 4.77564   3
  -3  12   0 5.72319 6.94980   2
   3  12   0 7.48334 5.77166   2
   3  12   0 -2.1953 7.09902   1
  -3  12   0 3.58794 0.59678   8
   3  12   0 -4.1857 5.21646   5
   3  12   0 4.49129 0.76054   8
  -3  12   0 4.77924 0.55205  12
  -3  12   0 5.00295 0.53896   7
  -4 -12   0 138.450 6.49881  11
  -4 -12   0 141.209 5.45540   6
  -4 -12   0 138.771 6.28357  12
   4 -12   0 144.421 6.25854   9
  -4 -12   0 137.891 5.69770   9
   4 -12   0 140.521 6.07213  10
   4 -12   0 143.994 6.27090   6
  -4  12   0 136.503 5.56593   7
   4  12   0 140.817 6.03516   8
  -4  12   0 139.171 6.73507  11
   4  12   0 134.610 6.10670  10
  -4  12   0 140.792 5.90936   8
  -4  12   0 142.969 5.42958  12
   5 -12   0 130.900 5.90976  10
   5 -12   0 133.526 6.02927   9
  -5 -12   0 130.023 5.24965   6
  -5 -12   0 135.918 5.38521   9
  -5 -12   0 136.654 6.45245  11
  -5 -12   0 129.762 6.11563  12
   5 -12   0 136.757 6.18508   6
  -5  12   0 129.840 6.63257  11
   5  12   0 132.692 5.93903   8
  -5  12   0 131.494 5.83485   8
  -5  12   0 129.437 5.44576   7
   5  12   0 123.565 5.29050   9
  -5  12   0 136.146 5.01673  12
   5  12   0 130.701 6.00370  10
  -5  12   0 136.677 5.00360  12
  -6 -12   0 10.6776 0.83419   9
  -6 -12   0 8.18744 1.50916  11
   6  12   0 12.5063 1.40151  10
  -6  12   0 8.72574 1.62750  11
   7 -12   0 33.2778 2.61627   6
  -7 -12   0 33.2873 2.86123  11
   7 -12   0 33.1791 2.47632  10
   7 -12   0 39.1063 2.57494   9
  -7 -12   0 33.0313 1.56716   9
  -7  12   0 35.9020 3.12545  11
   7  12   0 35.9136 2.62590  10
   7  12   0 34.6560 2.57255   8
  -7  12   0 32.1314 2.17545   7
   8 -12   0 2.20990 1.09020   6
   8 -12   0 1.64151 0.76307  10
  -8 -12   0 0.51809 1.04876  11
  -8 -12   0 2.63606 0.86704  12
   8  12   0 2.55042 0.91013  10
  -8  12   0 1.53848 1.08445  11
  -8  12   0 0.79443 0.62088   7
   8  12   0 1.54051 0.88507   8
   9 -12   0 2.68738 1.14817   6
  -9 -12   0 3.94106 1.06019  12
   9 -12   0 1.94440 0.78870  10
  -9  12   0 3.50106 1.41544  11
  -9  12   0 2.43405 0.87635   7
   9  12   0 0.89194 0.72371  10
   9  12   0 1.71580 1.00294   8
 -10 -12   0 56.0315 4.54150  11
  10 -12   0 53.6916 4.01288   6
 -10 -12   0 56.1871 3.76658  12
  10 -12   0 55.4439 3.80225  10
  10  12   0 53.3577 3.94242   8
  10  12   0 51.4495 3.85853  10
 -10  12   0 56.3005 4.78236  11
  11 -12   0 1.18093 1.11579   6
  11 -12   0 0.13784 0.68493  10
  11  12   0 1.64370 1.00560  10
  11  12   0 0.12827 1.02497   8
  12 -12   0 15.0646 2.42134   6
  12  12   0 7.89324 2.19331   8
   0 -13   0 0.05207 0.30599   9
   0 -13   0 0.19054 5.55546   1
   0 -13   0 0.48501 0.34031   6
   0 -13   0 -5.1691 4.59708   3
   0 -13   0 0.48186 0.37523  12
   0 -13   0 -1.3623 4.50257   5
   0 -13   0 -5.4959 4.56467   5
   0 -13   0 2.33470 4.83452   4
   0 -13   0 0.49130 0.31920  10
   0  13   0 1.12601 4.91526   1
   0  13   0 7.89678 4.89145   3
   0  13   0 4.29731 4.91895   2
   0  13   0 4.69043 5.60964   2
   0  13   0 -0.2151 0.52106  11
   0  13   0 -0.7761 4.66781   4
  -1 -13   0 598.817 20.8264   6
   1 -13   0 582.304 33.3693   2
   1 -13   0 566.374 31.5504   3
   1 -13   0 593.266 21.2284  12
  -1 -13   0 560.873 21.1931   9
  -1 -13   0 561.883 21.3580  12
  -1 -13   0 583.474 21.2086  10
  -1 -13   0 570.354 28.8009   4
   1 -13   0 551.122 21.2996   9
   1 -13   0 630.171 34.1999   1
   1 -13   0 621.882 32.0368   5
  -1 -13   0 580.829 21.3400  11
   1 -13   0 500.901 21.0666   6
  -1 -13   0 546.600 30.8568   3
  -1 -13   0 557.078 31.2464   5
   1 -13   0 579.465 32.2113   4
  -1 -13   0 569.044 31.6255   5
  -1  13   0 555.828 20.7565   8
   1  13   0 570.935 32.7648   2
  -1  13   0 584.287 20.6800   7
  -1  13   0 597.202 32.1731   4
   1  13   0 560.307 20.8445   8
   1  13   0 559.953 33.2086   1
   1  13   0 563.722 30.6420   3
  -1  13   0 601.404 31.6925   5
  -1  13   0 545.121 32.3837   2
  -1  13   0 546.605 32.7072   1
   1  13   0 577.384 32.9949   2
   1  13   0 576.958 29.2433   4
   1  13   0 558.454 21.6920  11
  -1  13   0 576.153 31.3450   3
   2 -13   0 904.184 44.5105   1
   2 -13   0 808.289 29.6530   7
   2 -13   0 799.656 41.2190   3
  -2 -13   0 918.894 44.4366   2
  -2 -13   0 860.121 29.7386   6
   2 -13   0 788.748 30.1527  10
   2 -13   0 870.939 43.8654   2
   2 -13   0 845.658 43.1086   4
  -2 -13   0 816.580 30.5177  11
  -2 -13   0 834.678 37.2885   4
   2 -13   0 758.988 30.3135   9
  -2 -13   0 824.222 41.6109   5
   2 -13   0 825.745 41.5169   5
  -2 -13   0 778.691 30.4353  12
  -2 -13   0 774.450 39.2315   3
  -2 -13   0 832.330 30.1513   9
   2 -13   0 825.278 30.2443   6
   2  13   0 812.331 43.6250   2
  -2  13   0 829.855 43.2614   4
  -2  13   0 790.847 41.1515   5
   2  13   0 842.003 40.9558   5
   2  13   0 918.643 44.2884   1
  -2  13   0 889.752 29.9952  12
  -2  13   0 858.946 29.6561   7
   2  13   0 738.841 43.1483   1
  -2  13   0 850.051 44.1960   2
   2  13   0 801.400 30.2369  10
  -2  13   0 814.145 29.8599   8
  -2  13   0 725.804 41.1502   1
   2  13   0 808.046 29.9409   8
   2  13   0 865.838 40.2920   3
  -2  13   0 842.276 41.4941   3
  -3 -13   0 328.573 13.3169  11
   3 -13   0 295.325 24.1533   2
  -3 -13   0 327.190 13.0481   9
  -3 -13   0 320.612 25.2198   2
   3 -13   0 345.628 25.4571   4
  -3 -13   0 317.689 13.1631  12
   3 -13   0 321.648 24.3335   3
   3 -13   0 313.374 23.0330   5
   3 -13   0 319.019 12.3444   7
   3 -13   0 332.412 13.0309   6
   3 -13   0 351.835 13.2490   9
   3 -13   0 323.589 12.8786  10
  -3 -13   0 350.244 19.6992   4
  -3 -13   0 361.130 23.9143   5
   3 -13   0 390.324 27.1538   1
  -3 -13   0 319.656 21.2149   3
  -3  13   0 327.502 25.0936   4
  -3  13   0 336.675 13.7173  11
   3  13   0 329.537 12.7667   8
  -3  13   0 347.090 23.4024   5
  -3  13   0 377.858 26.5534   2
   3  13   0 334.287 13.0071  10
  -3  13   0 347.040 12.4968  12
   3  13   0 382.300 24.8039   5
  -3  13   0 325.108 12.6222   8
   3  13   0 298.546 25.2721   1
   3  13   0 338.927 21.3462   3
  -3  13   0 342.395 12.3502   7
   3  13   0 357.829 25.8538   1
  -3  13   0 312.068 24.2122   1
   3  13   0 355.328 26.0197   2
  -4 -13   0 42.8340 2.74141  12
   4 -13   0 44.4889 2.58159  10
  -4 -13   0 43.8503 2.92082  11
   4 -13   0 43.3587 2.65256   6
  -4 -13   0 43.3579 2.30023   9
   4 -13   0 42.5918 2.67345   9
  -4 -13   0 44.4195 2.03336   6
  -4  13   0 42.1378 2.10423   7
  -4  13   0 43.6102 3.12361  11
   4  13   0 42.8991 2.62817  10
   4  13   0 42.2125 2.49671   8
  -4  13   0 45.4435 2.44289   8
  -5 -13   0 3.98121 1.00022  11
  -5 -13   0 2.04848 0.46979   6
   5 -13   0 3.17380 0.77683  10
   5 -13   0 3.09153 0.83678   6
   5 -13   0 3.16666 0.82608   9
  -5 -13   0 3.56143 0.95051  12
  -5  13   0 2.64166 0.95838  11
  -5  13   0 3.87774 0.44758  12
   5  13   0 1.92667 0.64726  10
   5  13   0 3.41827 0.81834   8
  -5  13   0 3.75423 0.43693  12
  -5  13   0 3.96380 0.64047   7
  -5  13   0 3.73886 0.85562   8
  -6 -13   0 90.5171 5.00997  11
  -6 -13   0 89.3945 4.74297  12
   6 -13   0 85.0809 4.42493  10
   6 -13   0 83.3632 4.57937   6
   6 -13   0 86.0481 4.48772   9
  -6 -13   0 85.2906 3.69733   9
   6  13   0 84.1940 4.46270   8
   6  13   0 80.4675 3.63237   9
   6  13   0 81.5381 4.46573  10
  -6  13   0 92.9453 5.31694  11
  -6  13   0 94.9805 4.06507   7
  -7 -13   0 0.70065 0.32112   9
   7 -13   0 0.14185 0.66151   6
  -7 -13   0 -0.0456 0.60222  12
   7 -13   0 1.74404 0.67776   9
  -7 -13   0 0.62833 0.87208  11
   7 -13   0 1.35660 0.61272  10
   7  13   0 0.27707 0.49646  10
   7  13   0 1.55300 0.76929   8
  -7  13   0 0.19484 0.47497   7
  -7  13   0 1.63316 0.93767  11
  -8 -13   0 16.0954 1.85118  12
   8 -13   0 15.3721 2.12565   6
   8 -13   0 16.0510 1.69954   9
  -8 -13   0 18.0833 2.53775  11
   8 -13   0 16.4454 1.79064  10
   8  13   0 11.5370 1.72836  10
  -8  13   0 15.1342 2.47059  11
   8  13   0 14.9606 2.03536   8
  -8  13   0 16.2288 1.59310   7
  -9 -13   0 9.42006 1.64481  12
  -9 -13   0 11.5183 2.11221  11
   9 -13   0 8.26078 1.56866  10
  -9  13   0 5.98111 1.84247  11
   9  13   0 9.14429 1.58069  10
   9  13   0 9.70668 1.78643   8
  -9  13   0 8.42412 1.37583   7
  10 -13   0 5.30295 1.31279  10
 -10 -13   0 2.89264 1.52948  11
 -10 -13   0 7.59616 1.51763  12
  10 -13   0 4.43825 1.35767   6
 -10  13   0 3.79166 1.79210  11
  10  13   0 1.64077 1.13846   8
  10  13   0 4.21505 1.23886  10
  11 -13   0 29.4324 3.16666   6
  11 -13   0 33.5113 4.34650  10
  11  13   0 32.5486 3.18091   8
  11  13   0 36.2521 3.59485  10
  12 -13   0 9.41575 2.02834   6
   0 -14   0 402.540 24.8328   3
   0 -14   0 407.031 25.2520   5
   0 -14   0 418.899 27.5255   1
   0 -14   0 391.443 14.5206  12
   0 -14   0 355.437 23.2796   4
   0 -14   0 384.225 14.3767  10
   0 -14   0 404.279 24.6223   5
   0 -14   0 355.561 14.9147  10
   0 -14   0 368.476 14.4000   6
   0 -14   0 359.965 14.4338   9
   0  14   0 378.767 25.9303   1
   0  14   0 400.053 24.5302   3
   0  14   0 364.771 25.9957   2
   0  14   0 364.476 25.4705   2
   0  14   0 385.485 23.8459   4
   0  14   0 362.486 14.8814  11
   0  14   0 359.588 13.9039   8
   0  14   0 382.286 13.9641   7
   1 -14   0 711.315 26.7407  10
  -1 -14   0 714.308 35.5344   4
  -1 -14   0 696.978 26.7036   9
   1 -14   0 720.766 37.8845   5
   1 -14   0 732.656 26.5887   6
   1 -14   0 742.864 26.7444  12
  -1 -14   0 700.128 26.8545  12
  -1 -14   0 654.463 36.9573   5
   1 -14   0 720.541 38.3136   3
   1 -14   0 690.130 26.8224   9
   1 -14   0 735.402 39.3992   2
  -1 -14   0 747.017 26.3085   6
  -1 -14   0 763.783 26.7583  10
   1 -14   0 763.174 40.4695   1
   1 -14   0 758.363 38.7574   4
  -1 -14   0 753.756 38.4775   5
  -1 -14   0 732.325 37.6971   3
  -1  14   0 718.372 38.0052   3
  -1  14   0 740.094 38.9075   4
   1  14   0 718.069 39.4743   2
  -1  14   0 677.663 38.6008   2
  -1  14   0 705.290 27.2623  11
  -1  14   0 742.560 26.1621   7
   1  14   0 725.443 27.2995  11
   1  14   0 720.393 26.3038   8
  -1  14   0 715.655 37.9075   5
   1  14   0 703.088 39.7495   1
   1  14   0 712.572 35.5149   4
   1  14   0 729.633 40.1060   2
  -1  14   0 699.831 26.2220   8
   1  14   0 754.426 37.6577   3
  -1  14   0 781.353 40.1406   1
   2 -14   0 11.4114 6.93757   4
  -2 -14   0 5.90326 4.89169   4
  -2 -14   0 4.48166 0.92572  12
   2 -14   0 2.87161 5.69166   2
   2 -14   0 15.5067 8.37207   3
   2 -14   0 3.61948 0.78405   9
  -2 -14   0 5.20126 5.88691   3
  -2 -14   0 5.69685 0.96637  11
  -2 -14   0 -0.4037 5.92991   5
   2 -14   0 5.58980 6.98317   5
   2 -14   0 5.42170 0.55662   7
  -2 -14   0 5.56041 0.63554   6
  -2 -14   0 5.06376 0.87415   9
  -2 -14   0 3.59157 7.09244   2
   2 -14   0 0.35515 6.85568   1
   2 -14   0 5.07547 0.86043  10
   2 -14   0 6.34438 0.95063   6
   2  14   0 12.4293 7.54732   1
   2  14   0 4.78433 0.81927  10
   2  14   0 3.09031 6.06416   3
  -2  14   0 3.36030 6.53201   2
  -2  14   0 9.04578 6.32390   3
  -2  14   0 4.58440 0.52621   7
   2  14   0 7.87273 7.17671   2
  -2  14   0 3.98296 0.93637  11
  -2  14   0 5.73163 0.75017   8
  -2  14   0 0.21184 5.83699   5
   2  14   0 4.12613 0.66419   8
   2  14   0 4.21912 6.64161   1
  -2  14   0 4.51553 5.72714   1
   3 -14   0 147.978 6.55508   6
   3 -14   0 148.681 5.91308   7
  -3 -14   0 152.897 6.86290  11
  -3 -14   0 154.308 6.34554   9
   3 -14   0 145.891 6.69188   9
  -3 -14   0 157.643 5.93584   6
   3 -14   0 148.424 6.44945  10
  -3 -14   0 143.809 6.73562  12
   3  14   0 146.555 6.28245   8
   3  14   0 158.062 6.60090  10
  -3  14   0 153.975 6.21037   8
  -3  14   0 150.017 5.88742   7
  -3  14   0 154.885 6.08417  12
  -3  14   0 151.820 7.17020  11
  -4 -14   0 19.5559 1.79908  12
   4 -14   0 20.8502 1.64745  10
  -4 -14   0 23.2052 2.01840  11
  -4 -14   0 20.3756 1.44661   9
   4 -14   0 17.5169 1.62620   6
  -4 -14   0 21.4051 1.21455   6
   4 -14   0 19.9016 1.73019   9
  -4  14   0 20.2237 1.22918  12
   4  14   0 19.4196 1.57919   8
  -4  14   0 23.2924 2.18559  11
  -4  14   0 20.7404 1.51290   8
   4  14   0 19.0529 1.65132  10
  -4  14   0 19.9743 1.24757   7
   5 -14   0 24.5126 1.99235   9
  -5 -14   0 19.9251 1.93081  12
  -5 -14   0 21.0479 1.24995   6
  -5 -14   0 22.0438 2.04720  11
   5 -14   0 21.7249 1.76164  10
  -5  14   0 21.8271 1.40769   7
  -5  14   0 21.8397 1.20953  12
  -5  14   0 22.1779 2.32230  11
   5  14   0 20.6343 1.71935   8
  -5  14   0 17.7716 1.52989   8
  -5  14   0 20.3486 1.13479  12
   5  14   0 21.1415 1.83399  10
  -6 -14   0 142.808 6.94387  11
   6 -14   0 131.367 6.45113   6
   6 -14   0 130.487 6.21734  10
  -6 -14   0 139.612 5.51180   9
   6 -14   0 139.521 6.46360   9
   6  14   0 126.707 6.29829  10
  -6  14   0 130.146 5.63044   7
   6  14   0 131.048 6.23053   8
  -6  14   0 131.691 7.03466  11
  -7 -14   0 2.87274 0.49877   9
  -7 -14   0 3.82458 1.05576  12
   7 -14   0 5.14971 1.07958   9
   7 -14   0 4.23097 1.04512   6
   7 -14   0 4.93738 1.01020  10
  -7 -14   0 3.72471 1.24679  11
   7  14   0 3.76886 0.90826   8
   7  14   0 2.75048 0.84479  10
  -7  14   0 0.99971 1.03186  11
  -7  14   0 3.36840 0.74460   7
   8 -14   0 4.35873 1.30452   6
   8 -14   0 4.73138 1.14636  10
   8 -14   0 2.95331 0.97343   9
  -8 -14   0 4.47045 1.09940  12
  -8 -14   0 4.82478 1.51343  11
  -8  14   0 2.97294 1.27181  11
   8  14   0 4.90763 1.19641  10
   8  14   0 4.65119 1.23103   8
  -8  14   0 5.12269 0.99665   7
   9 -14   0 33.9516 2.84281  10
  -9 -14   0 35.7415 2.87290  12
  -9 -14   0 32.1402 3.19805  11
   9 -14   0 35.1492 3.20834   6
   9  14   0 34.6017 2.90795  10
   9  14   0 31.2441 2.88594   8
  -9  14   0 32.6961 2.41719   7
  10 -14   0 52.4411 3.77655  10
 -10 -14   0 50.8061 3.80922  12
 -10 -14   0 55.5540 4.39323  11
  10 -14   0 54.7930 4.15577   6
  10  14   0 54.4733 3.92863  10
 -10  14   0 51.6817 4.62978  11
  10  14   0 48.7973 3.82679   8
  11 -14   0 24.8697 4.68603  10
  11 -14   0 24.7965 2.92067   6
   0 -15   0 4.11190 6.03450   5
   0 -15   0 6.19882 7.37833   1
   0 -15   0 0.48397 0.42052   9
   0 -15   0 -0.1147 0.28938   6
   0 -15   0 0.78781 5.62803   4
   0 -15   0 8.68571 6.31161   3
   0 -15   0 -8.0846 5.39603   5
   0 -15   0 0.43194 0.32393  12
   0  15   0 7.67218 6.22892   4
   0  15   0 0.17496 0.25986   7
   0  15   0 0.30308 0.29134   8
   0  15   0 -3.0732 5.72439   2
   0  15   0 -11.058 5.84172   1
   0  15   0 -0.4158 0.41017  11
   0  15   0 -10.026 5.57934   2
   1 -15   0 22.6897 1.69065  12
  -1 -15   0 15.5565 6.81368   4
   1 -15   0 29.8763 9.36403   2
  -1 -15   0 21.2198 1.63798   9
   1 -15   0 31.4381 8.77231   4
   1 -15   0 21.4589 1.75716   9
  -1 -15   0 24.5119 1.72017  10
  -1 -15   0 22.2568 7.89262   5
  -1 -15   0 24.8609 1.48504   6
   1 -15   0 23.8234 1.63018   6
  -1 -15   0 23.8031 1.82182  12
  -1 -15   0 29.0018 9.16572   5
  -1 -15   0 13.7223 7.12801   3
   1 -15   0 30.4141 10.7664   5
   1 -15   0 25.4982 1.75811  10
   1 -15   0 18.1917 8.67166   1
   1 -15   0 27.4122 10.2116   3
  -1  15   0 9.77482 8.11260   5
  -1  15   0 24.7809 1.37015   7
   1  15   0 23.2123 6.76060   4
  -1  15   0 23.7818 1.40656   8
   1  15   0 30.0500 8.68960   3
  -1  15   0 25.7511 8.37432   1
  -1  15   0 10.0418 6.99609   2
   1  15   0 15.9648 7.91754   1
  -1  15   0 21.6567 7.52490   4
   1  15   0 22.8981 1.43947   8
   1  15   0 31.9315 9.45165   2
   1  15   0 26.9479 2.16758  11
   1  15   0 22.1093 7.94000   2
  -1  15   0 30.6763 8.80182   3
  -1  15   0 23.6234 2.02693  11
   2 -15   0 18.8618 8.70982   4
  -2 -15   0 24.8287 8.24124   5
  -2 -15   0 23.8374 1.71188   9
  -2 -15   0 24.6463 1.89184  11
   2 -15   0 21.7571 1.81280   9
  -2 -15   0 31.1661 7.41222   4
  -2 -15   0 15.1108 8.68181   2
   2 -15   0 37.8702 9.82681   5
   2 -15   0 22.8438 1.70882   6
   2 -15   0 17.7202 8.06011   2
   2 -15   0 37.9239 11.3056   1
  -2 -15   0 22.7395 1.85017  12
   2 -15   0 24.5899 1.71910  10
  -2 -15   0 15.1056 8.06161   3
   2 -15   0 25.5662 8.33344   3
  -2 -15   0 23.6474 1.39254   6
  -2  15   0 19.2702 8.29166   1
   2  15   0 29.2687 9.69333   1
  -2  15   0 26.7518 9.56512   2
  -2  15   0 23.6948 2.05579  11
   2  15   0 23.3225 9.41122   2
  -2  15   0 17.6281 8.51091   4
   2  15   0 21.4171 1.65656  10
   2  15   0 30.6383 8.42837   5
   2  15   0 25.4715 1.54556   8
   2  15   0 16.2746 8.16663   3
  -2  15   0 22.0234 1.41524   8
  -2  15   0 33.3154 8.67049   3
   2  15   0 17.5128 8.51926   1
  -2  15   0 16.9619 7.55509   5
  -2  15   0 26.2616 1.34736   7
  -3 -15   0 104.023 4.60142   9
   3 -15   0 98.5365 4.67608  10
  -3 -15   0 102.426 4.15656   6
   3 -15   0 96.7344 4.90031   9
  -3 -15   0 100.074 5.04522  11
   3 -15   0 92.3905 4.07709   7
   3 -15   0 103.765 4.82343   6
  -3 -15   0 105.431 5.05877  12
  -3  15   0 97.5534 4.35877   8
  -3  15   0 99.4893 5.36879  11
   3  15   0 101.731 4.49714   8
  -3  15   0 98.2845 4.07502   7
   3  15   0 101.289 4.78203  10
   4 -15   0 2.37185 0.71990  10
   4 -15   0 3.56173 0.86813   6
  -4 -15   0 3.39987 0.67902   9
   4 -15   0 3.29015 0.90308   9
  -4 -15   0 3.26697 0.51051   6
  -4 -15   0 2.41037 0.80620  12
  -4 -15   0 2.57920 0.84862  11
   4  15   0 2.62786 0.73913  10
  -4  15   0 2.62687 0.52289  12
  -4  15   0 2.56962 0.48380   7
  -4  15   0 2.18494 0.95532  11
   4  15   0 2.17330 0.63250   8
  -4  15   0 2.67078 0.64593   8
  -5 -15   0 13.7398 1.57037  12
  -5 -15   0 14.5848 1.74472  11
   5 -15   0 14.5761 1.60875   9
   5 -15   0 13.6655 1.64001  10
   5 -15   0 13.2171 1.54387   6
  -5 -15   0 14.5477 1.08784   6
  -5 -15   0 15.2747 1.22914   9
  -5  15   0 14.7695 1.13655   7
   5  15   0 15.6795 1.58461  10
  -5  15   0 15.9606 2.27783  11
  -5  15   0 14.5574 1.37988   8
  -5  15   0 14.3889 1.02012  12
   5  15   0 13.6412 1.38391   8
  -6 -15   0 26.6767 2.33590  12
   6 -15   0 27.9158 2.32372   9
   6 -15   0 25.2739 2.28386   6
   6 -15   0 26.8748 2.14630  10
  -6 -15   0 28.4702 2.58600  11
   6  15   0 25.9597 2.14653   8
  -6  15   0 27.0022 1.73438   7
   6  15   0 27.0593 2.24435  10
  -6  15   0 24.8360 2.08135   8
  -6  15   0 32.5325 2.87077  11
  -6  15   0 25.3574 1.09666  12
  -7 -15   0 0.12719 0.33619   9
   7 -15   0 0.20659 0.41873  10
   7 -15   0 0.30140 0.51648   6
  -7 -15   0 0.57886 0.80642  12
   7 -15   0 -0.5189 0.49275   9
  -7 -15   0 -0.4531 0.83637  11
  -7  15   0 -1.0938 0.61530  11
   7  15   0 -0.0973 0.50672   8
   7  15   0 -0.5450 0.46594  10
  -7  15   0 -0.2393 0.39691   7
   8 -15   0 0.56449 0.84583   6
   8 -15   0 -0.4119 0.56068   9
   8 -15   0 -0.2324 0.47969  10
  -8 -15   0 -0.9090 0.59643  12
  -8 -15   0 -0.6095 0.76726  11
  -8  15   0 -1.1724 0.46400   7
   8  15   0 0.39562 0.52067  10
  -8  15   0 -0.3468 0.80450  11
   8  15   0 -0.2337 0.56691   8
  -9 -15   0 53.3990 3.79876  12
   9 -15   0 51.7915 3.64318  10
  -9 -15   0 49.9807 4.15837  11
   9 -15   0 61.5210 4.18653   6
  -9  15   0 54.8810 4.47461  11
   9  15   0 51.1031 3.74451  10
   9  15   0 49.8600 3.62985   8
  -9  15   0 53.1718 3.21844   7
 -10 -15   0 8.95638 1.78629  12
 -10 -15   0 10.8883 2.14756  11
  10 -15   0 6.35356 1.66080   6
  10 -15   0 9.18112 1.80626  10
  10  15   0 7.90645 1.64635   8
 -10  15   0 5.53520 2.10934  11
  10  15   0 9.70294 1.93574  10
  11 -15   0 26.7647 2.77209  10
  11 -15   0 27.8410 3.15205   6
  11  15   0 24.1411 4.64614   8
  11  15   0 26.8479 2.94523  10
   0 -16   0 967.547 35.0985  10
   0 -16   0 893.358 47.3625   5
   0 -16   0 1006.51 48.6932   3
   0 -16   0 954.993 35.2690   9
   0 -16   0 954.211 34.7740   6
   0 -16   0 1001.16 47.6917   4
   0 -16   0 984.062 35.2774  12
   0 -16   0 1076.36 52.9106   1
   0  16   0 984.260 48.1737   3
   0  16   0 879.566 49.3312   1
   0  16   0 977.626 50.6056   2
   0  16   0 916.933 46.2523   4
   0  16   0 957.988 49.7902   2
   0  16   0 949.829 35.7846  11
   0  16   0 939.679 34.5648   8
   0  16   0 915.023 34.8697   7
   1 -16   0 -4.4198 6.09189   5
   1 -16   0 -1.1899 7.50907   1
  -1 -16   0 0.09839 0.30106  10
   1 -16   0 -12.465 6.10307   5
  -1 -16   0 0.32238 0.34709  12
   1 -16   0 5.62891 7.21446   2
   1 -16   0 1.53475 7.25413   4
  -1 -16   0 0.60434 6.45084   5
   1 -16   0 -0.1535 0.24399   6
   1 -16   0 0.47706 0.39824   9
  -1 -16   0 3.45104 6.44090   5
   1 -16   0 9.51749 7.11684   3
   1 -16   0 0.54600 0.34676  10
  -1 -16   0 -14.673 5.62561   4
  -1 -16   0 -0.3558 0.27886   9
   1 -16   0 0.24886 0.31131  12
  -1  16   0 3.29548 7.46699   4
   1  16   0 -7.2845 6.21238   3
   1  16   0 0.34672 7.22322   1
   1  16   0 0.53533 0.50801  11
  -1  16   0 -0.7573 0.34039  11
  -1  16   0 -3.2990 6.78017   3
   1  16   0 -4.9156 6.93723   2
   1  16   0 -2.7618 6.87740   2
   1  16   0 -0.2698 0.25138   8
  -1  16   0 -6.8112 6.91894   2
  -1  16   0 -0.1289 0.21802   7
  -1  16   0 -6.3324 7.74039   1
  -1  16   0 -6.3282 7.33241   5
   1  16   0 -1.4382 5.63368   4
  -1  16   0 0.23346 0.26205   8
  -2 -16   0 11.1038 1.12015   9
  -2 -16   0 11.9788 0.93949   6
  -2 -16   0 13.3160 1.39779  11
   2 -16   0 10.7000 1.23247   9
   2 -16   0 9.53862 1.08327   6
   2 -16   0 9.54760 1.08991  10
  -2 -16   0 9.36646 1.44963  12
  -2  16   0 9.94752 0.79878   7
  -2  16   0 10.8080 1.61575  11
   2  16   0 11.4149 1.18441  10
  -2  16   0 10.4122 0.91517   8
   2  16   0 9.34533 0.95106   8
  -3 -16   0 1.85052 0.74253  11
   3 -16   0 2.57590 0.74541   6
  -3 -16   0 2.64460 0.62785   9
  -3 -16   0 2.29546 0.46369   6
   3 -16   0 3.10432 0.73860  10
   3 -16   0 3.14963 0.53869   7
   3 -16   0 1.74496 0.67589   9
  -3 -16   0 2.04761 0.72741  12
  -3  16   0 1.21670 0.37260   7
   3  16   0 1.49149 0.58576  10
   3  16   0 2.27492 0.58203   8
  -3  16   0 1.90330 0.83628  11
  -3  16   0 1.98755 0.56714   8
  -4 -16   0 20.9885 1.29404   6
   4 -16   0 23.0483 1.92519   6
  -4 -16   0 22.0573 1.62239   9
  -4 -16   0 20.2382 1.91970  12
   4 -16   0 21.4927 1.78488  10
  -4 -16   0 23.2987 2.13561  11
   4 -16   0 25.2524 2.08813   9
  -4 -16   0 22.2028 1.31685   6
   4  16   0 23.0161 1.89955  10
  -4  16   0 22.4277 2.26889  11
  -4  16   0 21.0889 1.60994   8
  -4  16   0 22.2352 1.46676   7
  -4  16   0 19.7428 1.35800  12
   4  16   0 22.0163 1.67880   8
  -5 -16   0 30.9937 1.91846   9
  -5 -16   0 28.3271 2.51709  11
   5 -16   0 29.1827 2.20144  10
   5 -16   0 26.6439 2.23667   6
   5 -16   0 28.1523 2.33874   9
  -5 -16   0 27.4734 2.68132  12
  -5  16   0 26.9508 1.65391   7
   5  16   0 28.9161 2.36569   8
  -5  16   0 35.4046 2.96388  11
  -5  16   0 28.7542 1.82949  12
  -5  16   0 27.8513 1.51611  12
  -6 -16   0 7.16676 1.50478  11
   6 -16   0 8.84424 1.35095  10
   6 -16   0 8.42535 1.50018   6
  -6 -16   0 8.23046 0.94508   9
   6 -16   0 9.25052 1.55985   9
  -6 -16   0 5.89455 1.30824  12
  -6  16   0 8.51535 1.74077  11
  -6  16   0 7.39093 1.20456   8
  -6  16   0 8.30359 0.54012  12
   6  16   0 5.99467 1.13979   8
   6  16   0 8.52006 1.45274  10
  -6  16   0 6.80360 0.52391  12
  -6  16   0 8.37142 0.92862   7
  -7 -16   0 3.63805 0.66377   9
  -7 -16   0 3.62845 1.12695  12
   7 -16   0 2.71948 0.96385   6
  -7 -16   0 2.67495 1.07674  11
   7 -16   0 2.96034 0.90199  10
  -7  16   0 3.22266 1.31318  11
  -7  16   0 4.21815 0.81432   7
   7  16   0 2.76811 0.98519   8
   7  16   0 2.53336 0.87587  10
   8 -16   0 0.65781 0.83459   6
  -8 -16   0 -0.5608 0.76013  12
  -8 -16   0 0.09033 0.82940  11
  -8 -16   0 0.01497 0.41784   9
   8 -16   0 1.23751 0.74002   9
   8 -16   0 0.99426 0.66419  10
   8  16   0 1.48537 0.78869   8
  -8  16   0 -0.2213 0.89129  11
   8  16   0 1.00884 0.66241  10
  -8  16   0 0.56878 0.59301   7
  -9 -16   0 -1.9935 1.00013  11
   9 -16   0 0.89748 1.00028   6
  -9 -16   0 0.93120 0.85892  12
   9 -16   0 0.40598 0.78716  10
   9  16   0 -0.0184 0.75635   8
  -9  16   0 0.91592 0.68711   7
   9  16   0 0.87000 0.70768  10
  10 -16   0 1.17129 1.08488   6
 -10 -16   0 4.48951 1.60165  11
  10 -16   0 2.72152 1.00541  10
 -10  16   0 4.96534 1.81040  11
  10  16   0 2.19848 1.08696   8
  10  16   0 3.31103 1.18956  10
  11 -16   0 1.36127 1.10636  10
  11  16   0 2.20658 1.19680  10
  11  16   0 0.12961 1.05283   8
   0 -17   0 1.04223 0.48212   9
   0 -17   0 0.50228 0.46842  12
   0 -17   0 0.96227 0.40980  10
   0  17   0 0.11037 0.50872  11
  -1 -17   0 6.22359 1.06671  10
  -1 -17   0 4.90513 0.76075   6
   1 -17   0 7.06120 1.14762   9
   1 -17   0 5.31753 0.91057   6
  -1 -17   0 4.96715 0.99072   9
  -1 -17   0 4.47700 0.95593  12
   1 -17   0 3.97910 0.77000  10
   1  17   0 4.91342 0.70073   8
  -1  17   0 6.29521 1.25281  11
  -1  17   0 2.68133 0.74087   7
  -1  17   0 5.28452 0.71777   8
   1  17   0 6.31792 1.26403  11
  -2 -17   0 24.3374 2.76717  10
  -2 -17   0 24.8894 1.95443  11
   2 -17   0 22.5603 1.72762   6
  -2 -17   0 22.4283 1.92557  12
  -2 -17   0 22.1654 1.74852   9
  -2 -17   0 23.1349 1.44557   6
   2 -17   0 23.2803 1.78031  10
   2 -17   0 24.6645 1.94346   9
   2  17   0 23.1997 1.55283   8
  -2  17   0 20.4338 2.03857  11
   2  17   0 23.9826 1.81592  10
   2  17   0 21.2345 2.09425  11
  -2  17   0 23.6081 1.34543   7
  -2  17   0 22.5432 1.47649   8
  -3 -17   0 1.70811 0.74760  12
   3 -17   0 1.91076 0.68954   6
  -3 -17   0 1.88793 0.74340  11
   3 -17   0 1.66326 0.56123  10
  -3 -17   0 1.52151 0.43346   6
   3 -17   0 0.78398 0.64561   9
  -3 -17   0 2.35338 0.68313   9
  -3  17   0 2.12669 0.92719  11
  -3  17   0 1.86504 0.53095   8
  -3  17   0 2.03451 0.44328   7
   3  17   0 1.68104 0.54704   8
   3  17   0 1.48781 0.55603  10
   4 -17   0 256.807 10.7153  10
  -4 -17   0 275.021 11.3780  11
  -4 -17   0 255.573 11.1806  12
  -4 -17   0 267.494 9.96302   6
   4 -17   0 278.108 13.0688   6
  -4 -17   0 259.921 10.4595   9
   4 -17   0 263.410 11.0769   9
   4  17   0 259.677 10.8644  10
  -4  17   0 261.285 11.6139  11
  -4  17   0 250.892 10.3626   8
   4  17   0 260.763 10.5293   8
  -5 -17   0 49.6238 2.70134   9
  -5 -17   0 48.9297 3.36775  12
  -5 -17   0 55.2071 3.59168  11
   5 -17   0 48.6771 3.06204  10
   5 -17   0 46.8353 3.18123   6
   5 -17   0 52.4605 3.37531   9
  -5  17   0 51.0514 3.80700  11
   5  17   0 43.5231 2.83693   8
  -5  17   0 50.4010 2.45625   7
  -5  17   0 46.4586 2.26725  12
  -5  17   0 44.4541 2.77836   8
   5  17   0 48.4373 3.11302  10
   6 -17   0 144.027 6.88945  10
  -6 -17   0 170.154 7.76565  11
  -6 -17   0 151.524 6.26159   9
   6 -17   0 161.874 7.37658   6
  -6 -17   0 134.813 7.07869  12
  -6  17   0 141.910 6.70108   8
  -6  17   0 146.796 5.63185  12
   6  17   0 147.387 6.86774   8
   6  17   0 147.340 7.03543  10
  -6  17   0 153.048 6.20538   7
  -6  17   0 148.770 7.90072  11
  -6  17   0 143.893 5.59096  12
   7 -17   0 92.4549 5.09923  10
   7 -17   0 95.6408 5.28607   9
   7 -17   0 101.927 5.58548   6
  -7 -17   0 96.8092 4.24640   9
  -7 -17   0 107.540 5.95060  11
  -7 -17   0 84.5532 5.25390  12
  -7  17   0 100.595 4.53048   7
   7  17   0 94.9409 5.28117  10
  -7  17   0 100.306 6.17779  11
   7  17   0 88.0631 5.01392   8
   8 -17   0 66.3669 4.24223   9
  -8 -17   0 65.3959 3.13675   9
  -8 -17   0 67.6310 4.42205  12
  -8 -17   0 69.2489 4.76672  11
   8 -17   0 66.7715 5.78071  10
   8  17   0 67.9295 4.19204   8
  -8  17   0 66.7279 3.57576   7
   8  17   0 65.9088 4.30298  10
  -8  17   0 76.7393 6.02925  11
  -9 -17   0 25.6902 2.60270  12
   9 -17   0 21.7223 2.90409   6
   9 -17   0 23.9766 2.35147   9
   9 -17   0 20.5598 2.29117  10
  -9 -17   0 23.0583 3.07624  11
  -9  17   0 26.8938 3.69716  11
   9  17   0 21.2444 2.37220  10
   9  17   0 21.5055 2.43781   8
  -9  17   0 23.7590 2.00194   7
 -10 -17   0 2.34206 1.53977  11
  10 -17   0 4.81364 1.49608   6
 -10 -17   0 3.66809 1.32746  12
  10 -17   0 1.71918 0.90299  10
  10  17   0 1.01154 0.96128  10
  10  17   0 2.07443 1.16028   8
 -10  17   0 4.71292 1.88796  11
  11 -17   0 230.651 11.0857  10
  11 -17   0 221.205 11.4155   6
  11  17   0 240.476 11.3321   8
  11  17   0 246.761 11.4568  10
   0 -18   0 236.348 10.4047   9
   0 -18   0 249.368 10.4831  12
   0 -18   0 255.642 10.0070   6
   0 -18   0 261.147 10.3568  10
   0  18   0 263.445 9.82824   7
   0  18   0 252.302 9.78244   8
   0  18   0 254.471 11.0413  11
   1 -18   0 150.155 6.50630  10
  -1 -18   0 143.522 6.54429   9
  -1 -18   0 147.646 6.06118   6
   1 -18   0 148.852 6.30124   6
   1 -18   0 136.719 6.58524   9
  -1 -18   0 143.453 6.49335  10
  -1 -18   0 147.011 6.70352  12
   1  18   0 141.752 5.96746   8
  -1  18   0 146.682 5.96545   8
  -1  18   0 147.240 7.11013  11
   1  18   0 145.256 7.10560  11
  -2 -18   0 52.3285 2.62287   6
  -2 -18   0 53.4185 3.08591  10
   2 -18   0 53.3516 3.05758  10
  -2 -18   0 55.6522 3.40129  12
  -2 -18   0 56.3341 3.12532   9
  -2 -18   0 51.7020 3.14665  11
   2 -18   0 53.3158 3.23279   9
   2 -18   0 52.5943 3.01067   6
  -2  18   0 53.3215 2.69074   8
   2  18   0 55.0080 2.77736   8
  -2  18   0 49.6556 2.46483   7
  -2  18   0 55.0300 3.63190  11
   2  18   0 51.7825 3.58272  11
  -3 -18   0 80.4251 4.42149  12
   3 -18   0 79.0633 4.38971   9
  -3 -18   0 73.7827 4.41773  11
  -3 -18   0 74.5792 3.97786   9
   3 -18   0 87.5008 4.31744   6
   3 -18   0 82.8292 4.17941  10
  -3 -18   0 82.7632 3.57074   6
  -3  18   0 82.6195 3.83257   8
   3  18   0 75.7515 4.15164  10
   3  18   0 79.6897 3.84886   8
  -3  18   0 78.6424 3.44532   7
  -3  18   0 86.7933 4.98728  11
   4 -18   0 92.2687 5.14689   6
   4 -18   0 103.732 5.01463  10
  -4 -18   0 108.203 5.52532  11
  -4 -18   0 95.1125 4.69105   9
   4 -18   0 102.494 5.28775   9
  -4 -18   0 99.2904 4.22439   6
  -4 -18   0 87.6534 5.12445  12
  -4  18   0 102.398 4.46500   7
  -4  18   0 100.417 4.65477   8
  -4  18   0 101.568 5.83494  11
   4  18   0 107.218 5.13776  10
   4  18   0 106.604 4.83412   8
  -5 -18   0 66.3498 4.24017  12
   5 -18   0 68.5701 4.16706   6
  -5 -18   0 76.0848 3.71970   9
  -5 -18   0 81.1432 4.66861  11
  -5 -18   0 76.4653 3.29181   6
   5 -18   0 69.5547 4.02683  10
   5  18   0 76.7350 3.99847   8
  -5  18   0 69.8496 3.23646  12
  -5  18   0 81.5523 5.02263  11
  -5  18   0 68.2197 3.76234   8
  -5  18   0 78.4870 3.39679   7
   5  18   0 74.9109 4.22765  10
   6 -18   0 73.4076 4.37236   9
  -6 -18   0 75.7296 3.60254   9
   6 -18   0 69.5392 4.06700  10
  -6 -18   0 73.6372 4.49495  12
  -6 -18   0 74.0697 4.71823  11
   6 -18   0 69.4687 4.37310   6
  -6  18   0 77.9294 5.03607  11
   6  18   0 73.8470 4.28191  10
  -6  18   0 64.8598 3.86155   8
  -6  18   0 79.4980 3.49475   7
  -6  18   0 69.1575 2.95077  12
  -6  18   0 69.4011 3.00615  12
   6  18   0 71.7826 4.04991   8
   7 -18   0 136.301 6.94529   6
  -7 -18   0 133.022 5.61418   9
   7 -18   0 132.415 6.56494  10
  -7 -18   0 128.093 6.81232  12
   7 -18   0 133.218 6.73969   9
  -7  18   0 136.518 7.59900  11
   7  18   0 128.791 6.62528  10
   7  18   0 125.577 6.41445   8
  -7  18   0 133.470 5.75740   7
  -8 -18   0 12.1691 2.20953  11
   8 -18   0 11.9254 2.02798  10
   8 -18   0 9.70368 1.92975   6
  -8 -18   0 11.5983 1.39417   9
  -8 -18   0 12.2955 2.15292  12
   8 -18   0 13.3104 2.01508   9
  -8  18   0 12.5951 2.35325  11
  -8  18   0 9.79043 1.33043   7
   8  18   0 11.9087 2.01381   8
   9 -18   0 1.29848 0.79930  10
   9 -18   0 0.87145 0.87180   9
  -9 -18   0 -0.7932 1.13378  11
   9 -18   0 1.54014 1.12428   6
   9  18   0 -0.1531 0.84708   8
  -9  18   0 0.86811 0.72425   7
  -9  18   0 2.18952 1.56307  11
   9  18   0 0.15035 0.76148  10
  10 -18   0 27.4343 3.13258   6
 -10 -18   0 28.8678 3.10462  12
  10 -18   0 36.3428 3.06408  10
 -10 -18   0 33.3878 3.58418  11
  10  18   0 38.0979 3.18103   8
  10  18   0 27.4948 2.95077  10
 -10  18   0 27.8873 4.03716  11
  11 -18   0 80.2372 5.77970   6
  11 -18   0 91.0111 5.64318  10
  11  18   0 91.3156 5.87274  10
  11  18   0 97.4328 6.02220   8
   0 -19   0 0.22858 0.45933   9
   0 -19   0 0.53762 0.32207   6
   0 -19   0 0.86481 0.39784  10
   0 -19   0 0.46717 0.54306  12
   0  19   0 1.15910 0.41761   7
   0  19   0 0.74016 0.69717  11
   0  19   0 0.42072 0.31979   8
   1 -19   0 33.2108 2.19863  10
  -1 -19   0 30.3370 2.30101  12
  -1 -19   0 28.8322 2.15106  10
   1 -19   0 26.5993 1.94040   6
   1 -19   0 29.0212 2.24191   9
  -1 -19   0 27.2364 2.11498   9
  -1 -19   0 28.3884 1.79564   6
   1  19   0 26.8409 2.48860  11
  -1  19   0 29.9309 1.75663   8
  -1  19   0 27.8931 1.67225   7
  -1  19   0 27.4906 2.45755  11
   1  19   0 26.8916 1.71567   8
   2 -19   0 220.489 9.62644   9
   2 -19   0 220.769 9.33074  10
  -2 -19   0 221.685 9.39111   9
   2 -19   0 221.836 9.25332   6
  -2 -19   0 221.939 9.72270  12
  -2 -19   0 223.090 9.40733  10
  -2 -19   0 228.840 8.77956   6
  -2  19   0 229.902 10.2104  11
  -2  19   0 223.607 8.86398   8
   2  19   0 227.175 8.94214   8
  -2  19   0 219.239 9.47381   7
   2  19   0 217.501 10.1167  11
   3 -19   0 34.6396 2.59645   6
   3 -19   0 34.1768 2.68715   9
  -3 -19   0 35.3051 2.66538  11
  -3 -19   0 35.0513 2.67884   6
  -3 -19   0 33.3344 2.35325   9
   3 -19   0 34.7488 2.45098  10
  -3  19   0 37.2378 2.16946   8
   3  19   0 34.3518 2.46149  10
   3  19   0 36.5152 2.21808   8
  -3  19   0 38.9081 3.15211  11
  -3  19   0 35.8912 2.18206   7
  -4 -19   0 50.8737 3.45984  11
  -4 -19   0 47.7062 2.89201   9
  -4 -19   0 46.9827 3.35741  12
   4 -19   0 54.0973 3.33814   6
  -4 -19   0 49.6206 2.46329   6
   4  19   0 51.4183 2.93830   8
  -4  19   0 49.4814 3.77227  11
  -4  19   0 51.7154 2.44605   7
  -4  19   0 43.9784 2.99497   8
   4  19   0 53.4821 3.27268  10
   5 -19   0 293.156 12.4143  10
  -5 -19   0 313.098 11.4677   6
  -5 -19   0 318.816 12.0808   9
   5 -19   0 293.012 12.8028   9
  -5 -19   0 328.519 13.2694  11
   5 -19   0 274.809 12.5294   6
  -5 -19   0 292.035 12.8938  12
  -5  19   0 297.540 12.1113   8
   5  19   0 304.327 12.2431   8
  -5  19   0 307.799 13.5588  11
  -5  19   0 304.907 11.5040   7
   5  19   0 299.052 12.6000  10
  -6 -19   0 0.27567 0.55661   9
  -6 -19   0 0.74890 0.61627   6
  -6 -19   0 -0.7033 0.55877  12
   6 -19   0 0.93656 0.76653   9
   6 -19   0 0.80015 0.60256  10
   6 -19   0 0.73886 0.70621   6
  -6 -19   0 0.67500 0.83213  11
  -6  19   0 0.14303 0.47067   8
   6  19   0 0.92220 0.66346   8
   6  19   0 0.20265 0.53932  10
  -6  19   0 0.72780 0.46643   7
  -6  19   0 1.80657 0.98512  11
  -6  19   0 1.88916 0.42889  12
  -7 -19   0 106.171 6.10813  11
   7 -19   0 95.3310 5.31644  10
   7 -19   0 107.103 5.79562   6
  -7 -19   0 93.0584 5.55980  12
   7 -19   0 97.6751 5.51971   9
  -7 -19   0 101.514 4.51190   9
  -7  19   0 111.604 6.67260  11
   7  19   0 92.5464 5.37464  10
  -7  19   0 93.6198 4.48332   7
   7  19   0 91.1352 5.18796   8
  -8 -19   0 66.8093 4.47240  12
  -8 -19   0 62.0626 4.65761  11
   8 -19   0 66.5784 4.24936  10
   8 -19   0 66.6468 4.43572   6
   8 -19   0 64.5845 4.25916   9
  -8  19   0 64.3999 5.09230  11
  -8  19   0 67.3769 3.48465   7
   8  19   0 62.1651 4.61623   8
   8  19   0 63.5434 4.29458  10
   9 -19   0 8.62148 1.86097   6
  -9 -19   0 4.02542 1.84634  11
   9 -19   0 7.34597 1.52485  10
   9 -19   0 6.43820 1.55533   9
  -9 -19   0 7.29724 1.65450  12
   9  19   0 7.77787 1.54372   8
   9  19   0 3.85963 1.22174  10
  -9  19   0 10.2324 2.28821  11
  -9  19   0 8.42084 1.31393   7
 -10 -19   0 0.70514 1.15626  12
  10 -19   0 0.34044 0.79151  10
  10 -19   0 -0.7840 0.83016   6
 -10 -19   0 -0.4246 1.53418  11
 -10  19   0 -1.2478 1.99048  11
  10  19   0 1.97132 0.89753  10
  10  19   0 1.97724 1.17028   8
  11 -19   0 24.9562 3.40423   6
  11 -19   0 30.7799 3.17339  10
  11  19   0 31.6616 3.12690  10
  11  19   0 29.1447 3.00252   8
   0 -20   0 10.5418 1.12988   6
   0 -20   0 10.0428 1.51839  12
   0 -20   0 10.1730 1.47880  10
   0 -20   0 9.49261 1.43536   9
   0  20   0 9.25198 1.67047  11
   0  20   0 9.29296 0.93429   8
  -1 -20   0 48.9569 2.95330  10
  -1 -20   0 49.4025 3.11442  12
  -1 -20   0 45.8576 2.96732   9
   1 -20   0 40.6611 2.74951  10
  -1 -20   0 46.4154 2.52295   6
   1 -20   0 42.7906 2.67191   6
   1 -20   0 47.5413 3.08130   9
   1  20   0 44.1030 3.39411  11
  -1  20   0 44.7122 2.32369   7
   1  20   0 42.6559 2.40487   8
  -1  20   0 50.5798 3.55361  11
  -1  20   0 46.7322 2.45332   8
  -2 -20   0 18.8634 1.39602   6
  -2 -20   0 19.4317 1.76962   9
   2 -20   0 18.6744 1.84114   9
   2 -20   0 17.5197 1.60456   6
  -2 -20   0 19.2314 1.75791  10
   2 -20   0 18.7489 1.69981  10
  -2 -20   0 18.6645 1.86497  12
   2  20   0 19.6196 1.48527   8
  -2  20   0 15.9758 1.25258   7
   2  20   0 18.6501 2.11306  11
  -2  20   0 18.0963 2.45282  11
  -2  20   0 20.0264 1.47318   8
  -3 -20   0 79.0345 4.08557   9
   3 -20   0 75.2756 4.88247   9
  -3 -20   0 72.7917 4.41623  12
  -3 -20   0 80.7476 4.45562  11
  -3 -20   0 75.5356 3.48224   6
  -3 -20   0 78.8239 4.20264  10
   3 -20   0 78.6998 4.17982  10
  -3  20   0 77.0320 3.55637   7
  -3  20   0 77.6365 4.92805  11
  -3  20   0 70.2227 3.62566   8
   3  20   0 76.9769 3.80053   8
   3  20   0 75.0061 4.14132  10
  -4 -20   0 155.010 7.04655   9
   4 -20   0 158.006 7.29910  10
   4 -20   0 163.273 7.71876   9
  -4 -20   0 167.814 7.81669  11
   4 -20   0 164.402 7.52540   6
  -4 -20   0 154.945 7.72233  12
  -4  20   0 155.094 8.24736  11
   4  20   0 160.074 7.45707   8
  -4  20   0 165.141 6.42088   7
  -4  20   0 159.217 6.90375   8
  -5 -20   0 108.747 6.06063  11
   5 -20   0 110.684 5.61220  10
  -5 -20   0 94.5610 5.78548  12
   5 -20   0 112.219 5.78797   6
  -5 -20   0 115.824 5.23900   9
   5 -20   0 108.430 5.90559   9
   5  20   0 112.342 5.69902  10
  -5  20   0 120.159 6.69355  11
  -5  20   0 116.218 4.71492   7
   5  20   0 106.531 5.29354   8
  -5  20   0 105.409 5.20843   8
  -6 -20   0 17.2849 2.63715  11
   6 -20   0 13.5386 1.95218   6
  -6 -20   0 15.1572 1.46380   9
   6 -20   0 17.4420 2.05196   9
   6 -20   0 15.4994 1.74071  10
  -6 -20   0 15.3741 2.25986  12
  -6  20   0 15.5401 1.57666   8
   6  20   0 12.6648 1.80422  10
  -6  20   0 13.6991 2.36092  11
  -6  20   0 14.4673 1.11652  12
  -6  20   0 14.6972 1.07275  12
  -6  20   0 14.7624 1.22306   7
   6  20   0 15.0535 1.64356   8
   7 -20   0 3.15747 1.12320   9
   7 -20   0 4.50316 1.15381  10
   7 -20   0 6.47370 1.49733   6
  -7 -20   0 3.99019 0.82043   9
  -7 -20   0 6.01692 1.46839  11
  -7 -20   0 3.71897 1.33554  12
  -7  20   0 3.53434 1.73157  11
   7  20   0 4.69903 1.20084   8
  -7  20   0 2.26516 0.73609   7
   7  20   0 4.66748 1.14075  10
   8 -20   0 13.9411 2.14781   9
  -8 -20   0 15.6999 2.66280  12
   8 -20   0 14.1962 2.23704   6
  -8 -20   0 15.0036 2.58001  11
   8 -20   0 10.8934 1.74429  10
  -8  20   0 12.8669 1.51419   7
   8  20   0 12.3676 1.85939   8
  -8  20   0 18.7075 3.02311  11
   8  20   0 13.2040 1.97228  10
   9 -20   0 2.91364 1.09001  10
   9 -20   0 8.60540 1.80047   9
  -9 -20   0 5.80265 1.61293  12
   9 -20   0 10.7976 2.02351   6
  -9 -20   0 1.77671 1.50426  11
   9  20   0 5.63293 1.52873  10
  -9  20   0 6.35545 1.20920   7
  -9  20   0 3.29909 1.81001  11
   9  20   0 6.02700 1.46836   8
  10 -20   0 7.68357 1.86479  10
  10 -20   0 6.97187 2.01332   6
 -10 -20   0 9.50679 2.53131  11
  10  20   0 8.81687 1.75955   8
 -10  20   0 3.44284 3.70755  11
  11 -20   0 50.1261 4.95947   6
  11  20   0 57.2824 4.40640   8
   0 -21   0 -0.2531 0.36035   6
   0 -21   0 0.26018 0.49874   9
   0 -21   0 0.42053 0.42063  10
   0 -21   0 0.24514 0.54216  12
   0  21   0 1.07699 0.77496  11
   0  21   0 0.41807 0.35339   7
   0  21   0 -0.0479 0.28995   8
   1 -21   0 32.8189 2.18295   6
  -1 -21   0 29.1884 1.90589   6
  -1 -21   0 28.1999 2.41004  12
  -1 -21   0 29.3264 2.26062  10
  -1 -21   0 25.8871 2.23106   9
   1 -21   0 31.4957 2.28198  10
   1 -21   0 26.7548 2.64588   9
  -1  21   0 31.4975 2.76025  11
   1  21   0 29.7059 1.88074   8
  -1  21   0 28.7236 1.84511   8
   1  21   0 26.9562 2.64120  11
  -1  21   0 30.7211 1.77005   7
  -2 -21   0 5.80082 1.20087  10
  -2 -21   0 5.50387 1.21997  12
   2 -21   0 4.20488 0.90385   6
   2 -21   0 5.10908 1.17617   9
   2 -21   0 3.78254 0.83589  10
  -2 -21   0 4.55713 0.80401   6
  -2 -21   0 5.25936 1.11501   9
  -2  21   0 4.28933 0.81953   8
  -2  21   0 5.02210 0.70914   7
  -2  21   0 5.02185 1.36920  11
   2  21   0 4.28498 0.78195   8
  -3 -21   0 424.713 16.6189  10
   3 -21   0 414.759 16.5733  10
   3 -21   0 393.419 16.5113   6
  -3 -21   0 387.934 16.8854  12
   3 -21   0 391.160 16.8648   9
  -3 -21   0 413.493 16.4595   9
  -3 -21   0 439.231 15.7734   6
  -3 -21   0 453.605 17.0620  11
   3  21   0 431.981 16.7130  10
   3  21   0 411.691 16.0845   8
  -3  21   0 439.824 15.6158   7
  -3  21   0 439.655 17.7493  11
   3  21   0 414.690 17.5606  11
  -3  21   0 411.283 15.9697   8
  -4 -21   0 0.92942 0.73749  11
   4 -21   0 0.52513 0.68625   9
   4 -21   0 1.51873 0.70526  10
  -4 -21   0 0.22478 0.71345  12
  -4 -21   0 0.78311 0.45049   6
   4 -21   0 0.96835 0.71276   6
  -4 -21   0 1.86728 0.78204   9
  -4  21   0 1.15232 1.08969  11
   4  21   0 0.53836 0.61757  10
  -4  21   0 1.58131 0.44859   7
   4  21   0 0.62099 0.54908   8
  -4  21   0 1.78760 0.59259   8
   5 -21   0 69.8532 4.39043   9
  -5 -21   0 66.2728 3.64950   9
  -5 -21   0 62.2912 4.24943  12
   5 -21   0 69.7406 4.18425   6
   5 -21   0 65.2919 3.94060  10
   5  21   0 68.5303 3.74832   8
   5  21   0 65.4326 4.04772  10
  -5  21   0 62.0337 3.58263   8
  -5  21   0 65.7810 3.08279   7
  -5  21   0 70.4721 4.86180  11
  -6 -21   0 4.23959 0.97681   9
   6 -21   0 5.93357 1.43485   6
   6 -21   0 4.31215 1.33579   9
  -6 -21   0 3.84800 1.28945  11
   6 -21   0 5.63982 1.15820  10
  -6 -21   0 5.27902 1.32878  12
  -6  21   0 5.64029 0.77604  12
   6  21   0 7.30564 1.32740   8
   6  21   0 4.35688 1.12723  10
  -6  21   0 5.67986 1.08471   8
  -6  21   0 5.94484 2.06790  11
  -6  21   0 5.75292 0.82919   7
  -7 -21   0 97.7514 5.75575  11
   7 -21   0 79.6723 5.06974   9
   7 -21   0 80.9769 4.86640  10
  -7 -21   0 75.0296 5.12993  12
   7 -21   0 92.2800 5.92500   6
  -7 -21   0 87.6288 4.21161   9
  -7  21   0 86.7371 4.03419   7
   7  21   0 86.3304 5.11421  10
   7  21   0 82.4346 4.80014   8
  -7  21   0 94.8452 6.18042  11
  -8 -21   0 32.8843 3.11770  12
   8 -21   0 28.5517 2.67031  10
   8 -21   0 29.3820 2.85147   6
   8 -21   0 29.5101 2.86401   9
  -8 -21   0 30.3136 3.12148  11
   8  21   0 31.3836 2.90648  10
  -8  21   0 28.5669 2.08805   7
   8  21   0 26.4047 2.50547   8
  -8  21   0 29.8293 3.45698  11
   9 -21   0 0.29957 1.07576   6
   9 -21   0 -0.3613 0.66998  10
   9 -21   0 0.30329 0.95380   9
  -9 -21   0 -1.0982 1.27227  11
  -9 -21   0 0.97139 1.01386  12
  -9  21   0 -1.5635 1.25102  11
   9  21   0 1.66943 1.01086  10
  -9  21   0 0.96812 0.86414   7
   9  21   0 1.60022 1.07860   8
  10 -21   0 -1.0146 0.80306  10
 -10 -21   0 2.55872 1.77262  11
  10 -21   0 -3.0064 0.94995   6
  10  21   0 -0.4573 0.98111   8
   0 -22   0 7.03551 1.52820   9
   0 -22   0 7.28593 1.29907  10
   0 -22   0 6.10212 1.32585  12
   0 -22   0 5.90746 0.99923   6
   0  22   0 5.93601 1.43691  11
   0  22   0 6.61224 0.95354   8
   0  22   0 7.14571 0.98327   7
  -1 -22   0 2.90654 0.96894   9
   1 -22   0 1.62891 0.78926   9
   1 -22   0 4.67387 1.02733  10
  -1 -22   0 2.68638 0.85151  10
   1 -22   0 2.62186 0.75844   6
  -1 -22   0 3.21919 0.70251   6
  -1  22   0 4.55016 0.73365   7
   1  22   0 2.83053 0.66180   8
  -1  22   0 4.38527 0.79001   8
  -1  22   0 1.92564 0.94454  11
   1  22   0 2.88501 1.08053  11
   2 -22   0 2.35549 0.74160  10
   2 -22   0 1.01928 0.64271   9
  -2 -22   0 1.17261 0.59889   9
  -2 -22   0 0.97897 0.49252   6
  -2 -22   0 2.41243 0.86256  12
  -2 -22   0 1.40554 0.68637  10
   2 -22   0 0.04283 0.48503   6
  -2  22   0 0.95228 0.87050  11
   2  22   0 0.74833 0.55400   8
   2  22   0 0.56527 0.66534  11
  -2  22   0 1.93386 0.61435   8
  -2  22   0 0.13630 0.35069   7
   3 -22   0 117.478 6.02060   6
  -3 -22   0 129.916 6.36916  11
  -3 -22   0 132.737 6.12266   9
   3 -22   0 119.948 6.42475   9
  -3 -22   0 121.648 6.48193  12
  -3 -22   0 131.011 6.23927  10
  -3 -22   0 131.049 5.41405   6
   3 -22   0 112.305 6.43988  10
  -3  22   0 126.697 5.19863   7
  -3  22   0 120.151 5.91271   8
  -3  22   0 134.812 7.15448  11
   3  22   0 134.137 7.10040  11
  -4 -22   0 76.4633 4.83242  12
  -4 -22   0 85.9402 3.79567   6
   4 -22   0 79.7878 4.63933   6
   4 -22   0 85.5661 4.98782   9
   4 -22   0 83.2613 4.57726  10
  -4 -22   0 86.2645 4.46264   9
  -4  22   0 84.4261 3.69031   7
   4  22   0 88.2194 4.73476  10
  -4  22   0 78.7286 4.12229   8
  -4  22   0 82.2445 5.42443  11
   4  22   0 84.5788 4.25805   8
  -5 -22   0 140.106 5.63091   6
   5 -22   0 139.366 7.16659   9
  -5 -22   0 141.457 7.18562  11
  -5 -22   0 125.857 6.98989  12
  -5 -22   0 139.235 6.30596   9
   5 -22   0 127.416 6.55561  10
   5 -22   0 131.727 6.79822   6
  -5  22   0 132.029 6.25967   8
   5  22   0 141.119 6.85970  10
   5  22   0 135.366 6.38719   8
  -5  22   0 141.099 5.65296   7
  -5  22   0 143.744 7.88362  11
  -6 -22   0 90.0696 5.69585  12
  -6 -22   0 103.444 4.96983   9
   6 -22   0 102.805 5.70143   6
  -6 -22   0 105.803 6.09827  11
   6 -22   0 96.4779 5.71698   9
   6 -22   0 104.149 5.45893  10
  -6  22   0 101.791 6.50227  11
  -6  22   0 97.0551 4.39170   7
   6  22   0 97.3288 5.23043   8
  -6  22   0 90.5513 4.96422   8
  -6  22   0 104.254 4.41251  12
   6  22   0 104.953 5.60947  10
   7 -22   0 76.1279 4.87403   9
  -7 -22   0 76.0001 3.91049   9
  -7 -22   0 71.5540 4.93402  12
  -7 -22   0 77.2660 5.24665  11
   7 -22   0 80.3999 5.01281   6
  -7  22   0 75.2321 4.48377   8
  -7  22   0 84.5116 5.78536  11
   7  22   0 69.1207 4.69592  10
  -7  22   0 78.6912 3.69988   7
   7  22   0 74.6620 4.45453   8
  -8 -22   0 3.50738 1.46552  12
   8 -22   0 5.15441 1.48870   9
   8 -22   0 7.22853 1.63281   6
   8 -22   0 3.32391 1.08952  10
  -8 -22   0 5.82468 1.68538  11
   8  22   0 7.06582 1.52920   8
  -8  22   0 0.52342 1.50347  11
   8  22   0 3.51514 1.24010  10
  -8  22   0 5.33645 1.02802   7
   9 -22   0 1.99737 1.27296   6
   9 -22   0 5.97765 1.55361  10
  -9 -22   0 3.03055 1.65324  11
   9 -22   0 4.59302 1.39621   9
  -9 -22   0 2.84084 1.42924  12
   9  22   0 0.46703 1.01465  10
  -9  22   0 7.36864 2.08062  11
   9  22   0 4.32062 1.42863   8
  10 -22   0 130.726 7.27237  10
  10 -22   0 127.857 7.62333   6
 -10 -22   0 113.330 8.70987  11
  10  22   0 148.897 7.78246  10
   0 -23   0 -0.0694 0.49615   9
   0 -23   0 0.26542 0.45440   6
   0 -23   0 -0.2524 0.39074  10
   0  23   0 -0.6727 0.84424  11
   0  23   0 0.55848 0.41504   8
   0  23   0 0.21255 0.39924   7
  -1 -23   0 6.33949 1.23764  10
  -1 -23   0 2.93182 0.97107   9
  -1 -23   0 5.19897 0.94369   6
   1 -23   0 6.12047 1.05000   6
  -1 -23   0 5.62522 1.23609  12
   1 -23   0 4.94585 1.12380  10
   1 -23   0 6.27971 1.32918   9
  -1  23   0 3.44109 1.18414  11
  -1  23   0 5.65450 0.90382   8
   1  23   0 4.50142 0.89103   7
   1  23   0 5.03517 0.83999   8
  -1  23   0 5.57412 0.81584   7
   1  23   0 5.95970 1.43124  11
   2 -23   0 47.8372 3.15283   6
   2 -23   0 54.8319 3.40894  10
  -2 -23   0 48.0133 3.47502  12
  -2 -23   0 56.6313 3.50308   9
   2 -23   0 58.5288 3.78166   9
  -2 -23   0 57.1174 2.93637   6
  -2 -23   0 53.8819 3.44939  10
  -2  23   0 59.9149 3.30865   8
   2  23   0 55.5494 2.96207   8
  -2  23   0 54.5684 2.68511   7
  -2  23   0 52.4609 4.03040  11
   2  23   0 50.3841 3.93090  11
  -3 -23   0 334.575 14.8129  12
   3 -23   0 353.422 14.3120  10
  -3 -23   0 352.234 14.3619  10
  -3 -23   0 368.177 13.4552   6
   3 -23   0 334.663 14.6522   9
   3 -23   0 336.537 14.2067   6
  -3  23   0 369.480 15.5615  11
   3  23   0 346.898 15.3604  11
  -3  23   0 346.452 13.6360   8
  -3  23   0 358.467 13.2100   7
   3  23   0 353.203 13.7618   8
  -4 -23   0 48.6284 3.52420   9
  -4 -23   0 54.1909 2.64132   6
  -4 -23   0 51.3870 3.63123  11
   4 -23   0 45.2262 3.31183   6
  -4 -23   0 47.4974 3.66813  12
  -4 -23   0 54.7807 3.50144  10
   4 -23   0 46.6875 3.28087  10
   4 -23   0 51.7896 3.68317   9
   4  23   0 49.6023 3.02316   8
  -4  23   0 50.3931 4.56637  11
   4  23   0 50.1052 4.04572  11
   4  23   0 53.0727 3.47107  10
  -4  23   0 44.6888 2.85314   8
  -4  23   0 51.3540 2.49368   7
  -5 -23   0 102.880 5.79238  12
  -5 -23   0 98.5892 4.89201   9
  -5 -23   0 92.4855 4.10054   6
  -5 -23   0 108.531 5.92436  11
   5 -23   0 95.9700 5.59593   9
   5 -23   0 88.2812 5.05308  10
   5 -23   0 89.1512 5.21956   6
  -5  23   0 95.9870 6.15636  11
   5  23   0 96.5608 5.31326  10
  -5  23   0 88.5636 4.70235   8
   5  23   0 86.3027 4.77506   8
  -5  23   0 93.2630 4.11783   7
   6 -23   0 7.55989 1.47255  10
   6 -23   0 5.52462 1.49914   6
  -6 -23   0 6.80895 1.66534  12
  -6 -23   0 6.09798 1.21552   6
   6 -23   0 4.53060 1.46415   9
  -6 -23   0 6.30445 1.17237   9
  -6 -23   0 8.16222 1.77805  11
  -6  23   0 8.88080 1.87766  11
  -6  23   0 5.24988 1.17427   8
  -6  23   0 7.21876 0.93503   7
   6  23   0 6.78894 1.36851   8
   6  23   0 3.59743 1.17072  10
  -7 -23   0 2.77163 0.94030   9
   7 -23   0 5.72741 1.38973  10
  -7 -23   0 3.18465 1.52767  11
  -7 -23   0 4.18319 1.33346  12
   7 -23   0 2.23832 1.10237   9
   7 -23   0 2.43666 1.10609   6
  -7  23   0 1.65921 1.52401  11
  -7  23   0 3.95297 1.62642   8
  -7  23   0 4.83595 0.86723   7
   7  23   0 2.59225 1.14158  10
  -8 -23   0 76.3100 5.27764  11
   8 -23   0 70.5665 4.84218   9
   8 -23   0 64.5468 4.73709   6
   8 -23   0 60.9356 4.36901  10
  -8 -23   0 70.9595 4.94056  12
   8  23   0 64.5711 4.61641  10
  -8  23   0 71.4206 5.69294  11
   8  23   0 75.8696 4.59291   8
  -8  23   0 69.4357 3.58678   7
  -9 -23   0 1.16270 1.41643  11
   9 -23   0 0.92856 0.80093  10
  -9 -23   0 1.05175 1.25194  12
   9 -23   0 0.37515 0.97913   6
  -9  23   0 2.75308 1.91310  11
   9  23   0 4.82452 1.38120   8
   9  23   0 3.62175 1.23675  10
  10 -23   0 8.71439 2.12955   6
 -10 -23   0 12.8799 2.80407  11
  10 -23   0 16.9767 2.58786  10
  10  23   0 13.8308 2.28949   8
  10  23   0 12.2888 2.27741  10
   0 -24   0 4.12705 1.11970   9
   0 -24   0 4.15028 1.06338  10
   0 -24   0 3.65042 0.84254   6
   0  24   0 2.05187 0.95611  11
   0  24   0 1.87119 0.58299   7
   0  24   0 2.63185 0.69086   8
  -1 -24   0 2.10076 0.83723   9
  -1 -24   0 1.12226 0.63776  10
  -1 -24   0 2.26756 0.69072   6
   1 -24   0 2.63636 0.98646   9
   1 -24   0 2.85470 0.94795  10
  -1 -24   0 0.98714 0.75976  12
   1 -24   0 1.43884 0.71290   6
   1  24   0 1.85103 0.67351   8
   1  24   0 2.60588 0.75517   7
   1  24   0 0.67519 0.88730  11
  -1  24   0 1.47654 1.19627  11
  -1  24   0 1.67581 0.52364   7
  -1  24   0 1.66082 0.64514   8
   2 -24   0 8.75077 1.37751   6
  -2 -24   0 5.83368 1.36219  12
  -2 -24   0 7.04854 1.34934  10
  -2 -24   0 9.05629 1.49080   9
   2 -24   0 7.99270 1.55299   9
  -2 -24   0 9.60464 1.05047   6
  -2  24   0 9.66470 0.94682   7
   2  24   0 7.48149 1.69590  11
  -2  24   0 7.46615 1.05730   8
   2  24   0 5.90894 0.97612   8
  -3 -24   0 200.138 8.71839   9
   3 -24   0 193.939 8.69366   6
   3 -24   0 186.383 9.08642   9
   3 -24   0 198.278 8.75058  10
  -3 -24   0 199.487 7.87512   6
  -3 -24   0 197.323 8.78767  10
  -3 -24   0 190.204 9.11837  12
   3  24   0 176.724 9.56205  11
  -3  24   0 189.004 8.05576   8
  -3  24   0 194.199 7.62079   7
   3  24   0 200.287 8.21823   8
  -3  24   0 175.008 10.3207  11
  -4 -24   0 4.27539 1.07577   9
   4 -24   0 4.88640 1.17407   6
  -4 -24   0 3.92941 0.78362   6
  -4 -24   0 3.94191 1.18031  10
  -4 -24   0 5.19450 1.22488  11
  -4 -24   0 4.63840 1.45296  12
   4 -24   0 4.95066 1.22500  10
  -4  24   0 4.67328 0.92027   8
   4  24   0 4.50801 1.19685  10
  -4  24   0 5.52576 0.75280   7
   4  24   0 4.07273 0.96025   8
   4  24   0 4.88564 1.47108  11
  -4  24   0 5.01239 1.49848  11
  -5 -24   0 3.46214 1.02917   9
  -5 -24   0 5.52627 1.33848  11
  -5 -24   0 2.84042 1.21680  12
   5 -24   0 3.83348 1.22409   9
  -5 -24   0 3.73410 0.68015   6
   5 -24   0 2.12446 0.98195   6
   5 -24   0 2.38035 0.91912  10
  -5  24   0 2.78175 1.30153  11
  -5  24   0 2.37137 0.83085   8
  -5  24   0 3.13607 0.63690   7
   5  24   0 3.62644 0.96321   8
   5  24   0 3.89224 1.08866  10
  -6 -24   0 40.7822 2.22576   6
  -6 -24   0 37.6447 3.46895  11
  -6 -24   0 39.7110 3.95951   9
  -6 -24   0 34.1467 3.22955  12
   6 -24   0 36.6796 3.36117   9
   6 -24   0 42.2462 3.17227  10
  -6  24   0 40.2487 2.40487  12
   6  24   0 37.4042 2.90067   8
  -6  24   0 41.9450 2.88880   8
  -6  24   0 44.0484 4.07411  11
   6  24   0 42.0523 3.28060  10
  -6  24   0 42.0990 2.24562   7
   7 -24   0 19.7764 2.25070  10
   7 -24   0 21.4782 2.86805   9
   7 -24   0 20.3399 2.44057   6
  -7 -24   0 25.8578 2.98413  11
  -7 -24   0 21.2113 2.98795  12
  -7 -24   0 17.7226 1.88247   9
  -7  24   0 27.8983 3.23358  11
  -7  24   0 16.8588 1.95443   8
   7  24   0 20.4763 2.25021   8
  -7  24   0 21.8296 1.62222   7
   7  24   0 21.0057 2.45798  10
   8 -24   0 89.4870 5.87763   6
  -8 -24   0 89.1717 6.03084  12
  -8 -24   0 90.6849 6.25565  11
   8 -24   0 93.4597 5.62691  10
   8  24   0 102.998 5.56648   8
  -8  24   0 99.7821 6.93548  11
   8  24   0 103.178 5.94195  10
  -9 -24   0 140.904 9.28631  11
   9 -24   0 137.791 8.79827   6
  -9 -24   0 146.605 8.17498  12
   9 -24   0 144.793 7.66385  10
   9 -24   0 136.348 7.78202   9
  -9  24   0 137.271 8.89865  11
   9  24   0 152.143 7.63106   8
   9  24   0 143.023 7.84371  10
  10 -24   0 3.07903 1.30950  10
  10 -24   0 5.79490 1.71054   6
  10  24   0 7.48767 1.68771   8
  10  24   0 5.72058 1.79865  10
   0 -25   0 0.10066 0.54963  10
   0 -25   0 1.01139 0.65593   9
   0 -25   0 0.98197 0.57098   6
   0  25   0 0.64288 0.45600   7
   0  25   0 -0.6391 0.68270  11
   0  25   0 -0.1615 0.36707   8
  -1 -25   0 61.8424 4.20892   9
   1 -25   0 71.2936 4.53278   9
  -1 -25   0 68.5968 4.46552  12
   1 -25   0 78.2231 4.39632  10
   1 -25   0 75.0623 4.07451   6
  -1 -25   0 78.5542 4.35917  10
  -1 -25   0 81.1926 3.92050   6
  -1  25   0 75.3839 3.69125   8
  -1  25   0 77.2682 3.60744   7
   1  25   0 70.2939 3.76160   7
  -1  25   0 78.7931 5.16535  11
   1  25   0 71.5878 3.67797   8
   1  25   0 70.0385 4.94680  11
  -2 -25   0 34.6908 2.65136  10
  -2 -25   0 26.4885 2.42755   9
   2 -25   0 33.8810 2.55955  10
  -2 -25   0 28.1486 1.95065   6
  -2 -25   0 25.6602 2.50086  12
   2 -25   0 26.4856 2.25938   6
   2 -25   0 29.2994 2.64522   9
   2  25   0 27.2254 2.00106   8
   2  25   0 25.9868 2.89255  11
  -2  25   0 29.5493 1.78986   7
  -2  25   0 24.1117 1.91295   8
  -2  25   0 28.5791 2.93218  11
   3 -25   0 50.3570 3.35156  10
  -3 -25   0 43.5895 3.25129   9
  -3 -25   0 49.9296 3.75623  12
   3 -25   0 51.0783 3.37920   6
   3 -25   0 49.3529 3.70948   9
  -3 -25   0 48.4962 2.70192   6
  -3 -25   0 47.7129 3.35961  10
   3  25   0 51.1363 3.01357   8
  -3  25   0 49.1758 2.87375   8
  -3  25   0 43.7594 3.92788  11
  -3  25   0 46.7125 2.46248   7
   3  25   0 52.8492 4.22604  11
   4 -25   0 1.42678 0.82167   6
   4 -25   0 1.37568 0.94721   9
  -4 -25   0 2.31658 1.04101  12
  -4 -25   0 1.41868 0.84932   9
  -4 -25   0 3.80876 1.16916  11
   4 -25   0 1.03439 0.72016  10
  -4 -25   0 2.33544 0.64931   6
  -4 -25   0 2.43765 0.92518  10
   4  25   0 2.20024 0.75517   8
  -4  25   0 3.76218 0.62376   7
  -4  25   0 1.62458 0.72581   8
   4  25   0 1.72517 1.02936  11
  -4  25   0 0.50374 1.28466  11
  -5 -25   0 19.4719 2.27909  11
   5 -25   0 19.2185 2.14881   6
  -5 -25   0 21.1134 1.50972   6
  -5 -25   0 19.7479 2.42189  12
  -5 -25   0 20.8820 2.05960   9
   5 -25   0 18.4507 2.72052   9
   5 -25   0 18.3898 2.03821  10
  -5 -25   0 23.9419 2.35075  10
   5  25   0 20.0581 2.21140  10
  -5  25   0 18.7713 1.83133   8
  -5  25   0 22.5306 1.45325   7
  -5  25   0 19.0816 2.96028  11
   5  25   0 20.6611 1.96184   8
   6 -25   0 0.61029 0.83329   9
  -6 -25   0 0.02179 0.72504   9
   6 -25   0 0.39437 0.64405  10
   6 -25   0 0.73833 0.91988   6
  -6 -25   0 3.67454 1.38037  11
  -6 -25   0 0.14590 0.48796   6
  -6 -25   0 1.49324 1.08253  12
  -6  25   0 -1.3258 1.00934  11
   6  25   0 1.28255 0.94289   8
   6  25   0 0.58370 0.72341  10
  -6  25   0 -0.5498 0.38907   7
  -6  25   0 1.07015 0.74844   8
  -6  25   0 -0.4235 0.59367  12
   7 -25   0 132.390 7.08190   6
   7 -25   0 110.210 7.37231   9
   7 -25   0 117.560 6.53021  10
  -7 -25   0 105.422 6.75864  12
  -7 -25   0 141.815 7.44698  11
   7  25   0 130.080 6.48033   8
  -7  25   0 123.892 5.30748   7
   7  25   0 122.122 6.79656  10
  -7  25   0 111.329 6.10773   8
  -7  25   0 131.421 7.89827  11
  -8 -25   0 67.1583 5.03640  12
   8 -25   0 74.4137 5.08046   9
   8 -25   0 69.3035 4.66759  10
  -8 -25   0 69.6690 5.23954  11
   8 -25   0 69.1477 4.99338   6
  -8  25   0 73.3962 5.86272  11
   8  25   0 72.3633 5.01554  10
   8  25   0 73.0819 4.61462   8
  -9 -25   0 27.6299 3.67603  11
   9 -25   0 22.8706 3.24039   6
   9 -25   0 20.3141 2.91807   9
   9 -25   0 27.3173 4.72139  10
   9  25   0 28.3707 2.77036   8
   9  25   0 21.9832 2.99157  10
  -9  25   0 17.6372 3.56565  11
  10 -25   0 64.5585 6.04771  10
  10  25   0 63.4218 4.92136  10
  10  25   0 59.6818 4.51258   8
   0 -26   0 68.6235 3.70951   6
   0 -26   0 62.3635 3.93445  10
   0 -26   0 58.3636 4.04216   9
   0  26   0 69.0508 3.42795   7
   0  26   0 67.4460 3.39035   8
   0  26   0 57.4792 4.47966  11
  -1 -26   0 205.294 8.99039  10
   1 -26   0 198.632 9.50305  10
  -1 -26   0 167.735 8.76197   9
  -1 -26   0 185.431 9.22299  12
   1 -26   0 204.664 8.60722   6
  -1 -26   0 207.674 8.33250   6
   1 -26   0 193.304 9.28883   9
  -1  26   0 196.327 7.93554   7
   1  26   0 201.099 8.16589   8
  -1  26   0 187.818 9.82739  11
   1  26   0 189.654 9.83297  11
   1  26   0 198.939 8.26605   7
  -1  26   0 189.481 8.08344   8
  -2 -26   0 24.9885 1.86140   6
  -2 -26   0 24.5076 2.33930  10
   2 -26   0 26.2354 2.34263  10
   2 -26   0 20.1762 2.06425   6
   2 -26   0 27.2166 2.61409   9
  -2 -26   0 22.5364 2.45407  12
  -2 -26   0 19.2717 2.11495   9
   2  26   0 20.7579 3.01320  11
   2  26   0 26.1671 1.94958   8
  -2  26   0 26.8858 3.07117  11
  -2  26   0 20.4544 1.72089   8
  -2  26   0 23.1335 1.58711   7
   3 -26   0 128.014 6.52700  10
  -3 -26   0 137.906 6.72147  10
   3 -26   0 120.095 6.37750   6
   3 -26   0 128.295 6.96128   9
  -3 -26   0 131.373 5.68043   6
  -3 -26   0 129.338 6.49983   9
  -3 -26   0 135.809 7.08937  12
   3  26   0 128.472 5.95086   8
  -3  26   0 132.788 5.44513   7
  -3  26   0 129.217 5.90719   8
  -3  26   0 130.388 7.58149  11
   3  26   0 123.354 7.38765  11
   4 -26   0 3.23805 1.09556   6
  -4 -26   0 2.71376 0.68091   6
   4 -26   0 1.69160 0.82420  10
  -4 -26   0 1.73195 0.95438  10
   4 -26   0 1.65590 1.09872   9
  -4 -26   0 1.43864 0.81962   9
  -4 -26   0 3.54886 1.26372  12
  -4  26   0 6.02339 1.71137  11
   4  26   0 2.50044 1.29431  11
  -4  26   0 2.93231 0.81951   8
  -4  26   0 1.81505 0.51630   7
   4  26   0 1.68291 0.77010   8
   5 -26   0 1.91377 1.10547   6
  -5 -26   0 2.54870 1.17947  11
   5 -26   0 1.95484 0.98587  10
  -5 -26   0 1.85044 0.56836   6
  -5 -26   0 2.24001 0.95661  10
   5 -26   0 1.74483 0.90012   9
  -5 -26   0 2.01910 0.92880   9
  -5  26   0 0.99827 0.48570   7
   5  26   0 0.01887 0.84700  10
   5  26   0 1.19368 0.87306   8
  -5  26   0 0.50740 1.35032  11
  -5  26   0 1.21621 0.66860   8
   6 -26   0 44.9581 3.79145   9
   6 -26   0 39.6937 3.21754  10
  -6 -26   0 42.7612 3.63296  11
   6 -26   0 43.3181 3.56734   6
  -6 -26   0 44.3865 3.04106   9
  -6 -26   0 40.0277 3.57724  12
  -6  26   0 45.3309 4.44818  11
   6  26   0 36.7157 3.61824  10
  -6  26   0 39.4674 2.25472   7
   6  26   0 42.2074 3.04085   8
  -6  26   0 45.6748 4.34959   8
  -7 -26   0 1.61721 1.25707  12
   7 -26   0 2.38909 0.99022  10
   7 -26   0 0.25578 0.97431   6
  -7 -26   0 2.36619 0.88069   9
  -7 -26   0 1.80583 1.34755  11
   7 -26   0 1.06921 1.18106   9
  -7  26   0 3.93866 1.17237   8
  -7  26   0 0.70370 1.42515  11
   7  26   0 1.94332 1.05076  10
   7  26   0 1.19939 0.97054   8
   8 -26   0 8.35733 1.74846  10
   8 -26   0 10.5809 2.19537   6
   8 -26   0 6.07999 1.80381   9
  -8 -26   0 7.67023 1.99772  11
  -8 -26   0 9.74537 2.10370  12
   8  26   0 12.6398 1.98838   8
   8  26   0 12.2950 2.14368  10
  -8  26   0 10.7390 2.69095  11
  -9 -26   0 131.188 8.14853  11
   9 -26   0 125.411 7.54750   9
   9 -26   0 132.574 7.83221   6
   9 -26   0 144.495 7.61464  10
   9  26   0 137.910 10.7126  10
   9  26   0 131.321 7.20414   8
   0 -27   0 0.72713 0.71923   9
   0 -27   0 1.42094 0.74121   6
   0  27   0 0.39663 0.54350   8
   0  27   0 0.59508 0.56089   7
   0  27   0 1.52650 0.81826  11
  -1 -27   0 183.965 8.37657  10
  -1 -27   0 157.880 8.25310   9
   1 -27   0 174.120 8.66930   9
   1 -27   0 179.039 8.31801  10
  -1 -27   0 180.671 7.65337   6
   1 -27   0 182.085 7.95777   6
  -1  27   0 173.543 7.44445   8
   1  27   0 155.475 9.02250  11
  -1  27   0 180.148 7.28213   7
   1  27   0 173.100 7.44077   8
  -1  27   0 177.351 9.33430  11
   1  27   0 177.180 7.59148   7
  -2 -27   0 44.8008 2.63712   6
  -2 -27   0 36.8916 2.97418   9
   2 -27   0 37.4727 2.97133  10
   2 -27   0 40.8242 2.96133   6
  -2 -27   0 38.8760 3.04674  10
  -2 -27   0 34.9259 3.23428  12
   2 -27   0 36.1865 3.16513   9
  -2  27   0 39.4131 2.22492   7
  -2  27   0 38.0914 3.68357  11
  -2  27   0 39.1121 2.50317   8
   2  27   0 36.4352 3.57877  11
   2  27   0 40.7834 2.58101   8
  -3 -27   0 71.7803 3.60026   6
   3 -27   0 76.0712 4.46025  10
   3 -27   0 68.2747 4.69918   9
  -3 -27   0 74.0885 4.47623  10
   3 -27   0 70.1167 4.29983   6
  -3 -27   0 67.1765 4.31292   9
  -3 -27   0 72.1359 4.83130  12
  -3  27   0 73.6774 3.35138   7
  -3  27   0 70.8233 5.22129  11
   3  27   0 69.5964 5.12496  11
  -3  27   0 65.8284 3.69470   8
   3  27   0 66.7821 3.74730   8
  -4 -27   0 270.108 11.8220  10
  -4 -27   0 275.178 10.5551   6
  -4 -27   0 267.818 12.3972  12
   4 -27   0 254.947 11.7183  10
   4 -27   0 249.801 11.6748   6
  -4 -27   0 284.075 11.7944   9
   4 -27   0 261.538 12.2972   9
   4  27   0 264.322 13.0625  11
  -4  27   0 271.548 13.2594  11
  -4  27   0 270.955 10.3574   7
   4  27   0 282.901 11.2140   8
  -4  27   0 264.189 11.0400   8
   5 -27   0 4.80376 1.34151   6
  -5 -27   0 6.02138 1.62912  12
  -5 -27   0 7.11107 1.67607  11
   5 -27   0 5.47162 1.58864   9
  -5 -27   0 6.84362 1.39622   9
  -5 -27   0 7.17823 1.47233  10
   5 -27   0 7.33201 1.51815  10
  -5 -27   0 6.68958 0.88687   6
  -5  27   0 6.22704 1.24241   8
  -5  27   0 5.71621 0.79426   7
   5  27   0 6.08645 1.22408   8
  -5  27   0 2.30739 1.49336  11
   5  27   0 6.25740 1.89426  11
   6 -27   0 35.0954 3.02095  10
   6 -27   0 34.7448 3.11241   6
  -6 -27   0 39.1587 3.21091  10
  -6 -27   0 37.7420 3.36914  11
   6 -27   0 33.1710 3.37051   9
  -6 -27   0 29.6209 3.13132  12
  -6 -27   0 38.5592 2.79953   9
   6  27   0 34.9274 3.14093  10
  -6  27   0 34.0941 1.98463   7
  -6  27   0 29.4140 2.56939   8
   6  27   0 31.3023 3.06478   8
   6  27   0 28.9132 3.41381  11
  -6  27   0 38.9334 4.08131  11
  -7 -27   0 26.7083 3.06536  11
   7 -27   0 24.7720 2.81279   6
   7 -27   0 24.5080 3.35208   9
  -7 -27   0 22.2126 3.13047  12
   7 -27   0 31.0066 2.84166  10
  -7 -27   0 24.2584 2.29543   9
  -7  27   0 27.2542 3.81365  11
  -7  27   0 23.9350 2.40026   8
   7  27   0 27.7869 2.51563   8
   7  27   0 27.7953 2.81543  10
   8 -27   0 2.58853 1.06645  10
   8 -27   0 4.54252 1.62831   9
  -8 -27   0 2.24392 1.62091  11
   8 -27   0 -0.1499 1.10993   6
  -8 -27   0 2.54265 1.41278  12
  -8  27   0 2.58695 1.86883  11
   8  27   0 4.81927 1.53083  10
   8  27   0 2.81273 1.19126   8
  -9 -27   0 1.44033 1.78457  11
   9 -27   0 1.24463 1.24290   6
   9 -27   0 0.92949 1.36851   9
   9 -27   0 1.00207 1.14967  10
   9  27   0 -0.2174 1.82069   8
   9  27   0 0.29912 1.10866  10
  -9  27   0 5.00267 2.85559  11
   0 -28   0 67.8896 4.53414   9
   0 -28   0 72.4770 4.40014  10
   0 -28   0 68.5213 3.88887   6
   0  28   0 70.9322 3.59032   7
   0  28   0 67.1165 3.57993   8
   0  28   0 56.3248 4.69465  11
   1 -28   0 131.769 7.14919   9
   1 -28   0 143.028 6.56879   6
   1 -28   0 136.876 6.90705  10
  -1 -28   0 151.942 8.21000  10
  -1 -28   0 122.410 6.91146   9
  -1 -28   0 139.669 6.28584   6
  -1  28   0 135.823 5.90281   7
  -1  28   0 137.160 6.08346   8
   1  28   0 123.965 7.60881  11
  -1  28   0 126.560 7.77810  11
   1  28   0 135.307 6.09341   8
  -2 -28   0 19.1666 2.83893  12
  -2 -28   0 20.2265 2.24794   9
  -2 -28   0 22.9265 2.30749  10
  -2 -28   0 21.3773 1.80404   6
   2 -28   0 20.3441 2.11666   6
   2 -28   0 15.5653 2.40295   9
   2 -28   0 21.4469 2.22125  10
   2  28   0 21.3702 1.90559   7
   2  28   0 21.4454 1.79698   8
  -2  28   0 23.4632 1.61109   7
  -2  28   0 20.1906 1.76609   8
   2  28   0 20.1599 3.13403  11
  -2  28   0 20.3716 3.09845  11
  -3 -28   0 61.1755 4.07402   9
  -3 -28   0 64.7440 3.30059   6
   3 -28   0 53.3700 3.75477   6
  -3 -28   0 64.7737 4.14812  10
   3 -28   0 59.3911 4.37218   9
   3 -28   0 58.8518 3.93828  10
  -3 -28   0 60.3194 4.42933  12
  -3  28   0 56.8342 2.91554   7
  -3  28   0 53.3462 3.29520   8
  -3  28   0 58.6906 4.73773  11
   3  28   0 58.1798 4.73431  11
   3  28   0 64.4360 3.53468   8
  -4 -28   0 1.87426 1.32201  12
   4 -28   0 1.54745 0.85019   6
   4 -28   0 1.65645 1.02375   9
  -4 -28   0 0.65423 0.90723   9
   4 -28   0 1.73220 0.86926  10
  -4 -28   0 1.67610 0.60979   6
  -4 -28   0 0.95785 0.85497  10
   4  28   0 0.27734 0.67666   8
  -4  28   0 1.34707 0.71490   8
  -4  28   0 1.36327 0.51667   7
  -4  28   0 -1.4858 1.16725  11
   5 -28   0 12.2747 2.30197   9
  -5 -28   0 11.0228 1.81203   9
  -5 -28   0 10.2586 2.17217  12
   5 -28   0 8.57340 1.86970  10
  -5 -28   0 9.75259 1.10360   6
  -5 -28   0 9.29226 1.78938  10
   5 -28   0 9.89846 1.87808   6
  -5  28   0 11.5441 2.68119  11
   5  28   0 4.87956 1.90428  11
   5  28   0 9.22888 1.52991   8
  -5  28   0 10.9020 1.65882   8
  -5  28   0 10.4250 1.03452   7
   6 -28   0 4.00975 1.33717   6
  -6 -28   0 2.81290 1.28638  12
  -6 -28   0 3.75314 1.33371  10
  -6 -28   0 3.41359 1.12358   9
   6 -28   0 5.56024 1.39498  10
  -6 -28   0 4.01728 1.36917  11
   6 -28   0 4.19666 1.53389   9
  -6  28   0 4.73224 1.75951  11
  -6  28   0 1.22858 0.89496   8
   6  28   0 1.46876 1.26124  11
   6  28   0 2.16112 0.92784   8
   6  28   0 0.63466 0.94399  10
   7 -28   0 2.19253 1.27891   9
  -7 -28   0 0.06830 1.07956  12
  -7 -28   0 0.11522 0.93396   9
   7 -28   0 2.62388 1.06242   6
   7 -28   0 0.87271 0.85962  10
  -7  28   0 1.13571 0.79077   8
   7  28   0 0.96906 0.89244  10
   7  28   0 1.81387 1.67549  11
   7  28   0 1.90456 0.92927   8
  -7  28   0 -0.3270 1.58704  11
   8 -28   0 1.19073 1.20417   9
   8 -28   0 2.83485 1.18852  10
  -8 -28   0 4.05008 1.76454  11
   8  28   0 4.42394 1.33389   8
   8  28   0 3.56023 1.33901  10
   9 -28   0 12.0676 2.48973   9
   9 -28   0 14.5036 2.45267  10
  -9 -28   0 8.64830 2.33887  11
   9  28   0 10.7969 1.96106   8
   9  28   0 11.0616 2.15320  10
   0 -29   0 0.62949 0.97391   9
   0 -29   0 0.10119 0.71276   6
   0 -29   0 1.78503 0.91969  10
   0  29   0 1.46610 1.19468  11
   0  29   0 1.15367 0.66978   8
   0  29   0 2.86606 0.73666   7
  -1 -29   0 5.03631 1.31360  10
   1 -29   0 5.74623 1.23940   6
   1 -29   0 3.65006 1.03959  10
   1 -29   0 6.34403 1.50649   9
  -1 -29   0 4.71386 1.02460   6
  -1 -29   0 2.70508 1.05358   9
  -1  29   0 5.73093 1.76041  11
   1  29   0 3.67911 1.37976  11
  -1  29   0 4.32821 0.85411   7
  -1  29   0 7.03570 1.08748   8
   1  29   0 6.83370 1.15233   8
  -2 -29   0 136.422 7.36428   9
   2 -29   0 141.034 7.73970   9
  -2 -29   0 149.157 6.53004   6
   2 -29   0 150.387 7.35084  10
   2 -29   0 139.036 7.02518   6
  -2  29   0 154.373 8.64112  11
  -2  29   0 141.831 6.12584   7
  -2  29   0 143.612 6.49368   8
   2  29   0 161.845 6.91102   7
   2  29   0 131.372 8.16811  11
   2  29   0 138.459 6.46560   8
   3 -29   0 19.3241 3.16670   9
   3 -29   0 30.2692 2.69684  10
  -3 -29   0 26.3611 2.59943  10
  -3 -29   0 26.2083 2.63829   9
  -3 -29   0 24.5495 3.58539  12
  -3 -29   0 27.8150 2.01045   6
   3 -29   0 25.5949 2.45710   6
   3  29   0 24.9451 2.09733   8
   3  29   0 24.9701 3.58031  11
  -3  29   0 29.0553 3.34809  11
  -3  29   0 23.1318 2.01866   8
  -3  29   0 24.0738 1.65891   7
  -4 -29   0 8.49101 1.17252   6
   4 -29   0 9.04756 1.65124  10
  -4 -29   0 7.93567 1.57744  10
  -4 -29   0 6.61075 1.82417  12
  -4 -29   0 4.79434 1.42018   9
   4 -29   0 7.01716 1.75060   9
  -4  29   0 8.57519 0.94039   7
   4  29   0 9.02594 1.42999   8
  -4  29   0 7.17331 2.13324  11
  -4  29   0 7.10098 1.26869   8
   4  29   0 7.04792 2.00666  11
  -5 -29   0 60.3942 4.03154   9
  -5 -29   0 67.6018 3.18635   6
   5 -29   0 56.5540 4.20582   6
   5 -29   0 62.7183 4.74869   9
   5 -29   0 61.8642 4.26326  10
  -5 -29   0 48.4428 4.41504  12
  -5 -29   0 54.7159 4.15135  10
  -5  29   0 70.6213 5.59282  11
   5  29   0 54.9535 5.06706  11
  -5  29   0 63.6753 3.00557   7
   5  29   0 69.0148 4.40565   8
   6 -29   0 2.64180 1.09661  10
  -6 -29   0 0.01356 1.13232  10
   6 -29   0 -0.2585 0.89721   6
  -6 -29   0 1.57360 0.95721   9
  -6 -29   0 2.68952 1.13996  11
  -6 -29   0 1.96745 1.18740  12
  -6  29   0 3.02329 1.88061  11
   6  29   0 2.36188 1.02899   8
   6  29   0 3.77609 1.54056  11
  -6  29   0 1.95444 0.92048   8
   7 -29   0 0.02427 0.86953   6
   7 -29   0 0.11423 1.08077   9
  -7 -29   0 0.74269 1.15027  11
  -7 -29   0 1.60497 1.00844   9
   7 -29   0 1.99264 1.05171  10
  -7 -29   0 0.11120 0.95646  12
   7  29   0 -0.3316 0.85459  10
   7  29   0 1.96106 1.47003  11
   7  29   0 0.11162 0.87262   8
  -7  29   0 1.69600 1.60522  11
  -7  29   0 -0.7044 0.72455   8
   8 -29   0 8.41965 1.97166   6
  -8 -29   0 8.51867 2.27547  11
   8 -29   0 10.6788 2.10736   9
   8  29   0 10.5900 2.53509  11
   8  29   0 12.4356 1.98495   8
  -8  29   0 10.7690 2.86060  11
   8  29   0 11.0189 2.19961  10
   9 -29   0 48.6263 5.37818  10
   9 -29   0 57.1316 4.80292   9
  -9 -29   0 54.5042 5.01285  11
   9  29   0 65.3176 4.37033   8
   9  29   0 53.5514 4.49674  10
   0 -30   0 126.044 6.98793   9
   0 -30   0 134.093 6.27376   6
   0 -30   0 138.708 6.86633  10
   0  30   0 114.569 7.51370  11
   0  30   0 133.113 6.32239   7
   0  30   0 122.003 5.82227   8
   1 -30   0 19.7280 2.75557   9
  -1 -30   0 21.1887 2.89014   9
   1 -30   0 20.4437 2.30458  10
   1 -30   0 26.1055 2.29553   6
  -1 -30   0 24.9442 2.06279   6
  -1 -30   0 25.8789 2.49845  10
   1  30   0 24.9552 2.01483   7
  -1  30   0 25.6081 1.82733   7
   1  30   0 23.4176 1.91278   8
  -1  30   0 26.2383 3.72372  11
  -1  30   0 20.5803 1.79964   8
   1  30   0 19.1141 3.19694  11
  -2 -30   0 71.4756 4.50405  10
   2 -30   0 69.2775 4.22020   6
   2 -30   0 65.2241 4.33250  10
  -2 -30   0 59.8445 4.38361   9
  -2  30   0 67.4638 5.35999  11
   2  30   0 55.4877 4.82267  11
   2  30   0 71.1598 3.91717   7
  -2  30   0 66.3458 3.67937   8
   2  30   0 68.1849 3.71101   8
  -2  30   0 67.5356 3.37799   7
   3 -30   0 30.4747 2.81473  10
  -3 -30   0 36.3138 3.11037   9
  -3 -30   0 30.0945 2.15428   6
  -3 -30   0 33.1794 3.36170  10
   3 -30   0 33.1654 2.83458   6
   3 -30   0 30.1446 3.11335   9
  -3  30   0 32.1224 1.96364   7
  -3  30   0 32.9961 3.55736  11
  -3  30   0 31.2797 2.35122   8
   3  30   0 32.2738 2.39077   8
   3  30   0 27.8868 3.39277  11
  -4 -30   0 84.1324 6.02165  12
  -4 -30   0 104.402 4.61292   6
   4 -30   0 107.960 5.92540  10
   4 -30   0 92.6449 6.05176   9
  -4 -30   0 103.563 5.69743   9
   4 -30   0 91.4570 5.52249   6
   4  30   0 101.022 5.07225   8
  -4  30   0 95.2172 4.98434   8
  -4  30   0 103.299 7.05152  11
   4  30   0 84.5759 6.45465  11
  -4  30   0 93.8440 4.26155   7
   5 -30   0 0.22823 0.89514   6
  -5 -30   0 -0.1186 0.96124  12
   5 -30   0 -0.2337 0.74754   9
   5 -30   0 0.57240 0.80472  10
  -5 -30   0 1.25075 1.13773  10
  -5 -30   0 0.50076 0.89958   9
   5  30   0 0.47779 1.14205  11
  -5  30   0 0.26033 1.57637  11
   5  30   0 -0.9971 0.57803   8
  -5  30   0 1.55060 0.91235   8
  -6 -30   0 4.51286 1.44576  12
   6 -30   0 7.21735 1.69859  10
   6 -30   0 2.95421 1.34927   9
  -6 -30   0 8.03972 1.47651   9
   6 -30   0 5.60217 1.59572   6
  -6  30   0 5.34765 1.34362   8
   6  30   0 5.21321 2.01226  11
   6  30   0 4.18855 1.20306   8
  -6  30   0 3.42191 1.99726  11
  -7 -30   0 -0.1993 1.19371  11
   7 -30   0 0.75323 1.04039   6
   7 -30   0 1.30843 1.02855  10
   7 -30   0 1.60027 1.35298   9
   7  30   0 -0.2070 0.90467  10
   7  30   0 1.84178 1.45119  11
  -7  30   0 1.57696 1.71490  11
  -7  30   0 -1.0225 0.84396   8
   7  30   0 0.62073 0.84995   8
   8 -30   0 21.1589 2.94127  10
   8 -30   0 17.2964 2.77096   9
   8 -30   0 17.0439 2.87497   6
  -8 -30   0 15.8765 2.74633  11
   8  30   0 14.0840 2.63121  10
   8  30   0 16.9702 2.69592   8
  -8  30   0 15.9826 3.76661  11
   8  30   0 15.3329 3.24009  11
   0 -31   0 1.30934 0.75095  10
   0 -31   0 2.33334 0.83389   6
   0  31   0 0.79186 1.40922  11
   0  31   0 0.35332 0.68027   7
   0  31   0 2.17469 0.80776   8
  -1 -31   0 20.7851 2.33185  10
   1 -31   0 20.0922 2.06891   6
   1 -31   0 20.5313 2.26616  10
  -1 -31   0 20.8040 1.89517   6
   1 -31   0 19.8068 2.81509   9
  -1 -31   0 13.1923 2.19899   9
   1  31   0 18.6855 1.75110   8
   1  31   0 18.1117 3.07972  11
  -1  31   0 17.3699 1.72481   8
   1  31   0 20.0109 1.87213   7
  -1  31   0 18.9983 3.10572  11
  -1  31   0 16.6381 1.53678   7
  -2 -31   0 5.92037 1.52432   9
   2 -31   0 9.12276 1.62167  10
   2 -31   0 9.49950 1.73990   6
   2 -31   0 7.10249 1.69051   9
  -2 -31   0 7.66222 1.47347  10
  -2 -31   0 6.78236 1.18166   6
  -2  31   0 9.42687 1.18596   7
   2  31   0 8.48457 1.44068   7
  -2  31   0 11.7494 2.40086  11
   2  31   0 9.25298 1.37199   8
  -2  31   0 8.43211 1.38404   8
  -3 -31   0 1.21452 0.78937   6
  -3 -31   0 0.99987 0.89595  10
   3 -31   0 1.89552 1.08839   9
   3 -31   0 2.74239 1.61942   6
  -3 -31   0 0.97278 1.11465   9
   3 -31   0 1.37578 0.81268  10
   3  31   0 2.21542 0.80285   8
  -3  31   0 0.94768 0.60388   7
  -3  31   0 1.76702 1.33004  11
  -3  31   0 1.85575 0.71846   8
   3  31   0 3.17686 1.52037  11
   4 -31   0 12.5387 2.36524   9
   4 -31   0 11.0394 1.90094   6
  -4 -31   0 11.5700 1.91800   9
  -4 -31   0 11.5965 2.05190  10
   4 -31   0 12.7891 2.20376  10
  -4 -31   0 16.1871 1.50767   6
  -4  31   0 13.4358 2.84955  11
   4  31   0 11.3560 2.46941  11
   4  31   0 12.9535 1.91476   8
  -4  31   0 9.79013 1.12116   7
  -5 -31   0 15.3797 2.20468   9
  -5 -31   0 13.2562 2.03887  10
   5 -31   0 8.07444 1.80211   6
   5 -31   0 15.3859 2.39189  10
   5 -31   0 10.2049 2.03373   9
  -5  31   0 11.4740 1.69071   8
  -5  31   0 12.6148 2.76814  11
   5  31   0 12.8872 1.83601   8
  -6 -31   0 -0.6413 0.80242   9
   6 -31   0 -0.3923 0.81634  10
   6 -31   0 -1.0694 0.93752   9
   6 -31   0 -1.9737 0.83809   6
   6  31   0 1.82055 0.90340   8
  -6  31   0 -1.8995 0.67657   8
   7 -31   0 81.0289 6.61524   6
   7 -31   0 88.8684 5.73306  10
  -7 -31   0 89.2969 5.55870   9
   7 -31   0 89.9046 6.21689   9
  -7  31   0 94.1106 5.31428   8
   7  31   0 94.7435 5.33228   8
  -7  31   0 87.8695 6.96300  11
   7  31   0 86.6481 6.90312  11
  -8 -31   0 88.1047 6.03214  11
   8 -31   0 92.3783 5.87588  10
   8 -31   0 89.0917 6.76902   9
   8 -31   0 86.5634 6.71488   6
   8  31   0 79.0991 9.30206  11
  -8  31   0 87.6202 7.28780  11
   8  31   0 89.0691 5.41224   8
   0 -32   0 83.4667 4.62253   6
   0 -32   0 78.4277 5.28686   9
   0 -32   0 84.3289 5.14170  10
   0  32   0 79.1589 4.24940   8
   0  32   0 81.9876 6.17724  11
   0  32   0 81.8739 4.21521   7
  -1 -32   0 12.3744 1.87132  10
  -1 -32   0 12.5853 2.19378   9
   1 -32   0 11.6130 2.23929   9
   1 -32   0 14.2292 2.18220  10
   1 -32   0 15.7203 2.05090   6
  -1 -32   0 10.6379 1.56516   6
  -1  32   0 11.5688 1.47041   7
   1  32   0 11.8656 4.18360  11
   1  32   0 14.9445 1.65875   7
  -1  32   0 12.1639 2.55217  11
  -1  32   0 14.2802 1.54779   8
   1  32   0 15.5775 1.55143   8
   2 -32   0 0.46723 1.03626   9
   2 -32   0 2.35218 1.04972  10
  -2 -32   0 2.24441 1.27482   9
  -2 -32   0 3.00454 1.06405  10
   2 -32   0 -0.0649 0.76330   6
  -2 -32   0 2.15331 0.80217   6
   2  32   0 2.20836 0.98935   7
  -2  32   0 2.27323 0.66508   7
  -2  32   0 3.70880 1.00043   8
   2  32   0 0.62543 0.68575   8
   2  32   0 2.37306 1.26836  11
  -3 -32   0 -0.2730 1.35404   9
   3 -32   0 0.82414 0.70204  10
  -3 -32   0 -0.6538 0.69925  10
   3 -32   0 0.20159 0.92139   9
   3 -32   0 0.22283 0.76675   6
   3  32   0 -0.1635 0.55039   8
  -3  32   0 1.51786 0.63222   7
  -3  32   0 1.26427 0.73983   8
   3  32   0 0.86961 0.77692   7
   3  32   0 -1.7077 0.71282  11
  -3  32   0 0.83390 1.40523  11
   4 -32   0 1.69549 1.03385  10
   4 -32   0 -0.7578 1.04248   9
  -4 -32   0 -0.2154 0.95447  10
   4 -32   0 -0.4109 0.79878   6
  -4 -32   0 -0.5369 0.65557   6
  -4  32   0 -0.5266 1.34734  11
  -4  32   0 1.95468 0.87939   8
   4  32   0 2.74200 0.97042   8
   4  32   0 2.07051 1.32328  11
   5 -32   0 1.85574 0.90642   6
  -5 -32   0 1.12772 1.23803  10
   5 -32   0 3.92247 1.26692  10
   5 -32   0 3.08317 1.22904   9
  -5  32   0 0.88878 0.80180   8
  -5  32   0 0.28930 2.70681  11
   5  32   0 0.70985 1.42364  11
   5  32   0 1.15521 0.84964   8
  -6 -32   0 39.1569 3.66204   9
   6 -32   0 36.9799 3.51632  10
   6 -32   0 36.1298 3.40133   6
   6 -32   0 41.5179 3.85860   9
   6  32   0 37.4465 3.02813   8
  -6  32   0 50.0694 4.97961  11
   6  32   0 40.8566 4.33693  11
  -6  32   0 37.3833 3.04873   8
   7 -32   0 9.91268 2.22743   6
   7 -32   0 8.73527 2.37350   9
  -7  32   0 9.03036 2.71851  11
  -7  32   0 7.77920 1.58463   8
   7  32   0 8.71162 1.63416   8
   7  32   0 5.15396 1.98432  11
   8 -32   0 3.63263 1.47081   9
   8 -32   0 1.68895 1.30681  10
   8  32   0 1.58914 1.15454   8
  -8  32   0 -5.0760 2.18430  11
   0 -33   0 0.77915 0.95117  10
   0 -33   0 0.90513 1.01331   9
   0 -33   0 2.39664 0.97782   6
   0  33   0 3.03297 0.80816   7
   0  33   0 0.84901 1.29167  11
   0  33   0 2.81789 0.83012   8
  -1 -33   0 12.9022 2.39511   9
   1 -33   0 14.7661 2.03407   6
   1 -33   0 12.0797 1.94726  10
  -1 -33   0 13.6232 1.77207   6
   1 -33   0 11.7150 2.22553   9
   1  33   0 8.92951 2.27789  11
   1  33   0 13.2917 1.69221   8
  -1  33   0 12.3262 1.67914   7
  -1  33   0 11.4136 3.93083  11
  -1  33   0 10.6426 1.52249   8
   1  33   0 16.1142 1.61595   7
   2 -33   0 7.01794 1.75544   9
  -2 -33   0 3.64157 1.36591   9
  -2 -33   0 4.10284 1.30608  10
  -2 -33   0 5.87863 1.08328   6
   2 -33   0 3.63944 1.09630  10
  -2  33   0 5.62787 0.91552   7
   2  33   0 2.53383 1.34076  11
  -2  33   0 3.21328 0.99864   8
   2  33   0 3.81589 1.00469   8
   2  33   0 6.22085 1.31093   7
   3 -33   0 6.07710 1.46054  10
   3 -33   0 4.87238 1.52792   9
  -3 -33   0 6.70010 1.12055   6
  -3 -33   0 3.19977 1.32942  10
   3 -33   0 5.20126 1.44722   6
  -3 -33   0 8.04953 1.74313   9
   3  33   0 5.47124 1.36622   7
   3  33   0 4.79721 1.25262   8
  -3  33   0 4.04040 1.16419   8
   3  33   0 3.32077 1.61994  11
  -3  33   0 4.90284 1.04293   7
   4 -33   0 7.76060 2.06533   9
   4 -33   0 7.15000 1.73676   6
  -4 -33   0 5.06475 1.55276  10
  -4 -33   0 9.28191 1.85251   9
   4 -33   0 8.55011 1.70335  10
   4  33   0 9.20829 1.48353   8
   4  33   0 13.5128 2.76610  11
  -4  33   0 6.91933 2.75281  11
  -4  33   0 6.19754 1.25096   8
   5 -33   0 37.0441 3.38016   6
   5 -33   0 34.0666 3.48079   9
  -5 -33   0 34.8536 3.21925   9
   5 -33   0 32.4241 3.25188  10
   5  33   0 37.7805 2.89425   8
   5  33   0 40.1632 4.28494  11
  -5  33   0 38.9641 2.87544   8
  -5  33   0 35.8328 4.88087  11
   6 -33   0 63.4623 5.35188   9
   6 -33   0 80.9840 6.05175   6
  -6 -33   0 65.0883 4.67596   9
   6 -33   0 82.2998 5.35232  10
   6  33   0 77.4658 4.57531   8
   6  33   0 74.5768 7.00654  11
  -6  33   0 75.1046 4.56804   8
  -6  33   0 74.6126 6.44397  11
   7 -33   0 16.9254 3.33179   9
   7 -33   0 18.3162 2.65643  10
   7 -33   0 17.2389 2.75843   6
   7  33   0 17.6545 2.77305   8
  -7  33   0 10.9293 2.99990  11
   7  33   0 15.0940 2.93225  11
   0 -34   0 13.2730 2.18419  10
   0 -34   0 11.1379 1.75828   6
   0 -34   0 8.20347 1.99546   9
   0  34   0 6.28957 2.28924  11
   0  34   0 9.74531 1.56727   8
   0  34   0 10.8181 1.47739   7
  -1 -34   0 2.95645 1.19885   9
  -1 -34   0 3.69039 1.07431   6
   1 -34   0 4.53815 1.54162   9
   1 -34   0 3.45009 1.36212  10
   1 -34   0 4.00410 1.12909   6
  -1 -34   0 0.83994 1.05396  10
   1  34   0 2.69501 0.93497   7
   1  34   0 2.59576 0.91633   8
   1  34   0 4.57529 1.70990  11
  -1  34   0 9.35836 2.38317  11
  -1  34   0 3.33144 0.84096   7
  -2 -34   0 18.5547 1.88213   6
   2 -34   0 15.5491 2.21100   6
   2 -34   0 12.7919 2.39177   9
  -2 -34   0 17.6644 2.47552  10
  -2 -34   0 12.1300 2.23944   9
  -2  34   0 18.8512 1.59400   7
  -2  34   0 16.8733 1.76553   8
   2  34   0 16.9247 2.01303   7
   2  34   0 18.2468 2.08284   8
  -2  34   0 17.8202 3.17568  11
   2  34   0 12.5627 2.80183  11
   3 -34   0 58.0878 4.09300   6
  -3 -34   0 55.4439 4.27420   9
  -3 -34   0 54.2365 4.20456  10
   3 -34   0 55.9855 4.10073  10
   3 -34   0 47.1691 4.25028   9
  -3 -34   0 55.8095 3.30230   6
  -3  34   0 45.8642 4.91855  11
   3  34   0 57.3712 3.53327   8
  -3  34   0 59.1409 3.57392   8
   3  34   0 54.6978 5.07121  11
   4 -34   0 6.57418 1.53997  10
   4 -34   0 3.75307 1.30702   6
  -4 -34   0 3.45346 1.48019  10
  -4 -34   0 2.94526 1.32051   9
   4 -34   0 2.68920 1.56550   9
  -4  34   0 7.00381 1.39520   8
  -4  34   0 7.04863 2.46497  11
   4  34   0 6.35778 1.21231   8
   4  34   0 5.84771 2.20553  11
  -5 -34   0 -0.9094 1.12132   9
   5 -34   0 1.50581 1.10180   9
   5 -34   0 2.28330 1.21202  10
   5 -34   0 1.66909 1.17436   6
   5  34   0 0.42107 1.39939  11
  -5  34   0 -1.3905 1.16298  11
  -5  34   0 0.61457 0.81124   8
   5  34   0 -0.6439 0.78150   8
  -6 -34   0 34.0122 3.35833   9
   6 -34   0 46.5874 3.89658   6
   6 -34   0 39.4303 3.84556  10
  -6  34   0 50.3385 5.23053  11
   6  34   0 43.1032 3.27623   8
  -6  34   0 36.2416 3.08915   8
   6  34   0 40.7359 4.71462  11
   7 -34   0 40.6199 3.73965  10
   7 -34   0 39.4426 4.21689   9
  -7  34   0 43.2396 4.76543  11
   7  34   0 40.8372 3.37468   8
  -7  34   0 40.2857 3.30553   8
   0 -35   0 1.05049 0.96571   9
   0 -35   0 -0.1111 0.86498   6
   0 -35   0 2.36926 1.22471  10
   0  35   0 1.32158 0.76776   7
   0  35   0 0.18121 0.61269   8
   0  35   0 -0.5331 1.14497  11
   1 -35   0 6.18446 1.66493   9
   1 -35   0 4.71730 1.66739  10
  -1 -35   0 5.52924 1.51867  10
  -1 -35   0 2.69436 1.15405   9
   1  35   0 6.60064 1.17644   8
  -1  35   0 6.57142 2.09734  11
   1  35   0 5.49303 1.93870  11
  -1  35   0 4.87610 1.13109   8
   1  35   0 2.32598 1.03580   7
  -1  35   0 5.28881 1.06243   7
   2 -35   0 19.5301 2.26446   6
  -2 -35   0 15.3132 1.91005   6
  -2 -35   0 14.4877 2.44577   9
   2 -35   0 14.7509 2.18454  10
  -2 -35   0 16.7540 2.52022  10
   2 -35   0 15.5264 2.78066   9
   2  35   0 17.6020 1.99482   7
   2  35   0 16.6686 3.21020  11
  -2  35   0 15.9794 3.22809  11
   2  35   0 15.8648 1.80108   8
  -2  35   0 18.2144 1.79801   8
  -3 -35   0 63.9690 3.78727   6
   3 -35   0 63.2621 5.16503   9
  -3 -35   0 72.9292 4.96272  10
   3 -35   0 64.7395 4.51319   6
  -3 -35   0 65.6065 4.74890   9
   3  35   0 59.2104 5.59338  11
   3  35   0 63.7904 3.88681   8
  -3  35   0 67.8904 3.95250   8
  -3  35   0 74.1514 6.12029  11
   3  35   0 66.8527 4.19369   7
   4 -35   0 48.0183 4.63276   9
   4 -35   0 59.3852 4.27437   6
  -4 -35   0 52.8547 4.23921   9
   4 -35   0 64.3479 4.46562  10
  -4 -35   0 60.8055 4.58781  10
  -4  35   0 45.5624 3.42430   8
   4  35   0 58.0299 3.65710   8
   4  35   0 48.7753 5.02460  11
  -4  35   0 49.3070 5.31104  11
   4  35   0 56.9189 3.95912   7
  -5 -35   0 3.59444 1.48485   9
   5 -35   0 5.90599 1.72760  10
   5 -35   0 5.92493 1.85456   6
  -5  35   0 6.05507 2.49573  11
  -5  35   0 5.47315 1.28009   8
   5  35   0 6.24650 1.33456   8
   5  35   0 1.07306 1.49470  11
  -6 -35   0 37.9819 3.45834   9
   6 -35   0 31.0584 3.74354   9
   6 -35   0 39.4285 3.71595  10
   6 -35   0 30.7635 3.29701   6
   6  35   0 37.6751 3.06800   8
   6  35   0 26.7990 4.31479  11
  -6  35   0 40.2363 4.63351  11
  -6  35   0 29.4525 3.20938   8
   0 -36   0 43.3739 3.23843   6
   0 -36   0 42.0414 3.96129   9
   0 -36   0 44.2755 4.05315  10
   0  36   0 40.6318 2.89690   8
   0  36   0 45.3066 2.90349   7
   0  36   0 49.9216 4.89162  11
   1 -36   0 48.1782 4.34760   9
  -1 -36   0 55.1641 4.39466   9
   1 -36   0 51.1384 4.07863  10
  -1 -36   0 53.2760 4.17509  10
   1 -36   0 52.2690 3.74191   6
  -1 -36   0 48.6693 3.39359   6
  -1  36   0 49.7385 3.10082   7
   1  36   0 48.4310 3.21531   8
   1  36   0 53.9009 5.25157  11
   1  36   0 48.5881 3.22925   7
  -1  36   0 54.0446 5.27633  11
  -1  36   0 50.6626 3.33550   8
   2 -36   0 10.5093 1.90416   6
  -2 -36   0 12.8751 2.39836   9
  -2 -36   0 10.4230 2.10477  10
  -2 -36   0 13.4196 1.75232   6
   2 -36   0 9.51344 1.88816  10
   2 -36   0 7.78104 1.89161   9
  -2  36   0 8.95010 2.51490  11
   2  36   0 4.90165 2.34280  11
  -2  36   0 9.03465 1.50281   8
   2  36   0 7.36999 1.50601   7
  -3 -36   0 5.30364 1.62102   9
  -3 -36   0 6.50220 1.61673  10
   3 -36   0 4.82991 1.79835   9
   3 -36   0 6.20428 1.67919   6
   3 -36   0 4.50229 1.46964  10
   3  36   0 6.42206 1.38386   8
   3  36   0 5.56754 1.46988   7
  -3  36   0 6.45698 1.26540   8
  -3  36   0 6.71865 2.43977  11
   3  36   0 4.15739 1.78529  11
   4 -36   0 1.13895 1.02215  10
   4 -36   0 0.91789 1.09064   6
  -4 -36   0 -0.6110 1.13515   9
  -4  36   0 4.39574 1.97530  11
   4  36   0 1.18969 0.96831   8
  -4  36   0 1.88764 0.90139   8
   4  36   0 1.78294 1.21777   7
   5 -36   0 67.9981 5.11193   6
   5 -36   0 63.9954 5.37577   9
   5 -36   0 73.9665 5.17133  10
  -5 -36   0 67.3939 4.84028   9
  -5  36   0 69.9482 4.34626   8
  -5  36   0 65.0786 6.14422  11
   5  36   0 70.8044 4.37415   8
   5  36   0 62.6364 6.01806  11
   6 -36   0 2.94926 1.39052   6
  -6 -36   0 3.26650 1.66105   9
   6 -36   0 0.62173 1.38428   9
   6 -36   0 0.58020 1.33965  10
  -6  36   0 7.30409 2.43507  11
  -6  36   0 4.09806 1.33498   8
   0 -37   0 1.30198 1.06307   6
   0 -37   0 0.85489 0.98769  10
   0 -37   0 3.18155 1.48067   9
   0  37   0 2.48589 1.68161  11
   0  37   0 1.62862 0.91704   7
   0  37   0 1.98022 0.90632   8
   1 -37   0 15.8121 2.28880   6
  -1 -37   0 18.2072 2.94028   9
   1 -37   0 15.4594 2.57846  10
   1 -37   0 19.4601 3.02425   9
  -1 -37   0 15.3579 3.21203  10
  -1 -37   0 23.6228 2.26298   6
   1  37   0 18.0371 2.01197   8
  -1  37   0 16.9513 1.88402   8
  -1  37   0 19.7344 3.64176  11
   1  37   0 16.4009 1.95203   7
   1  37   0 20.8344 3.68390  11
   2 -37   0 0.39824 0.93931  10
  -2 -37   0 0.53553 1.17127   9
  -2 -37   0 1.94599 1.31037  10
   2 -37   0 0.22214 0.92255   6
  -2 -37   0 -0.2232 1.00316   6
   2 -37   0 -2.1296 1.05951   9
   2  37   0 1.06222 1.56225  11
   2  37   0 0.37243 1.00291   7
  -2  37   0 1.39851 1.68952  11
  -2  37   0 1.05248 0.82786   8
   2  37   0 -0.9682 0.68876   8
   3 -37   0 2.01804 1.18843  10
   3 -37   0 3.52989 1.28634   6
  -3 -37   0 2.66553 1.43001   9
  -3 -37   0 7.20889 1.78136  10
  -3  37   0 1.72500 1.06930   8
   3  37   0 2.87993 1.27142   7
   3  37   0 3.77323 1.71189  11
   3  37   0 5.01440 1.26967   8
  -3  37   0 3.30129 2.02221  11
   4 -37   0 0.22155 1.00538  10
  -4 -37   0 0.47148 1.04149   9
   4 -37   0 -0.0915 1.12616   6
   4 -37   0 -0.4804 1.10084   9
  -4  37   0 0.19122 0.87362   8
   4  37   0 -0.2914 1.42861  11
   4  37   0 1.76420 1.01764   7
   4  37   0 0.66251 0.90334   8
   5 -37   0 2.96054 1.45945  10
   5 -37   0 -1.0260 1.36710   9
   5 -37   0 0.67549 1.41323   6
  -5 -37   0 1.21268 1.24398   9
   5  37   0 3.97512 2.06194  11
   5  37   0 2.57966 1.18038   8
  -5  37   0 2.61246 2.30162  11
  -5  37   0 1.10384 1.11929   8
   5  37   0 1.05045 1.23800   7
   0 -38   0 1.81562 1.08009   6
   0 -38   0 2.12525 1.20040  10
   0 -38   0 2.07318 1.35701   9
   0  38   0 5.70722 1.85031  11
   0  38   0 2.05229 1.35444   7
   0  38   0 1.59376 0.90971   8
   1 -38   0 6.63796 1.70085  10
  -1 -38   0 3.54592 1.33130   6
   1 -38   0 6.19463 1.53449   6
  -1 -38   0 4.36121 1.73313   9
  -1 -38   0 4.85933 1.44994  10
  -1  38   0 5.31086 2.06200  11
   1  38   0 5.37411 1.33232   7
   1  38   0 7.73779 2.42050  11
   1  38   0 4.15757 1.19809   8
  -1  38   0 6.49874 1.40877   8
  -2 -38   0 8.91993 2.59425  10
   2 -38   0 9.22193 2.01919  10
   2 -38   0 5.57821 1.62857   6
   2 -38   0 5.50126 1.67306   9
  -2 -38   0 6.26631 1.93411   9
  -2  38   0 5.88396 1.38776   8
   2  38   0 5.99397 1.50724   7
   2  38   0 6.25362 1.26605   8
  -2  38   0 5.63802 2.02787  11
   2  38   0 5.40838 2.54577  11
   3 -38   0 2.00817 1.25052  10
  -3 -38   0 2.03608 1.57886   9
   3 -38   0 3.26790 1.35274   6
   3 -38   0 1.39727 1.47621   9
  -3  38   0 4.40893 1.31491   8
   3  38   0 4.63721 1.93361  11
   3  38   0 5.80123 1.48795   7
  -3  38   0 1.42182 1.89606  11
   4 -38   0 29.9787 3.36623  10
  -4 -38   0 27.7802 3.20338   9
   4 -38   0 24.2262 3.76691   9
   4 -38   0 20.7507 2.96749   6
   4  38   0 26.3915 2.39527   8
  -4  38   0 30.6110 4.54905  11
  -4  38   0 22.1638 2.40340   8
   4  38   0 28.5580 2.75436   7
   4  38   0 24.2194 4.14323  11
   5 -38   0 9.79352 2.00632  10
   5 -38   0 13.8887 2.36849   6
  -5 -38   0 9.99977 2.00374   9
   5  38   0 14.5213 3.52610   7
  -5  38   0 16.0588 3.36491  11
  -5  38   0 11.4221 1.91849   8
   5  38   0 10.7184 2.00200   8
   0 -39   0 1.17420 1.13997   6
   0 -39   0 -0.1379 1.16531   9
   0 -39   0 0.38217 1.17372  10
   0  39   0 0.26995 0.87130   8
   0  39   0 2.57566 2.08080  11
   1 -39   0 7.62811 1.78188  10
  -1 -39   0 3.27076 1.33861   6
   1 -39   0 4.25620 1.33310   6
  -1 -39   0 2.14795 1.61946  10
   1 -39   0 5.01055 1.78066   9
  -1 -39   0 3.73082 1.33329   9
  -1  39   0 2.65776 1.14460   8
  -1  39   0 3.63669 2.24942  11
   1  39   0 3.81512 1.16837   8
   2 -39   0 86.4320 6.50039   9
  -2 -39   0 91.9180 6.17673  10
   2 -39   0 87.8602 5.85026  10
   2 -39   0 93.8046 5.62656   6
  -2 -39   0 88.8117 6.83277   9
  -2  39   0 85.2576 6.97029  11
   2  39   0 85.4083 4.83826   8
   2  39   0 85.3449 5.01798   7
  -2  39   0 83.3256 4.83362   8
   2  39   0 89.6499 7.29110  11
   3 -39   0 39.7266 4.01784   6
  -3 -39   0 29.5246 4.20039   9
   3 -39   0 41.9155 3.88795  10
   3 -39   0 30.8941 4.31057   9
   3  39   0 33.8662 3.04265   7
  -3  39   0 38.4265 5.19884  11
   3  39   0 30.0502 4.69875  11
   3  39   0 37.2749 2.87995   8
  -3  39   0 39.1169 2.99741   8
   4 -39   0 23.2758 3.14547   6
  -4 -39   0 12.9850 2.92438   9
   4 -39   0 17.0366 2.68240  10
  -4  39   0 15.3096 5.20830  11
   0 -40   0 10.9806 2.64542   9
   0 -40   0 10.9411 2.20494  10
   0 -40   0 12.2559 2.09719   6
   0  40   0 14.5104 3.24381  11
   0  40   0 14.6161 1.91033   8
   1 -40   0 3.60682 1.48832  10
   1 -40   0 0.50386 1.18212   6
  -1 -40   0 3.87349 1.56478  10
   1 -40   0 2.81877 1.41436   9
  -1 -40   0 -1.3340 1.43526   6
  -1 -40   0 1.00375 1.45809   9
   1  40   0 1.43536 1.85130  11
  -1  40   0 3.30422 1.12409   8
  -1  40   0 1.75205 1.80341  11
   1  40   0 2.55869 1.12457   8
   2 -40   0 9.98043 1.92111   6
  -2 -40   0 13.1723 2.78392  10
  -2 -40   0 13.0858 2.67062   9
   2 -40   0 10.2868 1.92883  10
   2 -40   0 14.8347 4.07472   9
   2  40   0 12.5532 1.96651   7
  -2  40   0 17.4374 1.93683   8
   2  40   0 11.3873 1.77878   8
  -2  40   0 20.2961 5.66818  11
   2  40   0 13.7492 3.38166  11
  -3 -40   0 73.5493 5.69052   9
   3 -40   0 84.1648 5.50072   6
  -3  40   0 80.2689 7.09482  11
   3  40   0 80.5701 6.23035   8
   3  40   0 75.9593 4.77796   7
   0 -41   0 0.94908 1.57397  10
   0 -41   0 -1.2979 1.32668   6
   0  41   0 -0.9012 0.94381   8
   0  41   0 3.55605 1.82525  11
   1 -41   0 104.086 6.46274  10
   1 -41   0 101.290 5.82873   6
  -1 -41   0 100.495 9.80050   9
  -1 -41   0 88.1839 6.38137  10
  -1  41   0 90.5693 5.72215   8
   1  41   0 103.499 7.93151  11
   1  41   0 90.9245 5.16262   8
  -1  41   0 83.5968 7.48508  11
  13   0  -1 104.431 6.00982   6
  12   0  -1 -0.7722 0.77260   6
 -12   0   1 0.95843 1.93940  11
  12   0  -1 0.51637 0.87861  10
  11   0  -1 15.8371 2.18471   6
 -11   0   1 14.2169 2.63023  11
  11   0  -1 15.8607 2.22642  10
 -10   0   1 1.41963 1.31921  11
  10   0  -1 0.56076 0.61433   6
  10   0  -1 0.65717 0.72280  10
 -10   0   1 0.19431 0.49006  12
  -9   0   1 22.6225 0.96551   9
   9   0  -1 21.1197 2.04155   6
  -9   0   1 26.8531 2.77505  11
  -9   0   1 22.6788 1.62504  12
  -9   0   1 21.5265 2.13560   7
   9   0  -1 19.0089 2.01273  10
  -8   0   1 0.60428 0.44386  12
   8   0  -1 0.70253 0.58072   6
  -8   0   1 0.74783 0.65412   7
  -8   0   1 -0.1175 0.29857   9
  -8   0   1 -0.0171 0.24283   9
  -8   0   1 -0.4958 0.62290  11
   8   0  -1 0.30454 0.56026  10
  -7   0   1 1.81351 0.69891   7
  -7   0   1 0.83660 0.45241  12
  -7   0   1 -0.6277 0.69641  11
   7   0  -1 2.21078 0.71289   6
   7   0  -1 1.25044 0.54271  10
  -6   0   1 -0.1297 0.25529  12
  -6   0   1 0.14282 0.41363   7
   6   0  -1 0.11021 0.35721  10
  -6   0   1 0.45529 0.58932  11
   6   0  -1 -0.3283 0.30250   6
   5   0  -1 1184.45 43.7437   6
   5   0  -1 1210.14 58.5154   2
  -5   0   1 1244.11 43.5090  12
  -5   0   1 1060.92 55.3185   1
  -5   0   1 1223.74 55.0812   5
   5   0  -1 1257.69 55.9753   5
   5   0  -1 1139.89 54.9983   4
  -5   0   1 1261.56 43.3260   9
   5   0  -1 1132.42 43.7539  10
   5   0  -1 1176.21 43.5173  12
  -5   0   1 1183.71 43.8527   7
   5   0  -1 1268.38 57.5179   1
  -5   0   1 1219.96 48.7752   3
  -5   0   1 1219.03 44.5088  11
  -5   0   1 1238.70 55.1879   4
  -5   0   1 1398.69 59.7810   2
   4   0  -1 -2.4950 3.96618   4
  -4   0   1 0.43301 0.22613   9
   4   0  -1 0.42010 0.41042  11
  -4   0   1 -2.7523 4.28997   5
  -4   0   1 2.52461 4.42147   4
   4   0  -1 0.40979 4.24337   1
  -4   0   1 0.21042 0.25244   7
  -4   0   1 -5.0051 4.70956   2
  -4   0   1 0.30425 0.22766  12
   4   0  -1 -0.1983 0.20896   6
   4   0  -1 -1.4117 4.61570   2
  -4   0   1 0.37473 0.42815  11
  -4   0   1 -0.2627 3.91869   1
   4   0  -1 5.01951 4.65515   5
  -3   0   1 4226.69 156.900   1
  -3   0   1 4109.59 157.246   2
  -3   0   1 4118.14 155.208   5
   3   0  -1 4210.93 157.908   2
   3   0  -1 4151.03 155.519   5
   3   0  -1 4259.35 155.755   4
   3   0  -1 4158.17 156.514   1
  -3   0   1 4073.98 155.146   4
   2   0  -1 0.46955 0.19427   8
  -2   0   1 0.14547 0.17017   7
  -2   0   1 0.00625 0.14521  10
  -2   0   1 0.59288 0.32071  11
  -2   0   1 -0.0633 2.17814   2
   2   0  -1 0.14664 0.26604  11
   2   0  -1 0.96665 2.24066   2
   2   0  -1 0.22520 0.19674  12
  -2   0   1 0.14084 0.17386   6
   2   0  -1 0.21817 0.16497  10
   2   0  -1 0.07624 0.17428   7
  -2   0   1 0.29339 2.01674   5
   2   0  -1 -2.1963 1.94523   5
   2   0  -1 -0.7702 1.85021   1
  -2   0   1 0.65764 2.16974   4
  -2   0   1 0.15341 0.18483  12
   2   0  -1 -0.1168 0.14256   6
   2   0  -1 0.46733 1.88542   4
  -2   0   1 -4.1175 1.72015   1
   1   0  -1 465.072 19.6867   4
  -1   0   1 461.454 16.7111  10
   1   0  -1 497.272 19.5816   5
  -1   0   1 432.816 19.5983   1
   1   0  -1 483.363 16.7953  12
  -1   0   1 496.541 20.3214   2
   1   0  -1 471.097 19.8666   1
  -1   0   1 455.557 16.7773  12
   1   0  -1 416.593 19.8045   2
  -1   0   1 454.221 19.3278   5
  -1   0   1 477.874 16.8977  11
   1   0  -1 478.627 16.8851  11
   0   0  -1 0.07303 0.05626   8
   0   0   1 0.05920 0.11008  12
   0   0   1 0.00379 0.05925   7
   0   0   1 0.00381 0.05627   8
   0   0  -1 0.06547 0.07063   7
   1   0   1 130.352 4.86114   6
  -1   0  -1 134.302 6.54956   1
   1   0   1 134.974 7.76055   4
  -1   0  -1 122.886 6.21984   3
   1   0   1 133.730 6.71306   2
  -1   0  -1 127.195 6.32412   5
   1   0   1 140.142 6.43595   3
  -1   0  -1 116.439 7.41476   4
  -1   0  -1 139.122 4.86333   6
   1   0   1 127.933 6.24928   5
   1   0   1 125.814 4.76805   9
  -1   0  -1 143.129 4.76901  10
   1   0   1 127.337 4.76493  10
  -1   0  -1 129.840 6.67293   2
   1   0   1 124.751 4.85876  11
  -2   0  -1 0.08835 0.12080  10
  -2   0  -1 1.32811 1.84787   1
   2   0   1 -1.1058 1.82406   1
   2   0   1 0.38622 0.22143   7
  -2   0  -1 0.04359 0.19092  11
  -2   0  -1 0.16051 0.98414   3
  -2   0  -1 0.51266 2.18183   4
   2   0   1 0.47394 2.11192   2
  -2   0  -1 -0.0574 0.14641   6
   2   0   1 2.17937 1.84822   5
   2   0   1 -0.8957 1.06140   3
   2   0   1 0.09032 0.16009   6
  -2   0  -1 -0.2913 1.77975   5
   2   0   1 0.00239 0.09230   9
   2   0   1 0.25127 0.15020  10
  -2   0  -1 -0.0978 0.06978   9
  -2   0  -1 0.90676 1.92526   2
   2   0   1 0.22584 0.24997  11
   2   0   1 1.43992 2.40497   4
   2   0   1 0.16214 0.15067  12
   3   0   1 20.1682 5.17435   1
   3   0   1 19.8461 2.22681   3
   3   0   1 11.9047 4.42829   4
  -3   0  -1 20.8587 1.99259   3
  -3   0  -1 16.7171 1.24465  11
   3   0   1 16.1237 4.83003   2
   3   0   1 14.7941 1.02425   6
  -3   0  -1 17.4652 4.53359   1
  -3   0  -1 19.1049 0.99982  12
   3   0   1 18.6124 1.16705   7
   3   0   1 16.6603 0.94024  12
  -3   0  -1 20.8936 5.48009   4
  -3   0  -1 20.3022 5.00152   2
  -3   0  -1 19.8557 4.42402   5
   3   0   1 16.8578 1.26330  11
  -3   0  -1 17.6393 1.04207   6
  -3   0  -1 18.2300 0.71383   9
   3   0   1 10.7621 3.78160   5
   4   0   1 4.19980 4.69694   4
   4   0   1 -1.3341 3.96657   5
   4   0   1 0.17933 0.21807  10
  -4   0  -1 0.05931 0.36864  11
  -4   0  -1 -4.1145 3.82215   5
  -4   0  -1 3.32337 4.54408   1
   4   0   1 3.93122 4.41015   2
  -4   0  -1 3.12930 4.89857   4
   4   0   1 -0.0780 0.34573  11
   4   0   1 0.53743 0.28266   6
   4   0   1 1.87206 4.52416   1
   5   0   1 267.751 10.7372  11
  -5   0  -1 270.773 10.6356  11
   5   0   1 261.116 10.1344   6
   5   0   1 254.318 10.1262  10
  -5   0  -1 272.514 9.80148  12
   5   0   1 231.194 10.4455  12
   6   0   1 0.25147 0.44684  11
  -6   0  -1 -0.5631 0.44522  11
   6   0   1 0.36167 0.25875  12
   6   0   1 0.09196 0.33435  10
   6   0   1 -0.0403 0.27587   6
   7   0   1 18.8865 1.32774  12
   7   0   1 23.0251 1.79226   6
   7   0   1 21.3179 1.75595  10
  -8   0  -1 2.23427 0.86126  11
   8   0   1 -0.3377 0.50715   6
   9   0   1 149.726 7.64131  10
   9   0   1 143.339 6.88651   6
  -9   0  -1 148.003 7.60422  11
 -10   0  -1 0.99466 1.29253  11
  10   0   1 0.61035 0.72430  10
  10   0   1 0.80938 0.76977   6
  11   0   1 59.0509 4.10498  10
  11   0   1 58.7854 3.92800   6
  12   0   1 2.40809 1.03567  10
  12   0   1 -0.9708 0.94257   6
  13  -1  -1 27.1286 2.97209   6
  13   1  -1 27.3728 2.90176   6
  12  -1  -1 5.10847 1.54170   6
 -12  -1   1 6.10717 2.69893  11
  12  -1  -1 6.56522 1.85743  10
  12   1  -1 5.45703 1.50814  10
  12   1  -1 8.67212 1.66649   6
 -12   1   1 8.40725 2.97035  11
  11  -1  -1 3.82299 1.27159   6
 -11  -1   1 2.84526 1.71501  11
  11  -1  -1 4.20352 1.24140  10
 -11   1   1 2.52686 1.60706  11
  11   1  -1 2.72133 1.13750  10
  11   1  -1 3.07355 1.13870   6
 -10  -1   1 20.5486 2.81718  11
  10  -1  -1 15.4632 1.82409   6
  10  -1  -1 18.9888 2.60048  10
 -10  -1   1 17.4534 1.54368  12
 -10   1   1 15.6990 2.54256  11
  10   1  -1 12.5950 1.78500   6
  10   1  -1 18.2052 2.16921  10
 -10   1   1 17.9184 1.42804  12
  -9  -1   1 62.8532 3.17325  12
  -9  -1   1 67.6163 4.61589  11
   9  -1  -1 57.7830 3.73712  10
   9  -1  -1 67.9636 3.88294   6
  -9  -1   1 59.0319 3.84896   7
   9   1  -1 60.1111 3.61101   6
  -9   1   1 58.1791 2.99379  12
  -9   1   1 56.6320 2.44196   9
  -9   1   1 61.1937 2.44169   9
  -9   1   1 60.2510 4.32985  11
   9   1  -1 57.4199 3.74896  10
  -9   1   1 55.2590 3.65654   7
  -8  -1   1 37.6526 1.59988   9
   8  -1  -1 33.6309 2.82174   6
  -8  -1   1 38.6807 3.22406  11
   8  -1  -1 33.8105 2.53184  10
  -8  -1   1 38.8366 2.23016  12
  -8  -1   1 33.9149 2.57210   7
  -8  -1   1 36.2099 1.62162   9
  -8   1   1 33.1016 2.97018  11
   8   1  -1 34.6467 2.47175   6
  -8   1   1 33.2685 2.54624   7
   8   1  -1 34.1885 2.52961  10
  -8   1   1 33.1346 1.78828   9
  -8   1   1 35.1389 2.06290  12
   7  -1  -1 143.114 6.45276  10
  -7  -1   1 144.407 5.57220   9
  -7  -1   1 136.505 6.99532  11
   7  -1  -1 152.572 6.46842   6
  -7  -1   1 146.089 5.47639   9
  -7  -1   1 144.335 6.00136  12
  -7  -1   1 140.727 6.52449   7
  -7   1   1 134.848 5.58140   9
  -7   1   1 130.759 6.34992   7
  -7   1   1 144.151 7.12805  11
   7   1  -1 144.887 6.51223  10
  -7   1   1 137.072 6.80008  12
   7   1  -1 152.765 6.42755   6
   6  -1  -1 105.253 4.74099   6
  -6  -1   1 97.3392 4.77344   7
   6  -1  -1 99.3039 4.67633  10
  -6  -1   1 100.871 5.28890  11
   6  -1  -1 100.033 4.55503  12
  -6  -1   1 101.509 4.06692   9
  -6   1   1 102.371 4.30253  12
   6   1  -1 99.5220 4.59791   6
  -6   1   1 103.196 4.76987   7
   6   1  -1 100.524 4.72461  10
  -6   1   1 99.1821 4.12408   9
  -6   1   1 102.359 5.32498  11
   5  -1  -1 2574.99 102.959   1
   5  -1  -1 2283.46 103.056   2
  -5  -1   1 2603.35 87.9106   9
   5  -1  -1 2370.81 100.899   4
   5  -1  -1 2412.63 88.3958  10
  -5  -1   1 2400.09 88.4705   7
  -5  -1   1 2591.76 100.534   4
  -5  -1   1 2434.93 89.0877  11
   5  -1  -1 2378.00 88.0645  12
   5  -1  -1 2549.34 101.746   5
  -5  -1   1 2585.61 103.477   2
  -5  -1   1 2297.20 101.167   1
  -5  -1   1 2465.43 88.1544  12
  -5   1   1 2360.74 101.681   1
  -5   1   1 2553.20 88.0552  12
  -5   1   1 2535.81 93.8481   3
  -5   1   1 2722.52 105.220   2
  -5   1   1 2555.06 101.307   4
  -5   1   1 2387.17 89.0518  11
   5   1  -1 2425.61 100.976   5
  -5   1   1 2391.98 88.4135   7
  -5   1   1 2560.18 100.640   5
   5   1  -1 2449.45 88.4073  10
   5   1  -1 2570.43 102.275   1
   5   1  -1 2446.94 100.442   4
   5   1  -1 2484.93 104.701   2
   5   1  -1 2408.27 88.1524  12
  -4  -1   1 162.170 15.1945   2
  -4  -1   1 157.897 6.21965  12
   4  -1  -1 164.475 6.91711  11
   4  -1  -1 156.387 12.7988   5
  -4  -1   1 144.943 13.2262   1
  -4  -1   1 158.728 6.82125  11
   4  -1  -1 161.830 15.5868   2
  -4  -1   1 150.213 13.2955   4
   4  -1  -1 145.047 13.7138   1
  -4  -1   1 170.893 13.7224   5
  -4  -1   1 161.329 6.45557   7
   4  -1  -1 145.887 13.2889   4
  -4   1   1 152.098 13.3912   5
  -4   1   1 147.139 13.3552   1
   4   1  -1 159.399 13.3604   5
  -4   1   1 161.114 6.13404  12
   4   1  -1 171.627 13.6482   4
  -4   1   1 152.886 14.5184   2
   4   1  -1 154.053 6.20486  12
   4   1  -1 154.058 6.28478   6
   4   1  -1 160.739 6.88676  11
  -4   1   1 162.012 13.5782   4
   4   1  -1 148.456 13.9937   1
  -4   1   1 150.227 6.35131   7
  -4   1   1 158.621 6.85865  11
  -4   1   1 156.229 10.3795   3
  -4   1   1 168.141 6.12573   9
   4   1  -1 146.449 14.9079   2
   3  -1  -1 8869.26 326.992   5
   3  -1  -1 9256.50 328.669   1
  -3  -1   1 8969.60 328.642   2
   3  -1  -1 9179.68 327.865   4
  -3  -1   1 9179.96 328.386   1
  -3  -1   1 9143.26 327.355   5
  -3  -1   1 8985.19 326.711   4
   3  -1  -1 9075.98 329.899   2
  -3   1   1 9019.47 327.115   5
  -3   1   1 9152.74 327.839   4
   3   1  -1 8887.21 326.815   5
  -3   1   1 8674.06 328.813   2
  -3   1   1 8930.46 328.141   1
   3   1  -1 9130.53 328.266   1
   3   1  -1 8859.05 326.639   4
   3   1  -1 8912.61 329.117   2
   2  -1  -1 1008.70 41.7583   4
  -2  -1   1 1010.83 36.6535  11
   2  -1  -1 1000.73 42.1619   1
  -2  -1   1 982.521 41.1610   4
   2  -1  -1 1021.92 41.4195   5
  -2  -1   1 1087.24 42.6319   1
   2  -1  -1 996.635 42.7903   2
  -2  -1   1 1064.67 42.7355   2
   2  -1  -1 1013.76 36.3232  12
   2  -1  -1 1020.08 36.3750  10
  -2  -1   1 989.684 41.3151   5
   2  -1  -1 1054.09 36.7008  11
  -2   1   1 975.724 41.1586   5
  -2   1   1 986.704 36.6687  11
   2   1  -1 1016.97 42.8957   2
  -2   1   1 1007.58 42.0750   1
   2   1  -1 1072.78 36.6974  11
   2   1  -1 1007.41 36.3499  12
  -2   1   1 1015.32 36.3593  10
  -2   1   1 974.626 41.5220   4
   2   1  -1 1007.82 42.1374   1
  -2   1   1 1062.26 43.0423   2
   2   1  -1 1014.94 41.2928   5
  -2   1   1 999.030 36.3092  12
  -1  -1   1 843.902 31.0046   3
   1  -1  -1 811.172 31.4664   1
  -1  -1   1 808.727 28.2808  11
   1  -1  -1 705.245 31.7390   2
  -1  -1   1 856.439 32.1152   2
  -1  -1   1 775.512 30.9202   5
   1  -1  -1 820.973 31.0494   5
  -1  -1   1 764.606 31.3209   1
   1  -1  -1 793.751 31.3139   4
  -1   1   1 792.539 31.1341   5
  -1   1   1 784.049 31.4893   1
  -1   1   1 808.036 31.9793   2
   1   1  -1 809.722 30.9489   5
   1   1  -1 698.944 31.3335   2
   1   1  -1 792.289 31.4825   1
  -1   1   1 747.830 31.2153   4
  -1   1   1 781.405 28.2873  11
   0  -1   1 22.8025 0.97437   9
   0  -1   1 24.5320 2.75216   4
   0  -1  -1 22.8018 0.96429   7
   0  -1  -1 21.3031 0.85741  10
   0  -1   1 20.9367 2.37727   3
   0  -1  -1 19.9638 0.91829  11
   0  -1  -1 20.7867 1.87349   2
   0  -1  -1 21.6417 0.92648   8
   0  -1   1 22.6819 0.88351  11
   0  -1   1 21.1059 1.74798   1
   0  -1   1 21.8928 0.88265   7
   0  -1   1 22.1764 1.76599   2
   0  -1   1 22.6542 0.98094  12
   0  -1   1 24.3937 1.62711   5
   0   1  -1 19.6017 0.88008  11
   0   1   1 20.1005 1.79928   1
   0   1   1 23.5306 1.94326   2
   0   1  -1 19.7668 2.75436   4
   0   1   1 24.1326 1.83659   5
   0   1  -1 21.8169 0.97743  12
   0   1   1 23.2480 0.93935  11
   0   1   1 22.3816 0.86907  10
   0   1  -1 19.6259 0.87363   7
   0   1  -1 22.9048 1.77168   2
   0   1  -1 22.8951 0.96510   9
   0   1   1 23.3869 0.93665   8
   0   1  -1 24.0071 2.54741   3
   1  -1   1 601.800 24.8221   4
  -1  -1  -1 570.975 22.9040   1
   1  -1   1 593.885 22.4507   5
   1  -1   1 556.569 20.6933   9
  -1  -1  -1 625.302 20.6877   6
   1  -1   1 601.876 23.1716   2
   1  -1   1 578.243 22.9519   3
  -1  -1  -1 548.586 22.5085   5
   1  -1   1 552.686 20.6480  10
   1  -1   1 526.202 22.7038   1
   1  -1   1 590.926 20.8048   6
   1  -1   1 575.089 20.7724  11
  -1  -1  -1 556.360 22.8790   2
  -1  -1  -1 571.603 23.1421   4
  -1  -1  -1 591.540 20.6570  10
   1   1   1 562.978 23.1336   1
   1   1   1 577.037 23.1022   4
  -1   1  -1 598.213 22.7660   1
  -1   1  -1 606.451 20.6929   9
   1   1   1 587.844 22.6552   5
   1   1   1 574.255 20.7686  11
   1   1   1 560.642 20.6779   6
   1   1   1 571.220 20.6746  10
  -1   1  -1 561.852 22.4979   5
  -1   1  -1 569.052 22.8408   3
   1   1   1 620.184 23.3048   2
  -1   1  -1 622.158 20.8035   6
  -1   1  -1 610.083 20.6498  10
  -1   1  -1 554.856 24.6101   4
  -1   1  -1 562.561 22.9911   2
   2  -1   1 2.86098 2.22199   1
   2  -1   1 3.94842 0.32714  12
   2  -1   1 3.82848 0.37870  10
  -2  -1  -1 4.12603 0.38015  10
  -2  -1  -1 4.02686 2.33173   2
   2  -1   1 6.30496 2.75169   4
   2  -1   1 4.75130 1.79208   3
   2  -1   1 2.54350 2.20903   2
   2  -1   1 8.82591 2.44620   5
  -2  -1  -1 3.17507 0.47802  11
   2  -1   1 4.21485 0.32866   9
  -2  -1  -1 2.46766 1.96614   5
  -2  -1  -1 7.72893 2.68121   4
  -2  -1  -1 3.75577 0.37111   6
  -2  -1  -1 5.42869 2.30390   1
   2  -1   1 3.92664 0.44773   6
   2  -1   1 3.21706 0.43073   7
  -2   1  -1 4.28237 0.37554  10
  -2   1  -1 4.32759 0.50904  11
   2   1   1 4.41844 2.08159   5
   2   1   1 1.59664 2.24769   1
   2   1   1 1.36562 2.22017   2
  -2   1  -1 4.61387 1.69939   3
  -2   1  -1 4.51609 2.83383   4
   2   1   1 4.00252 0.40174   6
  -2   1  -1 3.72087 2.18602   1
  -2   1  -1 5.83484 2.38557   2
   2   1   1 1.51798 2.28801   4
  -2   1  -1 4.30541 0.45217   6
  -2   1  -1 4.67268 2.24306   5
   2   1   1 4.24445 0.42284  12
   2   1   1 3.92127 0.53853  11
   2   1   1 5.16144 0.68933   7
   2   1   1 3.69184 0.38864  10
   3  -1   1 155.153 5.66598  12
   3  -1   1 153.377 10.8325   5
   3  -1   1 149.910 6.21258  11
  -3  -1  -1 143.780 5.96061   6
   3  -1   1 149.282 7.95317   3
  -3  -1  -1 133.778 10.8419   1
   3  -1   1 152.145 11.9866   2
  -3  -1  -1 144.179 10.7778   5
  -3  -1  -1 156.944 6.21039  11
   3  -1   1 165.524 12.6317   4
  -3  -1  -1 150.175 5.83182  12
   3  -1   1 152.026 11.7201   1
   3  -1   1 144.942 5.95114   6
  -3  -1  -1 158.894 11.4134   4
   3  -1   1 150.713 5.60953   9
   3  -1   1 166.152 6.05765   7
   3   1   1 150.959 5.87601   6
   3   1   1 166.601 12.7157   2
  -3   1  -1 144.968 11.2834   1
  -3   1  -1 156.234 5.56435   9
  -3   1  -1 151.890 12.2382   4
   3   1   1 154.032 5.83638  12
  -3   1  -1 123.060 10.0861   5
  -3   1  -1 128.673 11.5302   2
   3   1   1 144.368 11.2843   4
  -3   1  -1 143.583 7.52261   3
   3   1   1 154.879 6.21758  11
   3   1   1 162.234 6.34865   7
  -3   1  -1 151.294 5.93058   6
   3   1   1 143.621 10.5724   5
  -3   1  -1 159.236 6.22197  11
   3   1   1 150.841 11.8560   1
   4  -1   1 15.4029 5.48239   2
  -4  -1  -1 18.1201 1.45329  11
  -4  -1  -1 16.1042 5.23334   5
   4  -1   1 17.2480 0.94704  12
   4  -1   1 12.7180 5.35784   1
  -4  -1  -1 17.5312 1.12882   6
   4  -1   1 16.7973 1.44454  11
  -4  -1  -1 17.1286 1.09081  12
   4  -1   1 11.7977 6.27576   4
  -4  -1  -1 18.3640 5.66909   4
   4  -1   1 17.3884 0.85097   9
  -4  -1  -1 17.3618 5.74040   1
   4  -1   1 17.6625 1.38180   6
   4  -1   1 14.0247 5.53856   5
   4  -1   1 15.2914 1.11181  10
   4   1   1 19.3277 1.20716   6
   4   1   1 11.8920 5.09296   4
  -4   1  -1 15.0157 5.24888   5
   4   1   1 16.8680 1.42643  11
   4   1   1 23.2498 6.55569   2
   4   1   1 12.2543 5.48044   5
   4   1   1 11.3394 4.90230   1
  -4   1  -1 17.4145 2.82270   3
  -4   1  -1 19.6788 1.48928  11
   4   1   1 16.3795 1.16989  10
  -4   1  -1 19.7549 5.67170   1
  -4   1  -1 16.9010 0.78344   9
  -4   1  -1 15.3805 6.21635   4
  -5  -1  -1 16.8338 1.11609  12
   5  -1   1 15.5216 0.96885  12
   5  -1   1 17.5831 1.32674   6
  -5  -1  -1 17.1603 1.52771  11
   5  -1   1 17.6033 1.61870  11
   5  -1   1 16.5018 1.25655  10
  -5   1  -1 15.3370 1.50672  11
  -5   1  -1 17.2589 0.71331   9
   5   1   1 16.0405 1.74227  11
   5   1   1 15.0501 1.18284   6
   5   1   1 14.8605 1.23921  10
   5   1   1 15.9207 1.08039  12
   6  -1   1 0.05523 0.33331   6
   6  -1   1 0.72620 0.57359  11
   6  -1   1 -0.2336 0.25440  10
  -6  -1  -1 -0.3814 0.51608  11
  -6  -1  -1 -0.0652 0.27586  12
   6   1   1 -0.7189 0.24954   6
   6   1   1 0.56349 0.53137  11
   6   1   1 -0.0942 0.25028  12
  -6   1  -1 -0.9091 0.39466  11
   6   1   1 -0.0344 0.29373  10
   7  -1   1 282.164 11.6709  12
   7  -1   1 312.351 12.5068  10
   7  -1   1 326.717 12.5802   6
   7   1   1 304.039 12.4889  10
   7   1   1 343.736 12.4985   6
  -8  -1  -1 2.44940 0.86238  11
   8  -1   1 0.57713 0.59009  10
   8  -1   1 0.11269 0.39510  12
  -8   1  -1 1.35747 0.85469  11
   8   1   1 1.19859 0.64398   6
   8   1   1 -0.0569 0.48321  10
   9  -1   1 19.5485 2.25130  10
   9  -1   1 16.6325 1.87498   6
  -9  -1  -1 20.7829 2.37496  11
   9   1   1 20.5360 1.92274   6
  -9   1  -1 20.3834 2.63700  11
   9   1   1 22.5141 2.40798  10
  10  -1   1 96.2887 5.33456  10
  10  -1   1 93.9257 5.18245   6
 -10  -1  -1 96.5409 5.92192  11
 -10   1  -1 102.503 6.05812  11
  10   1   1 93.5662 5.28892  10
  10   1   1 93.5076 5.08801   6
  11  -1   1 75.9391 4.69275  10
  11  -1   1 73.6199 6.17512   6
  11   1   1 75.2617 4.71226  10
  11   1   1 63.3998 4.20147   6
  12  -1   1 28.1715 2.56675   6
  12  -1   1 22.1979 2.54174  10
  12   1   1 25.6005 2.71739  10
  12   1   1 28.0359 2.60981   6
  13  -2  -1 3.15178 1.41127   6
  13   2  -1 2.38724 1.33824   6
 -12  -2   1 0.65468 1.94976  11
  12  -2  -1 1.63692 1.04346  10
  12  -2  -1 0.86503 0.95127   6
  12   2  -1 0.68213 0.96677   6
 -12   2   1 2.28212 3.39888  11
  12   2  -1 -0.3555 0.71550  10
 -11  -2   1 30.3724 3.44805  11
  11  -2  -1 31.6730 2.88019  10
  11   2  -1 28.9770 2.79743  10
  11   2  -1 31.1037 2.76708   6
 -11   2   1 30.7185 3.85999  11
 -10  -2   1 2.42410 1.19963  11
  10  -2  -1 1.02443 0.81248  10
  10  -2  -1 0.53182 0.83544   6
 -10  -2   1 -0.2319 0.59989  12
 -10   2   1 -0.0442 0.52352  12
  10   2  -1 0.79024 0.73007  10
  10   2  -1 0.19757 0.73066   6
 -10   2   1 1.13505 0.97608  11
   9  -2  -1 70.6638 3.99927   6
  -9  -2   1 63.9158 3.36657  12
  -9  -2   1 72.7825 4.76399  11
   9  -2  -1 61.6032 3.85761  10
  -9   2   1 67.1942 3.15002  12
  -9   2   1 68.5189 4.67236  11
  -9   2   1 64.9696 2.71731   9
   9   2  -1 61.1773 3.90826  10
  -9   2   1 62.3830 3.86891   7
   9   2  -1 57.5652 3.60983   6
  -8  -2   1 7.78506 0.57170   9
  -8  -2   1 7.73905 0.54470   9
  -8  -2   1 7.52208 1.40054   7
   8  -2  -1 8.40528 1.37722   6
  -8  -2   1 9.11397 1.78039  11
   8  -2  -1 10.1261 1.53510  10
  -8  -2   1 6.41034 1.02109  12
  -8   2   1 7.74103 1.60080  11
  -8   2   1 6.65044 0.74484   9
  -8   2   1 9.19436 1.43350   7
   8   2  -1 6.60361 1.11986   6
   8   2  -1 5.29383 1.06411  10
  -7  -2   1 10.8274 1.79339  11
   7  -2  -1 12.2638 1.43128  10
  -7  -2   1 12.8187 1.19201  12
  -7  -2   1 12.6596 0.77377   9
  -7  -2   1 11.5549 0.79728   9
   7  -2  -1 11.9400 1.32960   6
  -7  -2   1 12.0945 1.40011   7
  -7   2   1 12.2670 0.99316  12
  -7   2   1 12.2455 1.38558   7
   7   2  -1 12.2788 1.37559  10
   7   2  -1 10.8920 1.22775   6
  -7   2   1 10.1545 1.71657  11
  -7   2   1 11.3153 0.91046   9
  -6  -2   1 562.138 19.9288   9
  -6  -2   1 562.149 21.4244  11
  -6  -2   1 563.224 19.8620   9
   6  -2  -1 542.739 20.6808  10
  -6  -2   1 546.542 20.3806  12
   6  -2  -1 492.148 20.1702  12
  -6  -2   1 546.922 20.8216   7
   6  -2  -1 574.909 20.7589   6
  -6   2   1 554.676 20.1461  12
   6   2  -1 571.377 20.7685  10
   6   2  -1 527.174 20.5208   6
  -6   2   1 539.727 20.6610   7
  -6   2   1 553.788 21.4888  11
  -6   2   1 555.340 20.0720   9
   5  -2  -1 110.277 4.95866  10
   5  -2  -1 111.981 13.6963   5
  -5  -2   1 115.215 13.8040   1
  -5  -2   1 116.005 5.96294  11
   5  -2  -1 108.454 4.66771  12
  -5  -2   1 123.404 15.0739   5
  -5  -2   1 119.376 15.7362   2
  -5  -2   1 110.404 4.78073  12
   5  -2  -1 88.4419 13.6735   2
  -5  -2   1 118.874 4.53411   9
   5  -2  -1 121.522 15.7256   1
  -5  -2   1 110.190 13.2123   4
   5  -2  -1 103.781 14.5956   4
  -5  -2   1 107.100 5.03495   7
   5  -2  -1 120.846 5.07848   6
  -5  -2   1 120.631 4.44869   9
  -5  -2   1 127.277 9.60058   3
  -5   2   1 115.567 4.61716   9
   5   2  -1 114.856 12.9620   4
  -5   2   1 118.383 16.0763   2
   5   2  -1 120.854 14.4138   1
  -5   2   1 119.370 4.64370  12
  -5   2   1 112.315 4.96235   7
   5   2  -1 109.149 4.98658  10
   5   2  -1 124.201 16.7081   2
  -5   2   1 101.754 13.4628   5
  -5   2   1 116.095 9.80849   3
  -5   2   1 114.469 5.55928  11
   5   2  -1 102.356 13.2815   5
   5   2  -1 109.031 4.87577   6
  -4  -2   1 666.776 24.8567  12
   4  -2  -1 678.449 25.5998  11
   4  -2  -1 715.219 34.1858   5
  -4  -2   1 690.981 29.4919   3
  -4  -2   1 698.901 25.5552  11
   4  -2  -1 686.866 36.3525   2
   4  -2  -1 627.938 33.7211   4
  -4  -2   1 591.688 38.2115   2
   4  -2  -1 686.177 24.7519  12
  -4  -2   1 622.611 34.0459   1
   4  -2  -1 690.654 25.0541   6
  -4  -2   1 700.854 33.9604   5
  -4  -2   1 663.623 25.0451   7
   4  -2  -1 664.464 25.2688  10
  -4  -2   1 683.920 33.1496   4
   4  -2  -1 682.402 34.8022   1
   4   2  -1 699.393 24.9095   6
   4   2  -1 717.937 34.4179   5
  -4   2   1 702.350 35.1602   1
  -4   2   1 702.570 33.8846   5
   4   2  -1 675.083 24.8799  12
   4   2  -1 676.125 25.5166  11
   4   2  -1 675.772 36.0782   2
   4   2  -1 645.197 25.3153  10
  -4   2   1 756.840 36.7560   2
  -4   2   1 675.376 30.2645   3
  -4   2   1 683.157 34.8619   4
  -4   2   1 723.713 24.9467   9
   4   2  -1 663.078 33.0251   4
  -4   2   1 698.130 25.5762  11
   4   2  -1 724.572 35.7967   1
  -4   2   1 703.051 24.7039  12
   3  -2  -1 2411.19 95.7959   2
   3  -2  -1 2340.83 93.0590   5
  -3  -2   1 2430.87 94.3595   1
   3  -2  -1 2341.50 93.8405   1
   3  -2  -1 2520.56 94.4046   4
  -3  -2   1 2473.00 89.7882   3
  -3  -2   1 2512.32 95.1354   2
  -3  -2   1 2491.60 93.0299   5
   3  -2  -1 2531.14 86.4777  11
  -3  -2   1 2423.62 92.6175   4
  -3  -2   1 2338.49 85.9795  11
  -3   2   1 2385.32 93.2879   5
   3   2  -1 2378.05 94.3926   1
  -3   2   1 2449.57 90.5620   3
  -3   2   1 2274.40 85.9804  11
   3   2  -1 2391.05 93.1887   5
  -3   2   1 2443.31 95.4194   2
   3   2  -1 2339.29 92.2475   4
   3   2  -1 2362.35 95.8507   2
  -3   2   1 2266.61 93.5308   4
   3   2  -1 2408.52 85.9844  11
  -3   2   1 2343.91 94.2680   1
  -2  -2   1 9258.40 335.785   4
  -2  -2   1 9725.23 333.864   3
   2  -2  -1 9239.73 336.037   5
   2  -2  -1 9362.92 337.885   2
  -2  -2   1 9133.05 335.935   5
   2  -2  -1 9208.84 336.628   1
   2  -2  -1 8954.92 336.361   4
  -2  -2   1 9768.70 337.541   2
  -2  -2   1 9511.81 337.178   1
   2   2  -1 9255.76 336.051   5
   2   2  -1 9263.74 337.271   2
   2   2  -1 9069.31 336.916   1
  -2   2   1 9176.62 336.909   1
  -2   2   1 9999.99 338.037   2
  -2   2   1 9207.91 336.757   4
  -2   2   1 9201.41 336.048   5
  -1  -2   1 381.735 16.8676   2
  -1  -2   1 351.169 12.9778  12
   1  -2  -1 376.086 13.1567  11
   1  -2  -1 369.997 16.5926   1
  -1  -2   1 369.821 12.9007   7
   1  -2  -1 379.231 12.8555   8
  -1  -2   1 348.678 15.9098   5
   1  -2  -1 358.426 16.2299   4
  -1  -2   1 349.808 13.0625  11
   1  -2  -1 346.868 16.9459   2
  -1  -2   1 349.888 16.5290   1
   1  -2  -1 349.419 12.9132  10
   1  -2  -1 348.835 12.9100   6
  -1  -2   1 363.417 12.9248  10
   1  -2  -1 381.563 16.1861   5
   1  -2  -1 350.016 12.8928   7
  -1  -2   1 359.542 15.9326   3
  -1   2   1 383.906 13.0267   9
   1   2  -1 348.975 12.9183  10
   1   2  -1 363.693 15.9334   5
  -1   2   1 326.825 15.7945   5
  -1   2   1 364.597 16.6226   1
  -1   2   1 341.699 12.8959   7
   1   2  -1 366.009 13.0813  11
   1   2  -1 377.145 12.8907   7
  -1   2   1 345.370 13.1249  11
  -1   2   1 357.518 12.8500   8
   1   2  -1 355.981 15.8315   3
  -1   2   1 355.937 12.9128   6
   1   2  -1 363.927 12.9819  12
   1   2  -1 331.316 16.2004   1
   1   2  -1 356.434 12.9070   9
  -1   2   1 380.317 17.0947   2
   1   2  -1 324.309 16.3681   2
  -1   2   1 326.531 16.1089   4
   0  -2   1 103.395 3.82126   7
   0  -2  -1 103.951 5.77649   2
   0  -2   1 107.604 3.90838  11
   0  -2   1 100.533 3.86467  10
   0  -2   1 104.209 3.79208   8
   0  -2  -1 110.386 3.92650   8
   0  -2   1 107.977 6.85601   4
   0  -2   1 106.400 5.41100   5
   0  -2   1 100.761 5.59286   2
   0  -2   1 105.854 3.94177  12
   0  -2   1 103.515 3.96711   9
   0  -2   1 104.895 6.39432   3
   0  -2  -1 113.561 3.99327  11
   0   2   1 107.395 5.87216   1
   0   2   1 101.988 5.52958   5
   0   2   1 106.042 5.86181   2
   0   2   1 102.493 3.88250  10
   0   2   1 103.246 3.91766   8
   0   2   1 98.3902 5.04750   4
   0   2  -1 95.5836 5.64731   1
   0   2  -1 104.983 3.79525   7
   0   2   1 105.612 3.99030  11
   0   2  -1 106.396 3.96338   9
   0   2  -1 107.170 6.37090   3
   0   2   1 106.016 3.83328   6
   0   2  -1 108.365 3.94441  12
   0   2   1 104.062 3.96537   7
   0   2  -1 99.5421 6.70209   4
   0   2  -1 101.771 5.59686   2
   0   2  -1 114.150 3.92839  11
   1  -2   1 14.9642 0.83950  11
  -1  -2  -1 16.4383 0.67419   6
  -1  -2  -1 11.9685 2.32760   2
   1  -2   1 16.1685 0.74818   7
   1  -2   1 14.9702 0.85827   6
   1  -2   1 17.8000 2.80158   3
  -1  -2  -1 14.7164 1.85523   4
  -1  -2  -1 17.1433 0.75438  10
   1  -2   1 15.6425 0.73241  10
   1  -2   1 17.0365 2.36003   5
   1  -2   1 15.2675 0.79018   9
   1  -2   1 13.6707 2.23304   1
  -1  -2  -1 12.1376 2.19781   5
   1  -2   1 19.4276 3.69014   4
   1  -2   1 19.3057 2.74042   2
  -1   2  -1 10.9149 3.08136   4
   1   2   1 17.6491 2.79977   2
   1   2   1 15.3306 0.83779  11
   1   2   1 15.6184 2.31087   5
   1   2   1 18.1399 2.06263   4
   1   2   1 14.6754 0.66455   6
   1   2   1 18.7190 2.84132   1
   1   2   1 14.7792 0.75109  10
   1   2   1 15.1312 0.72572   9
  -1   2  -1 15.7814 0.78179   9
  -1   2  -1 9.93639 2.28988   3
  -1   2  -1 15.5882 0.84641   6
  -1   2  -1 12.6584 2.32510   2
  -1   2  -1 16.4208 0.73078  10
  -1   2  -1 15.7920 2.28050   5
   1   2   1 17.2016 0.90571  12
   2  -2   1 1564.96 60.1130   1
  -2  -2  -1 1598.42 55.3987  12
   2  -2   1 1557.02 59.3681   5
   2  -2   1 1504.98 55.5155  11
  -2  -2  -1 1544.05 59.0885   4
   2  -2   1 1577.41 61.1066   2
   2  -2   1 1501.45 55.0267  12
  -2  -2  -1 1575.58 55.4810  11
  -2  -2  -1 1522.24 60.4960   1
   2  -2   1 1579.87 62.3733   4
   2  -2   1 1611.91 58.5430   3
  -2  -2  -1 1544.86 60.4165   2
  -2  -2  -1 1518.02 59.5378   5
  -2   2  -1 1556.08 62.2826   4
   2   2   1 1511.31 59.6409   5
   2   2   1 1535.75 60.3694   1
   2   2   1 1613.64 55.3978  12
  -2   2  -1 1577.30 55.5159  11
   2   2   1 1549.94 58.9387   4
  -2   2  -1 1548.43 58.1980   3
  -2   2  -1 1572.28 60.7168   2
  -2   2  -1 1552.26 60.0375   1
   2   2   1 1571.93 61.0089   2
  -2   2  -1 1492.65 59.4393   5
   2   2   1 1530.13 55.5092  11
  -3  -2  -1 11.3614 1.02044  11
  -3  -2  -1 11.3799 0.74774   6
   3  -2   1 11.8966 0.59791  12
   3  -2   1 10.8468 1.02033  11
  -3  -2  -1 12.2541 0.87410  12
   3  -2   1 15.0713 5.07655   4
   3  -2   1 11.3125 4.36070   1
   3  -2   1 13.1197 3.07092   3
   3  -2   1 12.8592 4.22399   2
   3  -2   1 10.8335 0.90292  10
  -3  -2  -1 5.94714 3.42261   5
   3  -2   1 12.6117 0.72271   9
   3  -2   1 11.6744 0.84798   7
  -3  -2  -1 8.39932 3.77240   4
   3  -2   1 10.0972 0.85705   6
   3  -2   1 10.8274 4.02675   5
  -3  -2  -1 5.91384 3.73005   1
  -3   2  -1 11.9692 0.65478   9
   3   2   1 12.1181 1.03338  11
   3   2   1 11.6329 0.79325   6
   3   2   1 10.4559 3.70345   5
  -3   2  -1 15.1435 4.47875   5
   3   2   1 13.4103 0.87123  12
  -3   2  -1 11.6133 0.88623   7
   3   2   1 11.6164 0.96537  10
   3   2   1 11.0109 3.95005   2
  -3   2  -1 10.7566 5.16971   2
  -3   2  -1 15.7973 2.98166   3
   3   2   1 8.02982 3.65571   4
   3   2   1 10.0203 4.27380   1
  -3   2  -1 8.39413 4.49081   4
  -3   2  -1 11.6347 0.86446   6
  -3   2  -1 10.1130 3.53243   1
  -3   2  -1 10.6808 1.03067  11
   4  -2   1 488.473 26.8758   5
   4  -2   1 583.887 23.0695   3
   4  -2   1 534.148 18.9085  12
  -4  -2  -1 536.887 19.2802  12
   4  -2   1 529.824 28.2539   1
  -4  -2  -1 532.465 19.1978   6
  -4  -2  -1 542.889 28.5697   1
  -4  -2  -1 508.086 27.1141   5
   4  -2   1 487.335 19.3102  10
  -4  -2  -1 540.643 19.7636  11
   4  -2   1 520.778 29.5453   2
  -4  -2  -1 547.001 27.1751   4
   4  -2   1 498.638 19.8031  11
   4  -2   1 505.045 19.4592   6
   4  -2   1 534.591 18.9797   9
   4  -2   1 519.095 29.3438   4
   4   2   1 531.081 19.8135  11
   4   2   1 545.924 28.7582   1
  -4   2  -1 522.265 18.8807   9
  -4   2  -1 517.160 27.5304   5
  -4   2  -1 502.628 27.5541   1
   4   2   1 520.782 19.2493   6
  -4   2  -1 528.795 22.1207   3
   4   2   1 503.974 19.3503  10
   4   2   1 545.171 29.7586   2
  -4   2  -1 539.998 29.4375   4
   4   2   1 482.917 26.8866   5
   4   2   1 520.248 26.9413   4
  -4   2  -1 560.995 19.8659  11
   4   2   1 538.376 19.2727  12
   5  -2   1 52.2681 2.76343   6
   5  -2   1 49.3843 2.20886  12
   5  -2   1 58.5399 3.58456  11
  -5  -2  -1 53.0595 2.56143  12
  -5  -2  -1 51.3443 3.01727  11
   5  -2   1 53.0769 2.70161  10
  -5   2  -1 53.1003 2.11764   9
   5   2   1 52.0358 2.61163   6
   5   2   1 49.7076 2.49460  12
  -5   2  -1 56.4716 3.15757  11
   5   2   1 52.2462 2.72150  10
   6  -2   1 48.5375 3.16431  11
  -6  -2  -1 50.3874 3.14084  11
   6  -2   1 50.5321 2.74669  10
   6  -2   1 46.6794 2.17984  12
   6  -2   1 50.8942 2.83678   6
  -6  -2  -1 48.5700 2.49392  12
   6   2   1 49.4519 2.76538  10
  -6   2  -1 50.9810 1.93516   9
   6   2   1 46.4590 3.12425  11
   6   2   1 47.9641 2.63160   6
  -6   2  -1 53.5137 3.24098  11
   7  -2   1 161.017 6.51014  12
   7  -2   1 168.435 7.32095  10
  -7  -2  -1 169.004 8.50349  11
   7  -2   1 174.731 7.40629   6
   7   2   1 171.484 7.19528   6
   7   2   1 167.375 7.35331  10
   8  -2   1 38.8307 2.74895   6
   8  -2   1 39.1383 2.15745  12
  -8  -2  -1 41.9127 3.12461  11
   8  -2   1 41.9628 2.81467  10
   8   2   1 45.0650 2.72860   6
   8   2   1 36.6346 2.69679  10
  -8   2  -1 43.8817 3.27627  11
   9  -2   1 2.99070 0.90107   6
  -9  -2  -1 1.55463 1.12028  11
   9  -2   1 2.21328 1.04983  10
  -9   2  -1 3.83828 1.22564  11
   9   2   1 3.60359 0.98202   6
   9   2   1 2.72818 1.20593  10
  10  -2   1 67.6593 4.25863  10
 -10  -2  -1 63.8010 4.77473  11
  10  -2   1 68.8175 4.26085   6
 -10   2  -1 73.0279 4.93864  11
  10   2   1 67.6234 3.96709   6
  10   2   1 66.2676 4.20076  10
  11  -2   1 28.1248 2.69216  10
  11  -2   1 24.0927 3.23974   6
  11   2   1 29.1911 2.62467   6
  11   2   1 29.1657 2.78278  10
  12  -2   1 1.14732 0.82126  10
  12  -2   1 1.55468 0.99698   6
  12   2   1 1.46961 1.03675  10
  13  -3  -1 4.86974 1.49409   6
  13   3  -1 5.46023 1.44047   6
  12  -3  -1 24.2332 2.65712   6
  12  -3  -1 25.9527 3.44133  10
 -12  -3   1 21.9863 3.81549  11
  12   3  -1 25.0600 2.58019   6
  12   3  -1 27.8324 3.00133  10
 -11  -3   1 76.8684 5.60238  11
  11  -3  -1 74.5276 4.69530   6
  11  -3  -1 71.3181 4.69870  10
  11   3  -1 74.4023 4.81483  10
 -11   3   1 69.3850 5.45753  11
  11   3  -1 77.6461 4.56364   6
  10  -3  -1 6.07042 1.27024   6
 -10  -3   1 6.84103 1.74395  11
  10  -3  -1 7.12199 1.53128  10
 -10  -3   1 5.00369 1.01814  12
 -10   3   1 4.71251 1.37990   7
  10   3  -1 3.38032 1.09593  10
 -10   3   1 5.64739 1.71496  11
 -10   3   1 5.32896 1.00090  12
  10   3  -1 7.40021 1.32173   6
  -9  -3   1 47.1173 2.73479  12
   9  -3  -1 46.4934 3.22900   6
  -9  -3   1 52.7562 3.86557  11
   9  -3  -1 43.9396 3.14809  10
  -9   3   1 45.8973 3.06117  12
  -9   3   1 42.4938 3.06036   7
  -9   3   1 49.1262 3.91134  11
   9   3  -1 44.0931 2.99905   6
   9   3  -1 43.0011 3.14363  10
  -8  -3   1 127.786 6.38559   7
  -8  -3   1 139.839 7.04089  11
   8  -3  -1 125.233 6.18506   6
  -8  -3   1 126.440 4.83172   9
  -8  -3   1 128.359 4.85054   9
   8  -3  -1 127.877 6.20641  10
  -8  -3   1 135.280 5.84334  12
  -8   3   1 131.232 5.39543  12
   8   3  -1 132.306 6.28947  10
  -8   3   1 130.338 6.20530   7
   8   3  -1 131.606 6.02051   6
  -8   3   1 145.446 7.15196  11
  -8   3   1 125.543 5.25165   9
  -7  -3   1 8.77081 0.99694  12
  -7  -3   1 5.71566 0.53214   9
   7  -3  -1 5.07119 1.13479  10
  -7  -3   1 4.95521 1.24925  11
   7  -3  -1 7.26905 0.85095  12
  -7  -3   1 5.80424 0.56225   9
   7  -3  -1 4.54949 0.98167   6
  -7   3   1 5.79708 0.73079   9
  -7   3   1 7.97718 1.54616  11
  -7   3   1 6.89709 0.74123  12
  -7   3   1 4.68151 0.98636   7
   7   3  -1 6.59666 1.07994   6
   7   3  -1 8.38297 1.35474  10
   6  -3  -1 8.04046 1.14867   6
  -6  -3   1 6.75191 0.96998  12
   6  -3  -1 8.70084 1.03462  10
  -6  -3   1 7.94861 1.22729   7
  -6  -3   1 8.25090 0.62088   9
  -6  -3   1 7.84839 1.32314  11
  -6  -3   1 8.08419 0.68045   9
   6  -3  -1 8.29319 0.82957  12
  -6   3   1 7.59942 1.05427   7
   6   3  -1 8.05513 1.05534   6
   6   3  -1 9.15244 1.26630  10
  -6   3   1 8.57880 0.78190  12
  -6   3   1 7.11138 1.32857  11
  -6   3   1 9.37838 0.81263   9
   5  -3  -1 344.969 13.0429   6
   5  -3  -1 317.311 24.7012   2
   5  -3  -1 361.834 23.8873   5
   5  -3  -1 334.982 12.9863  10
   5  -3  -1 351.534 24.4058   1
  -5  -3   1 360.379 22.7412   4
  -5  -3   1 322.738 13.0575  12
  -5  -3   1 350.992 12.3703   9
  -5  -3   1 355.389 23.0165   5
   5  -3  -1 312.390 12.5615  12
   5  -3  -1 322.295 23.7597   4
  -5  -3   1 319.495 13.0351   7
  -5  -3   1 307.440 23.1341   1
  -5  -3   1 331.711 24.5543   2
  -5  -3   1 367.646 19.2628   3
   5   3  -1 356.479 25.3570   2
  -5   3   1 348.667 25.1014   2
  -5   3   1 346.576 12.6095   9
  -5   3   1 324.469 12.8652   7
   5   3  -1 324.459 12.7913   6
  -5   3   1 334.138 14.1338  11
  -5   3   1 346.345 24.0130   4
  -5   3   1 363.848 24.0213   5
  -5   3   1 357.549 18.8601   3
   5   3  -1 362.267 23.1666   5
   5   3  -1 346.268 22.2206   4
   5   3  -1 338.682 13.0180  10
  -5   3   1 316.534 23.5764   1
   5   3  -1 335.542 24.5203   1
  -5   3   1 351.382 12.5295  12
  -4  -3   1 554.888 19.7812   6
  -4  -3   1 505.755 29.2930   1
   4  -3  -1 507.654 19.7753   6
   4  -3  -1 520.545 19.5009  12
   4  -3  -1 561.705 29.7000   1
  -4  -3   1 496.365 19.8032   7
   4  -3  -1 516.524 19.7585  10
  -4  -3   1 562.644 25.9773   3
  -4  -3   1 541.132 20.2945  11
  -4  -3   1 556.249 27.8758   4
   4  -3  -1 557.751 31.4429   2
   4  -3  -1 540.148 29.9534   4
   4  -3  -1 528.051 20.3856  11
  -4  -3   1 533.597 19.7128  12
   4  -3  -1 540.509 28.3849   5
  -4  -3   1 573.640 19.3560   9
  -4  -3   1 487.196 27.4742   5
  -4   3   1 530.692 19.4319  12
  -4   3   1 523.421 29.2766   4
   4   3  -1 508.952 20.2410  11
   4   3  -1 573.902 30.2625   1
  -4   3   1 531.888 29.5448   1
  -4   3   1 567.962 34.9436   2
  -4   3   1 570.503 19.5990   9
   4   3  -1 542.325 27.6832   4
   4   3  -1 519.335 19.8125  10
   4   3  -1 510.541 30.5643   2
  -4   3   1 557.596 20.3905  11
  -4   3   1 511.762 28.4679   5
   4   3  -1 525.552 28.3888   5
   4   3  -1 547.624 19.6516   6
   4   3  -1 532.435 19.6995  12
  -4   3   1 561.707 25.8277   3
   3  -3  -1 16.4134 1.09721  10
   3  -3  -1 19.2978 1.10835   8
  -3  -3   1 19.2141 0.96788   9
  -3  -3   1 19.0750 3.57186   3
  -3  -3   1 18.4338 1.05450   6
  -3  -3   1 16.8612 1.15573   7
   3  -3  -1 19.2228 1.06168  12
  -3  -3   1 17.3479 1.13816  12
  -3  -3   1 16.6928 4.02084   4
   3  -3  -1 13.4082 4.81409   2
  -3  -3   1 16.4067 1.08378  10
   3  -3  -1 18.9908 4.96503   4
  -3  -3   1 9.01235 4.63474   1
   3  -3  -1 20.2600 1.10652   7
   3  -3  -1 14.0311 4.73663   1
  -3  -3   1 17.4236 1.35099  11
   3  -3  -1 17.9704 1.15753   6
   3  -3  -1 9.35079 3.96570   5
   3  -3  -1 16.8431 1.37830  11
  -3  -3   1 16.9821 5.28218   2
  -3  -3   1 10.2619 3.71679   5
  -3   3   1 16.7718 1.10081   8
  -3   3   1 16.9361 1.39721  11
   3   3  -1 19.8748 5.40760   1
  -3   3   1 19.3144 5.21471   1
   3   3  -1 16.0219 1.33733  11
  -3   3   1 18.0593 1.08535   9
  -3   3   1 15.2261 4.86458   2
   3   3  -1 12.5052 4.03497   4
   3   3  -1 10.2075 4.09715   5
   3   3  -1 18.6112 1.08931   6
  -3   3   1 18.7966 1.02131  12
  -3   3   1 15.0963 3.80170   3
  -3   3   1 15.4009 4.93712   4
  -3   3   1 16.5310 1.08082  10
   3   3  -1 18.0127 1.15856  10
  -3   3   1 17.7837 4.65966   5
   3   3  -1 17.0137 1.11675  12
  -3   3   1 16.0852 1.09576   6
   3   3  -1 18.5830 1.16121   7
  -3   3   1 17.5371 1.09208   7
   2  -3  -1 281.027 15.0467   5
  -2  -3   1 255.605 10.1437  12
  -2  -3   1 299.277 13.7797   3
  -2  -3   1 278.807 15.0376   5
   2  -3  -1 286.683 10.0739   7
   2  -3  -1 260.888 15.1619   4
   2  -3  -1 269.482 10.1690   9
  -2  -3   1 267.652 14.1691   4
  -2  -3   1 289.593 16.1597   1
   2  -3  -1 250.648 15.7990   2
   2  -3  -1 275.362 15.4860   1
   2  -3  -1 284.995 10.1726   6
   2  -3  -1 297.420 10.2704   8
  -2  -3   1 274.215 10.1541   7
  -2  -3   1 283.781 16.0370   2
  -2  -3   1 268.451 10.1218  10
  -2  -3   1 277.358 10.0043   9
  -2  -3   1 259.469 10.3582  11
  -2  -3   1 299.516 10.0795   6
   2  -3  -1 274.761 10.1319  10
   2   3  -1 233.576 13.1661   3
  -2   3   1 299.453 10.1729   9
   2   3  -1 261.535 10.1293  10
   2   3  -1 241.293 15.2337   1
  -2   3   1 258.470 10.4525  11
   2   3  -1 268.981 10.0584   6
  -2   3   1 261.656 10.0464   7
  -2   3   1 256.752 14.2083   3
  -2   3   1 274.491 10.0576   8
   2   3  -1 260.094 9.97028   9
  -2   3   1 295.020 16.7747   2
  -2   3   1 276.946 15.0441   5
   2   3  -1 278.321 14.9557   5
  -2   3   1 240.377 15.1082   4
  -2   3   1 273.631 10.1171  10
   2   3  -1 290.969 10.4345  11
   2   3  -1 277.778 10.1696  12
  -2   3   1 275.784 15.5856   1
  -2   3   1 274.838 10.0836  12
   1  -3  -1 83.4571 6.99749   2
  -1  -3   1 96.4532 3.87536   9
   1  -3  -1 100.727 3.98825   9
   1  -3  -1 102.905 3.85839   7
  -1  -3   1 114.976 7.60964   2
  -1  -3   1 103.255 7.45001   1
  -1  -3   1 97.8461 3.83067   7
   1  -3  -1 89.9353 6.90600   1
   1  -3  -1 103.138 4.11276  11
  -1  -3   1 103.015 6.78786   3
   1  -3  -1 96.2776 6.63473   4
   1  -3  -1 101.855 6.79210   5
   1  -3  -1 100.722 3.87502   6
  -1  -3   1 100.555 4.03593  11
  -1  -3   1 90.2367 6.48202   5
  -1  -3   1 96.8990 3.93630  12
   1  -3  -1 105.843 3.81382   8
  -1  -3   1 106.308 3.90229  10
  -1   3   1 99.3623 3.81290   8
  -1   3   1 95.0654 6.68712   5
  -1   3   1 112.855 4.02115   9
  -1   3   1 101.162 7.19403   1
  -1   3   1 96.9268 4.09810  11
   1   3  -1 84.5299 6.38252   3
  -1   3   1 91.2086 6.69650   4
   1   3  -1 101.910 7.23722   2
   1   3  -1 100.244 3.88165  10
  -1   3   1 102.003 3.88717  10
  -1   3   1 103.114 3.87356   6
   1   3  -1 109.570 3.84221   7
   1   3  -1 96.6379 7.16877   1
   1   3  -1 107.371 6.94617   5
  -1   3   1 90.1678 6.73724   3
   1   3  -1 105.897 4.05867  11
   1   3  -1 98.8467 3.87175   9
   1   3  -1 107.019 3.95930  12
  -1   3   1 110.885 7.77781   2
  -1   3   1 100.441 3.85957   7
   0  -3  -1 1468.65 55.1609   5
   0  -3   1 1528.64 56.8413   4
   0  -3   1 1473.50 55.7249   1
   0  -3   1 1478.56 54.8664   5
   0  -3  -1 1489.01 53.8311   4
   0  -3   1 1539.16 55.5714   2
   0  -3   1 1532.71 55.0167   5
   0  -3   1 1534.37 56.0523   3
   0  -3  -1 1459.24 55.4534   2
   0   3   1 1456.79 55.1515   5
   0   3   1 1451.15 55.7102   3
   0   3   1 1408.23 55.5306   1
   0   3  -1 1484.61 55.4509   2
   0   3  -1 1375.41 55.6609   3
   0   3  -1 1441.52 56.5410   4
   0   3   1 1465.72 55.4904   2
   0   3  -1 1461.65 55.3126   1
   0   3   1 1448.96 53.8105   4
   1  -3   1 1347.13 50.4098   5
   1  -3   1 1323.13 51.2661   2
   1  -3   1 1339.17 50.9195   1
  -1  -3  -1 1301.88 50.7408   5
  -1  -3  -1 1309.24 51.3663   1
   1  -3   1 1345.73 47.5969  11
   1  -3   1 1354.28 51.3749   3
  -1   3  -1 1299.87 51.8918   5
   1   3   1 1314.59 49.8845   3
  -1   3  -1 1321.85 51.0937   3
   1   3   1 1375.38 51.0600   5
  -1   3  -1 1303.30 53.1175   4
   1   3   1 1395.93 51.6637   1
   1   3   1 1309.42 51.3390   2
  -1   3  -1 1330.74 51.1863   2
   1   3   1 1357.06 48.0912   4
  -1   3  -1 1344.53 50.8121   1
   2  -3   1 164.219 6.12214   9
   2  -3   1 173.089 10.1244   5
   2  -3   1 181.425 6.26360   8
   2  -3   1 158.659 6.12339  10
   2  -3   1 162.781 6.40618  11
   2  -3   1 168.558 6.11678   7
  -2  -3  -1 165.140 6.11895  10
   2  -3   1 160.904 10.9063   2
  -2  -3  -1 165.679 6.35002  11
  -2  -3  -1 146.225 9.66780   5
   2  -3   1 172.719 10.7856   1
  -2  -3  -1 158.513 6.27128  12
   2  -3   1 158.128 12.1174   4
  -2  -3  -1 168.895 5.97488   6
   2  -3   1 158.494 9.65692   3
  -2  -3  -1 151.104 10.5120   1
   2  -3   1 151.698 6.26468   6
  -2  -3  -1 170.687 9.04406   4
   2   3   1 179.354 9.09705   4
   2   3   1 155.970 6.28956  12
  -2   3  -1 160.003 9.81763   5
  -2   3  -1 166.823 6.10358  10
   2   3   1 180.317 11.2767   2
  -2   3  -1 167.559 6.28212   6
   2   3   1 159.387 5.97843   6
  -2   3  -1 142.241 9.75106   1
   2   3   1 164.010 7.39490   3
   2   3   1 158.027 6.15653  10
  -2   3  -1 161.321 6.38706  11
  -2   3  -1 177.730 11.4118   2
  -2   3  -1 168.838 6.08687   9
  -2   3  -1 131.038 11.0146   4
  -2   3  -1 162.042 6.10883   7
  -2   3  -1 151.635 9.21876   3
   2   3   1 157.540 5.87194   9
   2   3   1 158.700 10.7049   1
   2   3   1 154.959 10.0831   5
   2   3   1 156.271 6.34893  11
   3  -3   1 95.2377 3.73578   7
  -3  -3  -1 88.3697 3.76993  12
   3  -3   1 89.5199 8.54333   5
   3  -3   1 80.8279 8.71540   1
  -3  -3  -1 95.1343 4.01908  11
  -3  -3  -1 73.6335 8.18061   5
   3  -3   1 80.7514 9.40746   4
  -3  -3  -1 92.5891 7.77074   4
   3  -3   1 93.2271 3.59805   9
   3  -3   1 84.1117 3.25492  12
   3  -3   1 91.1166 7.10653   3
   3  -3   1 91.0369 3.86469   6
   3  -3   1 103.759 10.1457   2
  -3  -3  -1 89.2466 3.54393   6
  -3  -3  -1 106.683 9.96657   1
   3  -3   1 85.9293 3.68873  10
   3  -3   1 90.0253 4.05682  11
  -3   3  -1 90.3924 3.96375   6
  -3   3  -1 86.1972 3.69863   7
   3   3   1 94.1984 8.71399   5
   3   3   1 100.348 9.56789   1
  -3   3  -1 96.1027 4.08257  11
   3   3   1 95.7290 4.07694  11
  -3   3  -1 95.5382 8.46797   5
  -3   3  -1 86.5326 3.50360   9
   3   3   1 91.6090 3.78348  12
   3   3   1 92.8948 9.83852   2
   3   3   1 96.1618 8.30088   4
  -3   3  -1 76.7291 8.07213   1
  -3   3  -1 77.8319 9.54598   4
   3   3   1 89.2345 3.57029   6
   3   3   1 78.5425 3.67810  10
  -4  -3  -1 584.531 21.0753   6
   4  -3   1 556.710 25.7761   3
  -4  -3  -1 601.083 21.6928  11
   4  -3   1 615.043 32.7208   4
  -4  -3  -1 580.067 30.7601   1
   4  -3   1 554.425 31.2935   2
   4  -3   1 568.892 21.4222   6
  -4  -3  -1 637.382 30.1560   5
   4  -3   1 608.871 21.0253   9
   4  -3   1 591.092 20.7273  12
   4  -3   1 557.961 29.0437   5
   4  -3   1 586.089 21.8210  11
   4  -3   1 548.738 21.2531  10
  -4  -3  -1 578.532 21.2698  12
   4  -3   1 579.073 33.0133   1
  -4  -3  -1 570.831 28.2425   4
  -4   3  -1 558.510 29.6953   1
   4   3   1 554.286 29.8370   5
  -4   3  -1 599.983 32.2866   4
  -4   3  -1 549.994 29.0287   5
   4   3   1 605.833 21.1701   6
  -4   3  -1 581.291 21.6211   7
  -4   3  -1 576.057 20.8918   9
  -4   3  -1 605.349 21.7664  11
   4   3   1 594.282 32.0071   2
   4   3   1 544.229 30.7135   1
   4   3   1 589.819 21.2766  12
   4   3   1 592.279 28.6112   4
  -4   3  -1 562.920 25.2532   3
   4   3   1 581.552 21.7435  11
   4   3   1 548.206 21.2814  10
   5  -3   1 22.6968 1.22638   9
   5  -3   1 22.9657 1.51774  10
   5  -3   1 21.4039 1.59331   6
   5  -3   1 20.7335 1.03727  12
  -5  -3  -1 21.5693 1.75767  11
  -5  -3  -1 21.7412 1.45233  12
   5   3   1 22.3943 2.05871  11
  -5   3  -1 22.5684 1.11382   9
  -5   3  -1 20.5856 1.77248  11
   5   3   1 23.1499 1.56750  10
  -6  -3  -1 4.02452 0.93523  11
   6  -3   1 3.05596 0.75598   6
   6  -3   1 3.12598 0.39932  12
  -6  -3  -1 3.21918 0.72713  12
   6  -3   1 1.35945 0.67550  11
   6  -3   1 3.27131 0.70738  10
  -6   3  -1 3.52800 0.39952   9
   6   3   1 4.54835 0.97527  11
  -6   3  -1 3.07053 0.81292  11
   6   3   1 3.17633 0.66001   6
   6   3   1 3.15790 0.71853  10
   7  -3   1 254.243 10.7653  10
  -7  -3  -1 291.196 11.6049  11
   7  -3   1 246.717 9.77648  12
   7  -3   1 286.837 11.0215   6
  -7  -3  -1 262.680 10.4326  12
   7   3   1 262.728 10.6095   6
  -7   3  -1 268.032 9.56501   9
   7   3   1 259.673 10.8475  10
   8  -3   1 6.15174 1.22313  10
   8  -3   1 6.33250 1.23731   6
  -8  -3  -1 6.26861 1.37868  11
   8   3   1 8.09047 1.37118  10
   8   3   1 8.05633 1.24337   6
  -8   3  -1 7.97226 1.55965  11
  -9  -3  -1 158.715 7.87680  11
   9  -3   1 140.664 7.10022   6
   9   3   1 148.156 6.89552   6
   9   3   1 158.704 9.28921  10
  -9   3  -1 155.341 7.86636  11
 -10  -3  -1 16.2861 2.55957  11
  10  -3   1 16.1984 2.18000   6
  10  -3   1 16.3745 1.94597  10
  10   3   1 17.4059 1.81822   6
 -10   3  -1 16.1300 2.63499  11
  10   3   1 19.4709 2.12768  10
  11  -3   1 76.9550 4.85589   6
  11  -3   1 76.5005 4.78007  10
  11   3   1 80.0304 4.54034   6
  11   3   1 75.5792 4.78428  10
  12  -3   1 54.5652 4.03094   6
  12  -3   1 59.8420 4.51172  10
  12   3   1 59.9231 4.32373  10
 -12  -4   1 40.5732 4.68514  11
  12  -4  -1 39.6052 3.37806   6
  12  -4  -1 49.0118 5.41300  10
  12   4  -1 39.5052 3.97291  10
  12   4  -1 41.9339 3.25050   6
  11  -4  -1 37.0893 3.12089  10
  11  -4  -1 36.2711 3.15881   6
 -11  -4   1 38.2092 2.71527  12
 -11  -4   1 35.3594 3.94768  11
  11   4  -1 38.7723 3.27648  10
 -11   4   1 32.3499 3.65890  11
  11   4  -1 39.9375 3.03466   6
  10  -4  -1 3.43638 1.13188   6
 -10  -4   1 2.71819 1.39602  11
  10  -4  -1 1.68918 0.92388  10
 -10  -4   1 4.95881 1.01256  12
  10   4  -1 2.82873 1.00195   6
 -10   4   1 0.81987 1.25143  11
  10   4  -1 0.66852 0.78491  10
 -10   4   1 2.81879 1.04307   7
   9  -4  -1 34.9075 2.66881   6
  -9  -4   1 30.0870 2.15544  12
  -9  -4   1 35.5624 3.18373  11
   9  -4  -1 29.1923 2.50157  10
   9   4  -1 27.9071 2.27059   6
  -9   4   1 31.5957 3.18434  11
   9   4  -1 30.3586 2.54086  10
  -9   4   1 28.4760 1.67707  12
  -9   4   1 26.9300 2.34799   7
  -8  -4   1 187.687 8.71617  11
   8  -4  -1 165.026 7.66446  12
   8  -4  -1 171.655 7.97339   6
  -8  -4   1 176.248 6.47276   9
  -8  -4   1 180.075 7.59586  12
   8  -4  -1 182.757 8.04097  10
  -8   4   1 184.146 7.93498   7
   8   4  -1 182.314 7.72566   6
  -8   4   1 180.934 7.02593  12
   8   4  -1 173.303 7.96468  10
  -8   4   1 178.124 8.76680  11
  -7  -4   1 198.846 9.70112   7
  -7  -4   1 215.058 7.93518   9
  -7  -4   1 229.643 8.84473  12
   7  -4  -1 189.609 8.32058  12
   7  -4  -1 209.013 9.07072   6
  -7  -4   1 214.391 7.97714   9
  -7  -4   1 229.344 9.84660  11
  -7   4   1 220.600 8.25180  12
  -7   4   1 235.451 10.0494  11
   7   4  -1 186.730 9.72508  10
   7   4  -1 214.845 8.81232   6
  -7   4   1 225.448 9.01480   7
  -6  -4   1 0.41609 0.53675  11
  -6  -4   1 -0.0845 0.38455   7
   6  -4  -1 -0.3784 0.27677  10
  -6  -4   1 0.28101 0.22882   9
   6  -4  -1 1.22918 0.37659  12
   6  -4  -1 -0.0501 0.35285   6
  -6  -4   1 0.15055 0.31409  12
  -6   4   1 0.51377 0.59469  11
   6   4  -1 0.49647 0.42407  10
  -6   4   1 -0.0150 0.36524   7
  -6   4   1 0.21465 0.27158  12
  -6   4   1 0.59650 0.36827   9
  -5  -4   1 296.030 10.5756   9
  -5  -4   1 312.323 15.6950   3
  -5  -4   1 339.518 24.6329   2
  -5  -4   1 306.463 19.9463   4
   5  -4  -1 280.273 11.1743  10
   5  -4  -1 272.734 20.0468   5
   5  -4  -1 270.759 21.9767   1
  -5  -4   1 281.230 11.0645  12
   5  -4  -1 292.676 24.9544   4
  -5  -4   1 281.259 22.2943   1
  -5  -4   1 284.595 11.3251   7
  -5  -4   1 282.375 11.7636  11
  -5  -4   1 286.496 21.2109   5
   5  -4  -1 272.910 11.1965   6
   5  -4  -1 252.953 22.2063   2
   5   4  -1 282.942 11.2061  10
  -5   4   1 275.350 11.0365   7
  -5   4   1 327.125 18.1472   3
  -5   4   1 281.605 21.7588   1
   5   4  -1 253.646 20.4049   5
   5   4  -1 286.347 10.9980   6
  -5   4   1 280.009 21.9096   4
  -5   4   1 279.008 23.4234   2
   5   4  -1 311.539 22.6305   1
  -5   4   1 271.356 20.8598   5
  -5   4   1 296.646 10.8589   9
   5   4  -1 300.099 19.9424   4
   5   4  -1 276.012 23.2348   2
  -5   4   1 294.570 10.6796  12
  -4  -4   1 7.24122 5.35619   2
   4  -4  -1 6.60404 5.52628   1
   4  -4  -1 -2.2644 4.08503   5
   4  -4  -1 2.95790 4.76522   4
  -4  -4   1 0.74946 3.81796   4
  -4  -4   1 2.25688 4.84444   1
  -4  -4   1 1.37179 0.53429  11
  -4  -4   1 1.36814 0.43394  12
  -4  -4   1 3.80061 4.56060   5
  -4  -4   1 2.00959 0.39250   6
  -4  -4   1 1.60718 0.32647   9
   4  -4  -1 1.49355 0.47877   6
  -4  -4   1 1.46982 0.47127   7
   4  -4  -1 1.44923 4.53422   2
   4  -4  -1 1.58902 0.38810  10
   4   4  -1 2.37522 0.47755   6
  -4   4   1 0.97401 5.16468   1
  -4   4   1 1.90392 0.66546  11
  -4   4   1 2.55713 3.95736   5
  -4   4   1 2.63190 4.21228   4
   4   4  -1 2.07383 5.21914   1
  -4   4   1 1.82571 0.40735   9
  -4   4   1 2.24727 3.40240   3
   4   4  -1 2.78618 3.66812   4
   4   4  -1 -4.4665 3.81653   5
  -4   4   1 1.94523 0.36907  12
   4   4  -1 8.07233 5.08079   2
   4   4  -1 0.95177 0.48174  11
   4   4  -1 1.81357 0.47262  10
  -3  -4   1 322.621 18.7327   5
  -3  -4   1 306.143 19.2910   1
  -3  -4   1 296.761 11.6729  12
   3  -4  -1 312.377 19.2190   4
  -3  -4   1 308.540 11.7334   7
   3  -4  -1 297.677 11.6428   9
  -3  -4   1 319.484 12.0762  11
   3  -4  -1 319.299 11.5575   7
  -3  -4   1 327.873 20.1224   2
   3  -4  -1 317.046 18.4511   5
  -3  -4   1 301.770 11.6261  10
  -3  -4   1 307.534 15.8060   3
   3  -4  -1 309.010 11.7160   6
  -3  -4   1 307.371 17.1001   4
   3  -4  -1 312.828 11.6939  10
   3  -4  -1 311.287 12.1479  11
   3  -4  -1 311.855 19.1953   1
  -3  -4   1 331.078 11.5375   6
  -3  -4   1 326.236 11.4180   9
  -3   4   1 283.245 19.2700   2
   3   4  -1 306.791 12.0426  11
   3   4  -1 307.121 19.4954   1
  -3   4   1 306.341 17.0560   3
  -3   4   1 310.758 11.5727   7
   3   4  -1 308.651 11.6918  10
  -3   4   1 315.656 11.4575  12
  -3   4   1 309.353 19.3818   1
   3   4  -1 333.382 20.8023   2
  -3   4   1 295.882 18.0745   5
  -3   4   1 305.708 19.1617   4
   3   4  -1 308.147 18.5248   5
   3   4  -1 318.193 11.7076  12
  -3   4   1 315.167 11.6397  10
  -3   4   1 301.345 11.5824   8
  -3   4   1 324.928 11.6402   9
  -3   4   1 303.228 12.1563  11
   3   4  -1 304.852 11.5110   6
   2  -4  -1 5463.26 203.905   4
   2  -4  -1 5722.47 202.548   3
  -2  -4   1 5910.48 204.557   2
   2  -4  -1 5533.35 203.132   5
  -2  -4   1 5556.16 200.883   3
   2  -4  -1 5342.29 204.580   2
  -2  -4   1 5640.79 204.236   1
  -2  -4   1 5381.88 202.542   5
   2   4  -1 5550.95 203.236   5
  -2   4   1 5359.15 202.325   3
   2   4  -1 5298.96 208.632   2
   2   4  -1 5361.28 204.527   1
  -2   4   1 5529.75 203.865   4
  -2   4   1 5798.86 203.759   1
  -2   4   1 5491.11 202.824   5
  -2   4   1 5781.84 205.110   2
  -1  -4   1 219.113 8.42679  12
   1  -4  -1 236.920 8.32087   7
  -1  -4   1 228.492 8.36540  10
  -1  -4   1 212.345 11.9400   5
   1  -4  -1 216.015 11.9598   5
   1  -4  -1 237.131 12.4617   4
   1  -4  -1 216.937 8.31433   6
  -1  -4   1 218.447 8.36026   9
  -1  -4   1 218.980 12.5479   2
   1  -4  -1 224.965 8.36428  10
   1  -4  -1 225.183 8.47173   9
  -1  -4   1 226.287 8.55483  11
  -1  -4   1 241.776 8.32790   7
   1  -4  -1 195.076 12.3673   2
  -1  -4   1 227.732 12.8357   1
   1  -4  -1 236.172 8.64563  11
   1  -4  -1 220.930 12.6822   3
   1  -4  -1 228.518 12.6540   1
  -1  -4   1 235.185 12.0989   3
   1  -4  -1 243.516 8.28702   8
   1   4  -1 221.937 8.17643   8
   1   4  -1 238.622 12.3429   5
   1   4  -1 200.190 12.4575   2
   1   4  -1 208.759 12.2052   1
  -1   4   1 231.509 12.8670   1
   1   4  -1 233.200 8.54076  11
  -1   4   1 216.633 12.3405   4
  -1   4   1 217.595 8.29655   7
  -1   4   1 233.204 8.33278   6
  -1   4   1 216.689 8.63614  11
   1   4  -1 238.255 8.37468   9
   1   4  -1 226.170 8.41914  12
   1   4  -1 243.599 8.29405   7
  -1   4   1 240.701 8.48561   9
  -1   4   1 223.227 8.35458  10
  -1   4   1 227.212 13.2547   2
   1   4  -1 208.257 13.2786   3
  -1   4   1 227.302 12.3638   5
   1   4  -1 223.968 8.36194  10
  -1   4   1 208.934 12.1494   3
  -1   4   1 217.060 8.25987   8
   0  -4   1 728.767 26.6412  10
   0  -4  -1 759.689 26.7705   9
   0  -4   1 711.642 32.6379   1
   0  -4  -1 726.354 30.4571   3
   0  -4   1 713.615 26.7365   9
   0  -4   1 762.667 31.7368   4
   0  -4   1 742.342 31.0585   3
   0  -4  -1 781.542 26.8437  11
   0  -4   1 728.169 26.6721  11
   0  -4  -1 745.396 28.6367   4
   0  -4   1 723.492 26.7166   6
   0  -4   1 735.459 30.0409   5
   0  -4   1 775.362 30.9062   2
   0  -4   1 768.659 30.1960   5
   0  -4  -1 735.877 30.1921   5
   0   4   1 719.104 26.6863   7
   0   4   1 744.368 26.5134   6
   0   4  -1 772.529 26.6657  12
   0   4  -1 764.249 26.7224   9
   0   4  -1 793.443 26.7410  11
   0   4   1 741.980 26.6741  10
   0   4   1 724.628 30.5343   3
   0   4  -1 726.955 29.8339   5
   0   4   1 718.598 30.8542   1
   0   4   1 753.757 30.9074   2
   0   4   1 709.421 26.8311  11
   0   4   1 745.099 30.3752   5
   0   4  -1 766.016 30.9123   1
   0   4   1 737.386 28.7452   4
   0   4   1 790.011 26.7619   9
  -1  -4  -1 92.3363 6.82524   5
  -1  -4  -1 109.670 4.05955  10
  -1  -4  -1 107.423 4.04969   9
   1  -4   1 103.100 3.84288   7
   1  -4   1 103.987 4.19097   6
   1  -4   1 100.693 4.02253  10
   1  -4   1 100.865 6.85192   5
   1  -4   1 103.671 7.42454   1
  -1  -4  -1 87.4378 6.30869   3
   1  -4   1 97.6895 8.67772   4
   1  -4   1 109.734 4.01265   8
  -1  -4  -1 104.767 4.17381  11
   1  -4   1 108.159 7.58150   2
   1  -4   1 102.539 4.13612   9
   1  -4   1 99.7865 4.19137  11
   1  -4   1 105.329 3.90700  12
   1  -4   1 92.0514 7.16143   3
   1   4   1 108.282 4.17073   8
   1   4   1 103.220 7.96907   1
   1   4   1 114.196 4.29258  12
   1   4   1 100.966 4.06121  10
  -1   4  -1 94.8888 7.10896   1
  -1   4  -1 110.681 4.05079  10
  -1   4  -1 105.201 4.01401   8
   1   4   1 108.055 4.21678  11
   1   4   1 120.490 7.01876   3
  -1   4  -1 92.2391 6.71404   5
   1   4   1 95.4378 7.54476   2
  -1   4  -1 110.341 3.86202   7
  -1   4  -1 98.3300 8.49113   3
  -1   4  -1 96.1945 8.24753   4
  -1   4  -1 108.196 4.11319   9
   1   4   1 112.340 4.05477   9
  -1   4  -1 108.472 3.90432  12
  -1   4  -1 110.913 4.18531   6
   1   4   1 110.915 7.52984   5
   1   4   1 91.4957 7.38237   1
  -1   4  -1 111.066 4.26467  11
   2  -4   1 3335.94 119.698   2
  -2  -4  -1 3182.84 114.714   3
   2  -4   1 3150.89 118.704   1
   2  -4   1 3120.12 117.894   5
  -2  -4  -1 3151.32 119.386   1
   2  -4   1 3150.06 121.749   4
  -2  -4  -1 3143.79 115.077   4
  -2  -4  -1 3119.31 118.445   5
  -2   4  -1 3076.71 117.693   5
  -2   4  -1 3173.95 118.798   1
   2   4   1 3214.06 114.999   3
  -2   4  -1 3068.31 117.582   3
  -2   4  -1 3170.40 121.510   4
   2   4   1 3187.91 119.572   1
   2   4   1 3316.50 119.858   2
   2   4   1 3183.96 118.559   5
   2   4   1 3249.90 115.109   4
   3  -4   1 17.6949 1.26254   6
   3  -4   1 15.7777 4.57513   5
  -3  -4  -1 17.9495 5.10777   1
  -3  -4  -1 20.5406 1.02318   6
  -3  -4  -1 21.4355 1.31115  12
   3  -4   1 20.1216 1.14328   9
   3  -4   1 10.0104 5.09224   4
  -3  -4  -1 20.2728 5.22327   5
  -3  -4  -1 15.9974 3.62353   4
   3  -4   1 18.6262 1.16610  10
   3  -4   1 22.6406 5.70877   2
   3  -4   1 25.0442 4.58764   3
   3  -4   1 17.7339 5.18781   1
   3  -4   1 22.5389 1.18243   7
  -3  -4  -1 18.2332 1.36189  11
   3  -4   1 21.0247 1.47446  11
  -3   4  -1 20.3522 1.08719   9
   3   4   1 20.5931 1.27960  12
  -3   4  -1 20.3225 1.17076   7
  -3   4  -1 18.0104 4.66656   5
   3   4   1 16.3258 5.39705   2
   3   4   1 18.4857 1.02002   6
  -3   4  -1 20.1481 4.04767   3
   3   4   1 18.3671 1.19778  10
   3   4   1 19.3984 0.76788   9
   3   4   1 21.5454 5.57535   1
  -3   4  -1 16.6312 5.47782   4
   3   4   1 14.9895 4.82196   5
  -3   4  -1 22.1830 1.50840  11
   3   4   1 18.5982 4.81495   4
   3   4   1 20.9354 1.46146  11
   3   4   1 22.8989 1.82967   3
  -3   4  -1 11.7575 4.37411   1
  -4  -4  -1 5.45824 0.75318  12
  -4  -4  -1 4.85314 0.85150  11
   4  -4   1 5.66626 0.95310  11
   4  -4   1 3.37834 0.67542   6
   4  -4   1 10.4654 6.79545   4
   4  -4   1 5.08802 0.73393  10
   4  -4   1 7.64073 5.38499   2
  -4  -4  -1 5.49185 0.55167   6
   4  -4   1 5.20100 0.57420   9
  -4  -4  -1 -1.0737 4.60591   1
  -4  -4  -1 6.67663 3.88761   4
  -4  -4  -1 9.51021 4.78781   5
   4  -4   1 7.52445 3.97207   3
   4  -4   1 9.09602 4.97672   5
   4   4   1 4.76512 0.87059  11
   4   4   1 3.82275 0.65230  10
  -4   4  -1 8.51685 4.03759   3
  -4   4  -1 5.13677 4.41185   1
  -4   4  -1 3.12390 0.79825  11
  -4   4  -1 4.63893 5.65895   4
  -4   4  -1 6.25817 4.19017   5
   4   4   1 9.31507 4.24694   4
   4   4   1 13.8833 5.58669   5
  -4   4  -1 6.60139 0.55340   9
   4   4   1 4.43794 0.70444  12
   4   4   1 6.33188 5.05323   2
  -4   4  -1 4.44432 0.67361   7
   4   4   1 5.56725 0.56600   6
   5  -4   1 100.970 4.53746   6
  -5  -4  -1 96.9714 4.74397  11
   5  -4   1 97.1180 4.03974   9
   5  -4   1 93.7159 4.33806  10
  -5   4  -1 101.965 4.86634  11
  -5   4  -1 97.9240 3.96321   9
  -5   4  -1 102.010 4.42514   7
   5   4   1 101.191 4.44786  10
   5   4   1 94.1753 4.13634   6
   5   4   1 88.1458 4.72777  11
   6  -4   1 145.607 6.64933  10
  -6  -4  -1 152.083 6.39014  12
   6  -4   1 141.815 7.10405  11
   6  -4   1 164.371 6.79573   6
  -6  -4  -1 153.446 7.03310  11
   6   4   1 152.747 7.15647  11
   6   4   1 152.293 6.65270  10
  -6   4  -1 166.251 7.18297  11
  -6   4  -1 155.070 5.84989   9
   6   4   1 147.506 6.30796   6
  -7  -4  -1 405.423 15.9446  11
  -7  -4  -1 383.576 14.9602  12
   7  -4   1 391.342 15.2918  10
   7  -4   1 410.123 15.5287   6
   7   4   1 370.016 14.9611   6
   7   4   1 383.263 15.3261  10
  -7   4  -1 393.854 14.1849   9
  -7   4  -1 391.693 16.6780  11
   8  -4   1 161.340 7.25510  10
  -8  -4  -1 170.345 7.93753  11
   8  -4   1 149.899 7.29899   6
  -8   4  -1 167.702 7.96369  11
   8   4   1 166.635 7.03122   6
   8   4   1 148.879 7.21407  10
  -9  -4  -1 9.28729 1.81075  11
   9  -4   1 9.40348 1.62204   6
  -9   4  -1 10.3881 1.95633  11
  10  -4   1 145.291 7.50776   6
  10  -4   1 158.338 7.56774  10
 -10  -4  -1 159.145 8.23646  11
  10   4   1 146.057 7.02257   6
 -10   4  -1 161.634 8.40213  11
  10   4   1 159.076 7.63942  10
  11  -4   1 66.2142 4.38525   6
  11  -4   1 63.8662 4.36074  10
  11   4   1 67.4727 4.06208   6
  11   4   1 69.7695 4.49317  10
  12  -4   1 36.2917 3.21271   6
  12  -4   1 38.7941 3.73316  10
  12   4   1 34.0368 3.26580  10
  12  -5  -1 9.70735 1.95782   6
 -12  -5   1 7.68142 2.83238  11
  12   5  -1 10.3105 1.67090   6
 -11  -5   1 1.90341 0.88743  12
 -11  -5   1 -1.3785 1.34100  11
  11  -5  -1 0.39430 0.86079   6
  11  -5  -1 1.44024 0.86248  10
  11   5  -1 0.38380 0.70187   6
 -11   5   1 -2.7512 1.19975  11
  11   5  -1 -0.0466 0.79452  10
  10  -5  -1 0.50074 0.72867   6
  10  -5  -1 0.94086 0.76170  10
 -10  -5   1 -0.7299 0.61162  12
 -10  -5   1 -0.2197 1.11036  11
 -10   5   1 0.59975 0.83574   7
 -10   5   1 -1.4419 0.98479  11
  10   5  -1 -1.0528 0.53605   6
  10   5  -1 -1.0625 0.58070  10
  -9  -5   1 94.2813 5.59036  11
   9  -5  -1 85.2305 4.86189   6
   9  -5  -1 86.1406 4.75184  10
  -9  -5   1 88.4735 4.48826  12
  -9   5   1 84.4510 3.64514  12
   9   5  -1 81.3006 4.48907   6
  -9   5   1 86.1966 4.71617   7
   9   5  -1 81.7729 4.79218  10
  -9   5   1 95.3207 5.77252  11
  -8  -5   1 5.52097 0.98960  12
   8  -5  -1 3.50517 1.05472   6
   8  -5  -1 5.85747 1.12696  10
  -8  -5   1 4.16433 1.32083  11
   8   5  -1 4.97068 1.12290  10
  -8   5   1 5.29360 1.32997  11
  -8   5   1 5.22185 0.69097  12
   8   5  -1 4.66221 0.97258   6
  -8   5   1 5.46967 1.15201   7
  -7  -5   1 41.2432 2.53445  12
  -7  -5   1 43.0965 2.91990   7
   7  -5  -1 47.7698 4.08629  10
  -7  -5   1 43.2760 3.23499  11
   7  -5  -1 36.5406 2.61213   6
  -7  -5   1 41.0699 1.86062   9
  -7  -5   1 41.0841 1.82167   9
  -7   5   1 44.0367 2.64163   7
   7   5  -1 42.5133 2.50706   6
  -7   5   1 39.7691 1.99731  12
  -7   5   1 43.4769 3.27873  11
  -6  -5   1 298.938 11.7811  12
  -6  -5   1 315.601 12.6320  11
   6  -5  -1 294.084 11.9031  10
  -6  -5   1 302.610 11.0682   9
   6  -5  -1 300.793 11.9899   6
  -6  -5   1 300.482 12.0791   7
  -6   5   1 300.560 11.7870   7
  -6   5   1 299.067 11.1940  12
   6   5  -1 308.339 12.0122  10
  -6   5   1 294.370 12.6530  11
   6   5  -1 293.586 11.6516   6
   5  -5  -1 77.8829 3.76750  10
  -5  -5   1 70.4427 12.2737   2
  -5  -5   1 81.3457 10.8755   4
  -5  -5   1 79.7585 3.23163   9
  -5  -5   1 71.8906 3.82108   7
  -5  -5   1 81.7567 4.25912  11
   5  -5  -1 58.2219 12.1313   2
   5  -5  -1 66.3727 11.7953   4
  -5  -5   1 76.2835 3.67663  12
   5  -5  -1 74.7672 3.80725   6
  -5  -5   1 77.8464 11.6487   5
  -5  -5   1 85.7786 7.99804   3
  -5  -5   1 74.6560 13.6170   1
   5  -5  -1 91.4023 12.7748   5
   5  -5  -1 76.3050 13.2421   1
  -5   5   1 85.6312 3.33518  12
   5   5  -1 115.959 16.0867   1
   5   5  -1 79.3468 3.81577  10
   5   5  -1 56.8885 11.3219   2
  -5   5   1 51.1199 10.9297   1
  -5   5   1 80.4509 3.67050   7
  -5   5   1 96.0633 10.4141   3
  -5   5   1 97.8849 15.2091   2
  -5   5   1 78.6024 4.33327  11
   5   5  -1 75.5155 12.0357   5
  -5   5   1 77.7418 13.1033   4
  -5   5   1 83.1698 3.71713   9
   5   5  -1 80.2611 3.60217   6
   5   5  -1 87.2911 11.8780   4
  -5   5   1 76.3786 11.8936   5
   4  -5  -1 283.506 11.6623  11
  -4  -5   1 289.670 17.9271   4
  -4  -5   1 309.455 10.8647   6
   4  -5  -1 281.648 11.0175   9
  -4  -5   1 283.629 11.1984   7
   4  -5  -1 282.051 11.1291   6
  -4  -5   1 293.931 15.4799   3
  -4  -5   1 282.609 11.5261  11
   4  -5  -1 269.853 19.1381   5
  -4  -5   1 265.336 20.3050   1
   4  -5  -1 297.930 20.5171   1
  -4  -5   1 295.042 10.6495   9
   4  -5  -1 308.523 22.4127   2
  -4  -5   1 328.088 21.6825   2
  -4  -5   1 273.823 19.3746   5
   4  -5  -1 273.419 11.0353  10
  -4  -5   1 274.445 11.0721  12
   4  -5  -1 319.184 20.9552   4
  -4   5   1 286.872 20.7274   4
   4   5  -1 301.714 20.9146   1
  -4   5   1 298.038 19.7966   5
   4   5  -1 263.063 11.0295  10
  -4   5   1 306.010 10.9534   9
  -4   5   1 285.598 11.0227   8
  -4   5   1 279.987 11.1608   7
  -4   5   1 296.267 22.2697   2
   4   5  -1 303.739 10.9314   6
   4   5  -1 260.653 18.6397   5
  -4   5   1 299.295 11.7080  11
  -4   5   1 299.181 20.5584   1
  -4   5   1 293.928 10.6912  12
   4   5  -1 284.188 12.0695  11
  -4   5   1 301.532 17.7335   3
   4   5  -1 277.325 20.8902   2
  -3  -5   1 983.104 43.8767   5
   3  -5  -1 1035.19 35.9390   9
  -3  -5   1 973.204 35.8994  12
   3  -5  -1 1005.50 45.5450   4
  -3  -5   1 985.767 35.8425  10
  -3  -5   1 1044.88 40.7389   3
  -3  -5   1 1027.54 35.5957   9
   3  -5  -1 926.927 35.8519   6
  -3  -5   1 1043.63 42.4432   4
   3  -5  -1 1009.57 35.7091   7
   3  -5  -1 995.911 44.8848   1
   3  -5  -1 1009.38 36.4042  11
  -3  -5   1 978.769 35.9235   7
   3  -5  -1 1027.78 44.2466   5
  -3  -5   1 976.512 49.6136   2
  -3  -5   1 1043.07 35.6660   6
   3  -5  -1 941.780 35.8219  10
   3  -5  -1 969.045 46.3003   2
  -3  -5   1 978.107 36.2709  11
  -3  -5   1 998.205 45.6221   1
   3  -5  -1 976.711 42.7438   3
   3   5  -1 1024.84 40.2527   3
  -3   5   1 979.008 36.3784  11
  -3   5   1 977.653 35.7570   8
   3   5  -1 1068.43 44.9644   5
  -3   5   1 1073.25 35.8643   9
  -3   5   1 986.028 45.0974   1
   3   5  -1 942.744 45.2493   2
  -3   5   1 953.391 44.9520   4
   3   5  -1 948.449 35.5567   9
   3   5  -1 1034.69 35.9309  12
  -3   5   1 978.528 46.6714   2
  -3   5   1 1017.47 35.6373  12
  -3   5   1 1009.45 44.1784   5
   3   5  -1 1040.07 45.7750   1
   3   5  -1 999.587 36.2775  11
  -3   5   1 980.088 35.7892  10
   3   5  -1 946.631 35.8657  10
  -3   5   1 942.779 41.9619   3
  -3   5   1 936.277 35.6781   7
  -2  -5   1 355.850 13.4407   7
   2  -5  -1 377.263 19.2431   3
   2  -5  -1 359.129 18.9596   5
   2  -5  -1 365.362 13.4645   6
  -2  -5   1 350.026 13.7011  11
  -2  -5   1 353.970 13.4235  10
  -2  -5   1 359.298 13.5266  12
   2  -5  -1 348.893 13.4142  10
   2  -5  -1 357.409 13.5192   9
   2  -5  -1 357.900 19.8462   4
   2  -5  -1 373.371 13.3137   7
  -2  -5   1 357.810 19.1003   5
  -2  -5   1 383.767 20.1271   1
  -2  -5   1 372.446 20.1723   3
   2  -5  -1 354.210 19.7779   1
  -2  -5   1 364.345 13.3240   9
   2  -5  -1 397.076 13.3355   8
  -2  -5   1 397.258 21.2814   2
   2   5  -1 393.972 13.5583  12
  -2   5   1 358.380 13.4252  10
  -2   5   1 381.573 22.4911   1
  -2   5   1 340.932 13.8069  11
  -2   5   1 359.754 13.3174   7
   2   5  -1 354.925 17.7301   3
   2   5  -1 347.084 13.4342  10
   2   5  -1 352.649 18.9533   5
  -2   5   1 383.689 13.4579   6
  -2   5   1 357.522 19.6588   4
  -2   5   1 342.472 18.5198   3
  -2   5   1 383.362 21.3171   2
  -2   5   1 356.128 19.0506   5
  -2   5   1 362.568 13.3209   8
   2   5  -1 355.651 13.3018   9
   2   5  -1 342.974 19.9331   2
   2   5  -1 405.643 13.4710   7
   1  -5  -1 317.719 16.5238   4
  -1  -5   1 340.853 17.3405   1
  -1  -5   1 328.678 11.8551  10
   1  -5  -1 332.945 11.7376   8
   1  -5  -1 329.866 17.2113   1
   1  -5  -1 309.121 11.8180  10
  -1  -5   1 325.212 11.7601   7
  -1  -5   1 302.731 11.8265   9
   1  -5  -1 321.004 11.9551   9
  -1  -5   1 313.276 12.0011  11
  -1  -5   1 315.703 11.9129  12
  -1  -5   1 320.981 17.3099   2
   1  -5  -1 313.078 11.7772   6
  -1  -5   1 352.820 18.7199   3
   1  -5  -1 334.220 12.1414  11
   1  -5  -1 318.512 16.5584   5
   1  -5  -1 325.794 11.7564   7
  -1  -5   1 329.450 11.6403   8
   1  -5  -1 326.464 16.6944   3
   1   5  -1 329.750 11.8365   9
   1   5  -1 306.350 16.8709   1
   1   5  -1 305.627 15.9379   3
  -1   5   1 338.981 11.9606   9
  -1   5   1 306.361 16.5812   5
   1   5  -1 304.425 17.1804   2
  -1   5   1 338.699 11.7994   6
  -1   5   1 320.314 11.7355   8
   1   5  -1 310.008 11.8299  10
  -1   5   1 340.026 17.2265   1
  -1   5   1 311.381 17.3771   2
   1   5  -1 319.402 12.0162  11
   1   5  -1 325.830 16.3089   5
  -1   5   1 299.706 12.1132  11
  -1   5   1 299.034 16.0139   4
   1   5  -1 342.505 11.9175  12
  -1   5   1 316.054 11.7612   7
   1   5  -1 328.521 11.6348   8
   1   5  -1 354.203 11.7649   7
  -1   5   1 328.689 11.8430  10
  -1   5   1 302.232 16.3601   3
   0  -5   1 826.107 35.3279   5
   0  -5  -1 847.443 35.9011   2
   0  -5   1 796.636 30.7014  10
   0  -5   1 861.313 36.4248   3
   0  -5   1 856.664 30.7502  12
   0  -5   1 835.848 36.6212   4
   0  -5   1 848.430 35.8178   1
   0  -5  -1 888.469 35.6409   3
   0  -5   1 828.616 30.8113   9
   0  -5  -1 865.194 33.2334   4
   0  -5  -1 868.208 30.5582   6
   0  -5  -1 898.864 30.9692  11
   0  -5   1 839.126 34.8862   5
   0  -5  -1 828.664 30.7375  10
   0  -5  -1 842.904 36.0582   1
   0  -5  -1 912.814 35.4134   5
   0  -5   1 840.856 30.7812   6
   0  -5  -1 846.889 30.8266   9
   0   5   1 869.993 30.9953  11
   0   5   1 844.216 30.7574   7
   0   5   1 822.928 35.7503   1
   0   5  -1 894.600 30.8185   9
   0   5  -1 844.758 35.6415   2
   0   5   1 854.675 35.2897   5
   0   5  -1 954.749 30.4944   7
   0   5  -1 909.924 30.7370  12
   0   5   1 830.459 30.7491  10
   0   5  -1 814.780 38.2376   1
   0   5  -1 831.650 36.3643   4
   0   5   1 882.345 30.5685   6
   0   5  -1 817.793 34.5827   5
   0   5   1 813.267 35.5245   3
   0   5  -1 845.198 30.7611   6
   0   5   1 930.352 30.8559   9
   0   5  -1 839.726 35.4389   3
   0   5  -1 902.540 30.8307  11
   0   5   1 867.268 33.5481   4
   1  -5   1 42.8533 2.02537   9
   1  -5   1 39.1884 5.22219   3
  -1  -5  -1 47.0847 4.62892   3
   1  -5   1 42.9107 1.66914   7
   1  -5   1 44.0981 5.39271   2
   1  -5   1 36.1113 5.16331   1
  -1  -5  -1 42.2383 2.11925  12
  -1  -5  -1 47.5182 2.14118   8
   1  -5   1 45.1622 2.13159  11
  -1  -5  -1 46.2930 1.95491   9
  -1  -5  -1 46.5250 2.06735  10
  -1  -5  -1 38.3146 5.06006   5
   1  -5   1 43.7195 1.84277   8
  -1  -5  -1 43.1544 2.06156  11
   1  -5   1 42.3039 1.92769  10
   1  -5   1 44.2430 2.06690   6
   1  -5   1 44.1326 4.90197   5
   1  -5   1 45.0244 6.78775   4
   1  -5   1 45.1116 1.82015  12
   1   5   1 47.4092 5.73583   1
   1   5   1 47.7306 4.67471   3
  -1   5  -1 49.6146 2.21201   6
  -1   5  -1 45.4883 5.29505   1
  -1   5  -1 45.4892 1.87696   8
   1   5   1 47.6206 2.12769  11
   1   5   1 48.7833 5.95095   1
   1   5   1 30.3260 4.41798   5
  -1   5  -1 43.2554 1.98863   9
  -1   5  -1 39.4360 6.16035   4
   1   5   1 49.8701 2.32179  12
   1   5   1 44.3986 1.96858  10
  -1   5  -1 44.4709 2.14209  11
  -1   5  -1 35.2666 4.69716   5
  -1   5  -1 46.1336 1.80063  12
   1   5   1 41.9394 1.91072   9
  -1   5  -1 38.6125 5.51002   3
  -1   5  -1 46.0071 1.93881  10
   1   5   1 44.2406 2.00865   8
   1   5   1 49.2071 5.70084   2
  -2  -5  -1 275.004 9.62001   9
  -2  -5  -1 242.240 14.6011   5
  -2  -5  -1 273.132 10.0588  11
   2  -5   1 246.606 9.74502  10
   2  -5   1 259.147 14.8978   3
   2  -5   1 263.157 15.6266   2
   2  -5   1 263.285 10.1198  11
   2  -5   1 261.675 9.59327   7
  -2  -5  -1 264.669 9.77610  10
  -2  -5  -1 270.969 9.46050   6
   2  -5   1 291.447 9.83990   8
  -2  -5  -1 259.213 11.5110   4
   2  -5   1 276.872 15.6350   1
   2  -5   1 253.070 9.95987   6
   2  -5   1 266.529 17.7367   4
  -2  -5  -1 265.842 15.6863   1
  -2  -5  -1 246.568 9.96891  12
   2  -5   1 250.084 14.3137   5
   2  -5   1 247.566 9.82936   9
  -2  -5  -1 257.339 12.3145   3
   2   5   1 272.830 10.0166  12
  -2   5  -1 241.243 16.9031   4
   2   5   1 275.422 9.61064   9
  -2   5  -1 230.552 13.9529   3
   2   5   1 251.886 14.7146   5
  -2   5  -1 280.469 15.2135   1
  -2   5  -1 258.295 9.78703   9
   2   5   1 269.522 10.0737  11
   2   5   1 254.866 9.92853   8
  -2   5  -1 276.317 9.62204   7
  -2   5  -1 260.747 14.6883   5
   2   5   1 260.882 12.5507   3
  -2   5  -1 273.504 10.1374  11
  -2   5  -1 266.474 9.94593   6
   2   5   1 256.847 9.46702   6
   2   5   1 281.467 15.9806   2
  -2   5  -1 270.795 9.75510  10
   2   5   1 245.788 15.4352   1
   2   5   1 258.007 9.82230  10
  -3  -5  -1 6.81448 3.33165   4
   3  -5   1 5.77569 5.33193   4
   3  -5   1 7.86016 0.65279   7
  -3  -5  -1 7.87446 0.90832  11
  -3  -5  -1 -2.1932 3.82675   2
   3  -5   1 -0.2760 3.94232   2
  -3  -5  -1 15.8001 4.39716   5
   3  -5   1 9.12016 4.13638   3
   3  -5   1 8.35324 0.74525  10
   3  -5   1 4.21388 3.92355   5
   3  -5   1 8.85811 0.75281   9
   3  -5   1 9.77716 0.99184  11
  -3  -5  -1 9.11635 0.86852  12
   3  -5   1 7.83713 4.17352   1
  -3  -5  -1 5.86391 4.67816   1
  -3  -5  -1 9.91580 0.50481   9
  -3  -5  -1 8.19118 0.55765   6
   3   5   1 0.50529 4.45899   1
  -3   5  -1 10.0067 1.03932  11
   3   5   1 9.46726 0.86708  12
   3   5   1 15.2942 4.90509   2
   3   5   1 7.17034 0.74520  10
   3   5   1 3.14026 3.72882   5
   3   5   1 7.32063 3.27082   4
   3   5   1 8.99461 0.47164   9
  -3   5  -1 8.16950 0.67226   7
   3   5   1 11.2454 2.14342   3
  -3   5  -1 10.1160 3.66833   3
  -3   5  -1 13.4560 4.68367   5
   3   5   1 9.11268 0.59504   6
  -3   5  -1 7.92234 4.00988   1
  -3   5  -1 10.7383 5.90981   4
   3   5   1 8.84844 0.90982  11
   4  -5   1 10.8184 5.71003   2
   4  -5   1 13.6854 1.10949  10
   4  -5   1 17.2491 1.33657   6
  -4  -5  -1 9.15304 6.00934   1
   4  -5   1 15.6162 5.77197   5
  -4  -5  -1 17.3426 4.94693   4
   4  -5   1 23.8399 7.36601   1
   4  -5   1 19.8346 1.57974  11
   4  -5   1 3.94969 4.33301   3
   4  -5   1 17.7039 7.65042   4
  -4  -5  -1 12.2071 6.92681   5
  -4  -5  -1 15.0726 1.21593  12
  -4  -5  -1 14.8259 0.94658   6
  -4  -5  -1 19.0975 1.49112  11
   4  -5   1 17.2001 1.10790   9
   4   5   1 10.1027 5.84247   2
  -4   5  -1 15.6266 1.00490   9
  -4   5  -1 25.9746 8.72339   4
  -4   5  -1 16.0102 1.12149   7
  -4   5  -1 7.34484 5.22466   1
   4   5   1 14.2891 5.49525   5
  -4   5  -1 18.7947 1.53927  11
   4   5   1 16.1196 0.99099   6
   4   5   1 15.1402 4.82852   4
  -4   5  -1 17.6182 4.77613   3
   4   5   1 14.6955 1.18087  10
   4   5   1 26.4628 9.39622   1
  -4   5  -1 18.8170 5.69383   5
   4   5   1 15.8228 1.41812  11
  -5  -5  -1 0.44551 0.43722  12
   5  -5   1 0.36462 0.43409   6
   5  -5   1 0.45827 0.56606  11
   5  -5   1 2.48473 0.58996  10
   5  -5   1 1.21166 0.38083   9
  -5  -5  -1 1.51764 0.61223  11
   5   5   1 1.44219 0.38289   6
   5   5   1 2.59273 0.69150  11
  -5   5  -1 0.90929 0.42603   7
  -5   5  -1 0.72338 0.28737   9
   5   5   1 1.56022 0.51590  10
  -5   5  -1 1.29630 0.56195  11
  -6  -5  -1 99.3745 4.48776  12
  -6  -5  -1 105.809 5.10828  11
   6  -5   1 97.7164 4.14298   9
   6  -5   1 92.1604 5.11993  11
   6  -5   1 104.981 4.82584   6
  -6   5  -1 94.4947 4.52911   7
   6   5   1 90.8979 4.23986   6
  -6   5  -1 95.2911 3.92965   9
   6   5   1 90.9316 5.03649  11
   6   5   1 95.2043 5.83088  10
  -6   5  -1 100.077 5.11124  11
   7  -5   1 24.0384 2.28222   6
  -7  -5  -1 27.9588 2.37246  11
  -7  -5  -1 29.2967 1.95267  12
   7  -5   1 24.7329 1.96690  10
   7   5   1 26.8082 1.82450   6
  -7   5  -1 26.0007 1.72928   9
   7   5   1 24.5033 1.98357  10
  -7   5  -1 28.8999 2.50172  11
  -8  -5  -1 139.345 6.81583  11
   8  -5   1 132.084 6.31953   6
   8  -5   1 127.591 6.06172  10
  -8   5  -1 123.719 4.82126   9
  -8   5  -1 129.401 6.75146  11
   8   5   1 124.291 5.73379   6
   8   5   1 125.174 6.16869  10
   9  -5   1 285.478 12.5371   6
  -9  -5  -1 314.664 13.2149  11
   9  -5   1 293.693 13.5793  10
   9   5   1 291.485 11.9570   6
  -9   5  -1 298.400 13.2218  11
  10  -5   1 53.0630 3.78447   6
  10  -5   1 52.4568 3.66150  10
 -10  -5  -1 60.2557 4.35129  11
  10   5   1 57.1991 3.46178   6
 -10   5  -1 51.2839 4.27549  11
  10   5   1 54.1560 3.73560  10
  11  -5   1 59.1121 4.05716  10
  11  -5   1 58.9193 4.16573   6
  11   5   1 57.2354 3.69070   6
  11   5   1 60.6122 4.15296  10
  12  -5   1 8.27895 2.11290  10
  12  -5   1 7.15822 1.71706   6
  12   5   1 8.49350 2.24189  10
 -12  -6   1 -0.5639 2.38880  11
  12  -6  -1 2.33259 1.21675   6
 -11  -6   1 5.51180 1.28528  12
 -11  -6   1 3.06820 1.80157  11
  11  -6  -1 5.70651 1.45114  10
  11  -6  -1 2.72700 1.19270   6
 -11   6   1 5.35805 1.84547  11
  11   6  -1 4.50856 1.25853  10
  11   6  -1 4.68411 1.21483   6
 -10  -6   1 1.46769 1.33171  11
  10  -6  -1 2.29043 0.93191  10
  10  -6  -1 1.76619 0.86965   6
  10   6  -1 4.11079 1.18368  10
  10   6  -1 1.68872 0.79626   6
 -10   6   1 4.40855 1.71902  11
 -10   6   1 4.00543 1.09858   7
   9  -6  -1 191.194 8.92225  10
  -9  -6   1 217.978 10.0370  11
   9  -6  -1 179.798 8.89301   6
  -9  -6   1 208.981 8.64245  12
   9   6  -1 186.463 8.95665  10
  -9   6   1 208.227 9.94300  11
   9   6  -1 207.921 8.68792   6
  -9   6   1 190.247 7.46649  12
  -9   6   1 194.399 8.78455   7
   8  -6  -1 23.0658 2.05109  10
  -8  -6   1 23.3891 1.94914  12
   8  -6  -1 27.3514 2.26831   6
  -8  -6   1 23.4025 2.47552  11
   8   6  -1 22.8978 1.88572   6
  -8   6   1 30.6374 2.19508   7
  -8   6   1 26.0278 2.58396  11
   8   6  -1 23.2673 2.07171  10
  -8   6   1 24.7470 1.37184  12
   7  -6  -1 163.276 7.71312  10
  -7  -6   1 183.180 7.67337  12
  -7  -6   1 180.835 8.46264  11
   7  -6  -1 168.521 8.31594   6
  -7  -6   1 182.797 6.76676   9
  -7  -6   1 180.684 6.71062   9
   7   6  -1 166.836 8.36286  10
  -7   6   1 188.649 8.61619  11
   7   6  -1 189.889 7.54980   6
  -7   6   1 176.610 7.62404   7
  -6  -6   1 98.1161 4.73280   7
  -6  -6   1 93.6173 3.70949   9
   6  -6  -1 92.8494 4.45176  10
  -6  -6   1 93.2053 4.98881  11
   6  -6  -1 94.3568 4.53150   6
  -6  -6   1 87.8867 4.31843  12
  -6   6   1 88.6072 4.25344   7
   6   6  -1 91.7510 4.50194  10
  -6   6   1 90.4130 3.75209  12
  -6   6   1 91.3188 5.03260  11
   6   6  -1 90.0317 4.18765   6
  -5  -6   1 83.2384 4.43423  11
   5  -6  -1 84.8567 4.04989   6
  -5  -6   1 86.0161 3.98627  12
  -5  -6   1 77.8400 4.00779   7
  -5  -6   1 85.6075 3.42566   9
  -5  -6   1 89.7683 13.0959   5
   5  -6  -1 82.6623 3.95132  10
   5  -6  -1 89.6114 13.2715   5
  -5  -6   1 67.2847 13.2271   1
   5  -6  -1 86.9820 3.91269   9
   5   6  -1 82.4815 13.1438   5
  -5   6   1 85.1547 3.44411  12
   5   6  -1 79.7891 3.66979   6
   5   6  -1 81.3977 3.95926  10
  -5   6   1 73.1440 11.5661   5
  -5   6   1 84.8257 3.82240   7
  -5   6   1 80.2299 4.45723  11
   4  -6  -1 256.678 20.1697   2
  -4  -6   1 252.808 9.02592   9
  -4  -6   1 249.901 19.2177   2
   4  -6  -1 250.107 17.9274   5
  -4  -6   1 242.462 9.87766  11
   4  -6  -1 233.687 9.45599   6
  -4  -6   1 245.860 14.1532   3
   4  -6  -1 259.266 20.5559   4
  -4  -6   1 221.397 9.43880   7
   4  -6  -1 223.981 9.36289  10
   4  -6  -1 251.217 9.43990   9
  -4  -6   1 227.288 9.40443  12
  -4  -6   1 253.706 18.1816   5
  -4  -6   1 247.007 9.12650   6
   4  -6  -1 230.284 18.6845   1
  -4  -6   1 233.318 15.8622   4
  -4  -6   1 204.426 17.9191   1
   4   6  -1 241.630 9.44008  10
  -4   6   1 250.714 9.31410   9
  -4   6   1 234.474 17.8941   5
  -4   6   1 242.730 18.8846   4
  -4   6   1 250.219 9.01644  12
   4   6  -1 224.866 20.0068   2
  -4   6   1 275.667 20.2844   2
  -4   6   1 231.504 16.0478   3
  -4   6   1 217.877 18.3756   1
   4   6  -1 250.591 9.21101   6
   4   6  -1 220.020 13.5394   3
   4   6  -1 250.954 18.2869   5
  -4   6   1 263.339 9.51899   7
  -4   6   1 227.176 9.28527   8
   4   6  -1 240.380 18.6235   1
  -4   6   1 227.399 9.95754  11
  -3  -6   1 146.115 10.5937   4
  -3  -6   1 133.729 5.31198   9
   3  -6  -1 148.660 13.4666   4
   3  -6  -1 170.740 13.1966   1
   3  -6  -1 139.615 5.37511   7
   3  -6  -1 143.093 6.06421  11
  -3  -6   1 133.799 5.63870  12
  -3  -6   1 131.293 5.85029  11
  -3  -6   1 123.478 12.1525   2
   3  -6  -1 143.583 13.8925   2
  -3  -6   1 128.594 5.57936   7
  -3  -6   1 139.401 12.3167   5
   3  -6  -1 148.837 12.2258   5
   3  -6  -1 141.536 5.66298   9
  -3  -6   1 143.297 5.56792  10
   3  -6  -1 126.582 5.50140  10
  -3  -6   1 136.582 12.7212   1
   3  -6  -1 133.989 10.8797   3
   3  -6  -1 129.249 5.81997   6
  -3  -6   1 154.287 10.3296   3
  -3  -6   1 148.894 5.37197   6
   3   6  -1 146.777 10.1893   3
   3   6  -1 123.680 5.50962  10
  -3   6   1 140.123 5.49022   8
  -3   6   1 125.820 12.0944   4
   3   6  -1 129.832 5.27744   9
   3   6  -1 134.921 11.7466   5
   3   6  -1 144.646 13.6106   2
  -3   6   1 145.503 5.39117  12
  -3   6   1 134.519 12.2109   1
  -3   6   1 135.678 11.7471   5
  -3   6   1 133.473 6.03006  11
   3   6  -1 127.799 12.2866   1
  -3   6   1 133.629 18.4805   2
  -3   6   1 131.755 5.36709   7
  -3   6   1 153.269 5.60188   9
  -3   6   1 111.951 10.6798   3
   3   6  -1 138.079 5.95999  11
  -3   6   1 132.963 5.50633  10
   2  -6  -1 3.73771 0.58681   9
   2  -6  -1 3.88242 0.55567   6
   2  -6  -1 1.44147 2.82995   3
  -2  -6   1 0.00503 2.26243   3
   2  -6  -1 3.81452 0.54228  10
   2  -6  -1 3.46970 2.88279   5
   2  -6  -1 4.23673 0.43285   8
  -2  -6   1 3.31782 0.48674   9
   2  -6  -1 5.01874 3.32007   2
  -2  -6   1 2.04072 3.63330   1
  -2  -6   1 4.44596 0.74474  11
   2  -6  -1 5.80809 3.48532   1
  -2  -6   1 4.53430 0.60908  10
  -2  -6   1 4.02405 3.11616   5
  -2  -6   1 2.65524 0.44521   7
  -2  -6   1 3.46717 0.57562  12
   2  -6  -1 4.27906 3.18740   4
  -2  -6   1 -3.7147 2.79845   2
   2  -6  -1 3.64142 0.69877  11
  -2   6   1 4.39491 3.12595   1
  -2   6   1 4.39573 3.53837   4
  -2   6   1 3.26832 0.71449  11
   2   6  -1 4.58969 0.44588   8
   2   6  -1 4.37832 0.51054   7
   2   6  -1 4.45565 0.61128  10
  -2   6   1 6.46439 3.32150   5
   2   6  -1 2.64873 3.87335   1
  -2   6   1 2.87544 0.42097   8
   2   6  -1 10.9768 3.80325   5
   2   6  -1 4.86906 2.70803   3
   2   6  -1 3.82932 0.58160  12
  -2   6   1 3.69123 0.42963   7
  -2   6   1 4.41015 0.52063   6
   2   6  -1 3.35758 0.47305   9
   2   6  -1 4.40423 0.70615  11
  -2   6   1 0.00566 3.57552   2
  -2   6   1 7.95056 3.56797   3
   2   6  -1 1.91682 2.64008   2
  -1  -6   1 44.4935 1.85780   8
   1  -6  -1 44.5034 5.19819   4
   1  -6  -1 45.4921 1.95429   7
   1  -6  -1 39.0215 5.80723   2
   1  -6  -1 51.1183 2.23846   9
   1  -6  -1 44.5464 1.99314   6
   1  -6  -1 38.6203 5.68073   5
  -1  -6   1 55.1448 6.74836   1
  -1  -6   1 44.3939 2.06351   9
  -1  -6   1 48.0638 6.53492   2
  -1  -6   1 46.1144 2.13105  12
  -1  -6   1 45.4203 5.94295   4
  -1  -6   1 43.5831 2.20461  11
   1  -6  -1 30.0003 5.52124   1
   1  -6  -1 34.2946 5.39438   3
  -1  -6   1 48.0197 6.26676   3
   1  -6  -1 48.1794 2.53778  11
  -1  -6   1 32.0957 4.94054   5
  -1   6   1 45.5147 1.95052   8
  -1   6   1 43.0252 2.30997  11
  -1   6   1 42.7267 2.02908  10
  -1   6   1 34.3356 5.48510   3
  -1   6   1 44.1326 5.87484   4
  -1   6   1 45.5174 1.99612   6
   1   6  -1 39.6301 5.42696   3
  -1   6   1 57.7785 6.53708   1
   1   6  -1 44.8067 2.04968  10
   1   6  -1 47.5516 6.21604   5
   1   6  -1 45.4288 6.39558   2
   1   6  -1 50.7665 1.97394   7
  -1   6   1 40.5896 5.70707   5
   1   6  -1 48.8702 2.07400   9
  -1   6   1 45.1892 1.96679   7
   1   6  -1 44.3074 1.83988   8
   1   6  -1 44.3874 6.30911   1
   0  -6  -1 643.485 29.2297   1
   0  -6   1 636.195 23.1892  12
   0  -6   1 655.487 28.3511   5
   0  -6  -1 678.143 26.4107   4
   0  -6  -1 645.010 28.2656   5
   0  -6  -1 639.941 28.3735   3
   0  -6   1 626.262 28.1839   5
   0  -6  -1 615.027 28.7655   2
   0  -6  -1 629.220 23.1780  10
   0  -6   1 651.813 28.9561   3
   0  -6  -1 645.839 22.9794   6
   0  -6  -1 613.175 23.2488   9
   0  -6   1 612.589 23.1879   6
   0  -6   1 635.646 29.2568   1
   0  -6  -1 694.702 23.7441  11
   0  -6   1 631.161 29.2148   4
   0  -6   1 621.903 23.1790  10
   0  -6   1 643.368 22.9471   8
   0  -6   1 640.105 23.1779  10
   0   6  -1 647.344 23.4466  11
   0   6  -1 629.924 28.8301   1
   0   6   1 651.599 29.2665   1
   0   6   1 669.118 29.2912   2
   0   6   1 666.043 23.2621   9
   0   6  -1 656.721 23.4280  11
   0   6  -1 676.505 23.4584   9
   0   6   1 620.019 23.1823  10
   0   6  -1 668.684 28.0460   5
   0   6  -1 590.470 28.3772   2
   0   6  -1 647.980 23.1586  12
   0   6  -1 637.746 28.7800   3
   0   6   1 643.325 22.9877   6
   0   6  -1 671.638 23.2170   6
   0   6  -1 662.387 28.8556   2
   0   6   1 621.368 28.3449   3
   0   6   1 644.180 23.4640  11
   0   6   1 635.386 23.1237   8
   0   6  -1 618.944 28.9809   4
   0   6  -1 643.131 22.9311   8
   0   6   1 620.025 28.2564   5
   0   6   1 660.574 26.7396   4
   1  -6   1 335.003 12.5421   6
  -1  -6  -1 350.110 12.4471   8
   1  -6   1 355.524 12.2770   8
   1  -6   1 315.718 12.0344   7
  -1  -6  -1 326.099 17.3337   5
   1  -6   1 314.142 17.7242   1
  -1  -6  -1 333.085 12.3909   9
   1  -6   1 323.651 12.3823  10
   1  -6   1 337.121 17.9554   2
   1  -6   1 346.349 12.6624  11
  -1  -6  -1 345.039 12.5675  11
   1  -6   1 349.447 12.2839  12
   1  -6   1 333.568 19.4291   4
  -1  -6  -1 328.385 12.6370  12
   1  -6   1 328.372 12.5326   9
  -1  -6  -1 323.252 18.0081   2
   1  -6   1 335.388 17.0076   5
  -1  -6  -1 353.109 12.4198  10
  -1  -6  -1 340.705 16.8681   3
   1  -6   1 334.032 17.8696   3
   1   6   1 357.703 18.7309   1
   1   6   1 356.182 12.6582  12
   1   6   1 345.163 18.9436   1
  -1   6  -1 326.045 19.0795   4
   1   6   1 323.711 12.4328   8
   1   6   1 344.071 12.4047   9
   1   6   1 340.185 16.8038   3
   1   6   1 345.912 17.4951   5
   1   6   1 329.948 12.4226  10
  -1   6  -1 339.607 12.6719  11
  -1   6  -1 337.657 17.1909   5
  -1   6  -1 340.442 17.8717   1
  -1   6  -1 346.017 12.2392  12
  -1   6  -1 333.884 12.3833  10
  -1   6  -1 337.468 17.8966   3
   1   6   1 331.393 12.5904  11
  -1   6  -1 335.553 12.4923   6
  -1   6  -1 334.207 12.2657   8
   1   6   1 352.438 18.3292   2
   2  -6   1 1269.20 51.3482   1
  -2  -6  -1 1257.63 43.9511  11
  -2  -6  -1 1247.17 43.2365   6
   2  -6   1 1129.77 43.6057  10
  -2  -6  -1 1171.94 49.9624   5
   2  -6   1 1249.62 50.0416   5
   2  -6   1 1257.70 51.4890   2
  -2  -6  -1 1245.11 43.4904   9
  -2  -6  -1 1214.41 47.2759   3
   2  -6   1 1149.82 43.7289   9
   2  -6   1 1238.82 53.7846   4
   2  -6   1 1263.99 43.3823   7
   2  -6   1 1191.65 50.2864   3
  -2  -6  -1 1176.91 51.3008   1
   2  -6   1 1284.56 43.6172   8
   2  -6   1 1296.14 44.0635  11
   2  -6   1 1172.34 43.8287   6
  -2  -6  -1 1219.96 45.0941   4
  -2  -6  -1 1196.62 43.9216  12
   2   6   1 1217.81 47.6871   3
   2   6   1 1250.02 43.9613  11
   2   6   1 1231.86 51.8662   1
  -2   6  -1 1243.26 43.2450  12
   2   6   1 1248.56 51.5780   2
   2   6   1 1154.65 43.7475   8
  -2   6  -1 1136.66 52.8193   4
  -2   6  -1 1206.68 44.0019  11
   2   6   1 1218.60 50.3602   5
  -2   6  -1 1262.87 43.3963   7
   2   6   1 1174.34 43.6908  10
  -2   6  -1 1207.16 50.0032   5
  -2   6  -1 1196.28 50.5114   1
   2   6   1 1279.33 43.9316  12
  -2   6  -1 1161.79 43.6082   8
  -2   6  -1 1225.42 43.6582   9
  -2   6  -1 1231.74 44.0188   6
  -2   6  -1 1189.60 49.8829   3
   2   6   1 1224.28 43.4730   9
   3  -6   1 193.153 7.63289  11
   3  -6   1 187.619 7.17153   9
   3  -6   1 171.615 13.2518   5
  -3  -6  -1 178.297 14.5808   1
  -3  -6  -1 192.933 6.77432   9
  -3  -6  -1 187.758 6.75705   6
  -3  -6  -1 181.148 10.3856   4
   3  -6   1 175.444 14.4431   2
  -3  -6  -1 188.594 9.56849   3
   3  -6   1 181.343 13.9653   1
   3  -6   1 197.767 15.9287   4
  -3  -6  -1 180.809 7.43815  11
  -3  -6  -1 194.298 13.8208   5
   3  -6   1 167.857 7.07445  10
   3  -6   1 160.914 12.6413   3
   3  -6   1 183.487 7.35237   6
  -3  -6  -1 177.586 7.31016  12
   3   6   1 174.885 13.6630   5
   3   6   1 140.366 13.7805   1
   3   6   1 172.796 7.15776  10
  -3   6  -1 159.480 13.1349   1
  -3   6  -1 186.791 13.4477   5
  -3   6  -1 186.736 7.59134  11
   3   6   1 192.215 6.79730   6
  -3   6  -1 206.312 16.0965   4
   3   6   1 179.686 14.8265   2
  -3   6  -1 181.716 6.94094   7
   3   6   1 183.060 7.35134   8
  -3   6  -1 176.952 7.02862   9
   3   6   1 192.282 9.94335   3
   3   6   1 189.336 7.55417  11
   3   6   1 186.869 6.74850   9
  -3   6  -1 194.169 12.6523   3
  -4  -6  -1 255.654 10.2241  12
   4  -6   1 274.636 18.1422   5
   4  -6   1 277.983 10.0374   9
  -4  -6  -1 263.129 18.6892   5
   4  -6   1 252.002 10.5826  11
   4  -6   1 269.778 18.7853   1
  -4  -6  -1 282.150 10.5797  11
   4  -6   1 249.338 19.8124   2
  -4  -6  -1 272.258 15.2843   4
   4  -6   1 253.606 16.3394   3
   4  -6   1 243.027 21.3021   4
   4  -6   1 239.735 10.0103  10
   4  -6   1 266.280 10.3061   6
  -4   6  -1 255.290 21.1333   4
  -4   6  -1 262.828 21.2538   5
   4   6   1 256.478 18.3757   5
   4   6   1 245.611 10.0925  10
   4   6   1 257.779 19.4441   1
  -4   6  -1 254.618 9.82057   9
  -4   6  -1 265.697 16.0374   3
   4   6   1 246.561 15.2676   4
  -4   6  -1 259.762 9.93241   7
   4   6   1 279.667 20.9798   2
  -4   6  -1 278.890 10.6781  11
   4   6   1 264.286 9.73041   6
  -5  -6  -1 369.427 14.2330  12
   5  -6   1 375.216 14.8648  11
   5  -6   1 375.669 14.4318   6
   5  -6   1 368.151 14.1598  10
  -5  -6  -1 390.448 14.7114  11
  -5  -6  -1 360.948 13.7089   6
   5  -6   1 364.667 13.9394   9
  -5   6  -1 356.062 13.7233   9
   5   6   1 386.050 14.2727  10
   5   6   1 349.817 14.7358  11
  -5   6  -1 378.401 14.0682   7
  -5   6  -1 393.255 14.8613  11
   5   6   1 361.670 13.7887   6
   6  -6   1 0.05437 0.35318   9
  -6  -6  -1 0.40328 0.56003  11
   6  -6   1 1.22674 0.62464   6
   6  -6   1 1.87247 0.93041  10
   6  -6   1 -0.7831 0.51320  11
  -6  -6  -1 1.22469 0.53262  12
   6   6   1 0.35179 0.58110  11
  -6   6  -1 0.98216 0.37880   9
  -6   6  -1 0.36769 0.57926  11
   6   6   1 0.00228 0.29900   6
  -6   6  -1 -0.0330 0.42433   7
   7  -6   1 36.1403 2.35964  10
   7  -6   1 29.7882 2.35768   6
  -7  -6  -1 34.1294 2.68346  11
  -7  -6  -1 34.3516 2.22790  12
  -7   6  -1 31.4930 1.67056   9
  -7   6  -1 35.0276 2.82132  11
   7   6   1 33.6924 2.34672  10
   7   6   1 31.2771 2.00286   6
   8  -6   1 9.90026 1.61415   6
  -8  -6  -1 13.9103 2.07165  11
   8  -6   1 12.8484 1.46091  10
   8   6   1 12.9001 1.78474  10
  -8   6  -1 13.2700 2.06900  11
   8   6   1 11.7521 1.25803   6
  -9  -6  -1 2.99082 1.25656  11
   9  -6   1 4.57652 1.15782  10
   9  -6   1 6.36521 1.39446   6
  -9   6  -1 5.43492 1.55488  11
   9   6   1 8.13308 1.72214  10
 -10  -6  -1 0.31914 1.09422  11
  10  -6   1 0.29878 0.70496  10
  10  -6   1 0.93453 0.99975   6
  10   6   1 0.92216 0.70482  10
  10   6   1 0.85137 0.74945   6
 -10   6  -1 -2.6780 1.32474  11
  11  -6   1 -0.5911 0.78380  10
  11  -6   1 -1.3733 0.98497   6
  11   6   1 0.71384 0.81920   6
  11   6   1 0.59811 0.75934  10
  12  -6   1 6.41068 2.37473  10
  12  -6   1 2.30543 1.25848   6
  12   6   1 5.75079 2.25949  10
  12  -7  -1 4.59294 1.38985  10
  12  -7  -1 3.43299 1.37657   6
  12   7  -1 1.50871 1.36159  10
  11  -7  -1 6.91796 1.58502   6
  11  -7  -1 3.80849 1.11974  10
 -11  -7   1 4.84944 1.35014  12
 -11   7   1 9.06041 2.06707  11
  11   7  -1 7.79113 1.66058  10
  11   7  -1 8.01117 1.52426   6
 -10  -7   1 5.51633 1.19451  12
  10  -7  -1 6.68524 1.43230  10
  10  -7  -1 7.02508 1.58009   6
 -10  -7   1 6.39762 1.66632  11
  10   7  -1 5.12368 1.21017   6
 -10   7   1 10.1519 1.63293   7
  10   7  -1 8.27727 1.52684  10
 -10   7   1 6.10098 1.69304  11
   9  -7  -1 11.8288 1.80741  10
  -9  -7   1 9.60442 1.46086  12
   9  -7  -1 13.7792 2.02709   6
  -9  -7   1 10.7870 2.08736  11
  -9   7   1 12.5730 1.73590   7
  -9   7   1 11.5198 0.75871  12
   9   7  -1 13.7383 1.90621  10
  -9   7   1 9.89551 1.93084  11
  -8  -7   1 8.21644 1.29039  12
   8  -7  -1 7.23310 1.35720   6
  -8  -7   1 8.38330 1.70634  11
   8  -7  -1 5.42876 1.08514  10
  -8  -7   1 7.06098 0.43614   9
  -8   7   1 6.64649 0.62385  12
  -8   7   1 11.5584 1.99103  11
   8   7  -1 6.35386 1.29664  10
   8   7  -1 8.44812 1.23106   6
  -8   7   1 6.76889 1.15442   7
   7  -7  -1 25.1016 2.06606   6
  -7  -7   1 22.3169 1.89032  12
   7  -7  -1 25.4262 2.01889  10
  -7  -7   1 24.4938 2.38689  11
  -7  -7   1 24.8976 1.26805   9
   7   7  -1 25.7161 1.81936   6
  -7   7   1 29.7880 2.66822  11
  -7   7   1 26.4176 1.95714   7
  -7   7   1 22.4974 1.31781  12
   7   7  -1 25.3166 2.05748  10
  -6  -7   1 4.89328 0.87643  12
  -6  -7   1 4.75469 0.51450   9
   6  -7  -1 4.13248 0.80262  10
   6  -7  -1 5.34350 0.97902   6
  -6  -7   1 3.64498 0.98711  11
  -6   7   1 3.47390 1.07619  11
   6   7  -1 4.56560 0.84624  10
   6   7  -1 4.64807 0.76903   6
  -6   7   1 4.16580 0.49905  12
  -6   7   1 4.77756 0.84578   7
   5  -7  -1 422.161 16.3395  10
  -5  -7   1 419.635 16.5711   7
  -5  -7   1 426.149 16.3982  12
  -5  -7   1 441.521 17.0215  11
   5  -7  -1 423.771 16.3035   9
  -5  -7   1 441.895 15.7742   9
   5  -7  -1 409.034 16.4476   6
  -5   7   1 439.560 15.7446  12
   5   7  -1 442.637 16.0974   6
  -5   7   1 422.521 16.3414   8
   5   7  -1 437.274 16.4398  10
  -5   7   1 446.034 17.2128  11
  -5   7   1 424.217 16.1277   7
  -4  -7   1 12.9638 1.14055  12
  -4  -7   1 10.3321 1.59415  11
  -4  -7   1 7.89994 4.59183   4
   4  -7  -1 23.6685 7.97188   2
   4  -7  -1 13.6066 5.74253   3
  -4  -7   1 21.6002 4.91173   3
   4  -7  -1 2.44283 5.21937   5
   4  -7  -1 11.1829 1.03065  10
  -4  -7   1 14.6601 0.95271   6
  -4  -7   1 15.5319 6.63126   2
  -4  -7   1 12.9018 0.89014   9
   4  -7  -1 9.24001 6.78993   4
  -4  -7   1 12.4401 1.16681   7
   4  -7  -1 12.3805 1.11699   9
   4  -7  -1 10.9406 5.55457   1
  -4  -7   1 18.7355 6.82841   5
  -4  -7   1 11.0412 6.48384   1
   4  -7  -1 12.3058 1.12648   6
  -4   7   1 13.1095 1.42215  11
  -4   7   1 9.03724 6.69302   2
  -4   7   1 11.8136 1.01723   8
   4   7  -1 12.2109 0.83869   9
  -4   7   1 13.8852 6.69519   1
   4   7  -1 16.7462 6.68992   1
   4   7  -1 22.3900 6.93898   5
  -4   7   1 5.66350 5.56106   5
  -4   7   1 2.93196 6.13985   4
  -4   7   1 14.8339 0.91779  12
   4   7  -1 8.69491 6.43081   2
   4   7  -1 15.4878 4.40851   3
  -4   7   1 15.8275 5.07141   3
   4   7  -1 10.6968 1.04980  10
   3  -7  -1 115.250 12.0020   4
   3  -7  -1 132.220 13.5148   2
   3  -7  -1 128.551 5.66725  11
   3  -7  -1 103.641 10.8691   5
   3  -7  -1 130.525 11.2558   3
  -3  -7   1 116.791 5.21670  12
  -3  -7   1 140.507 10.7269   4
  -3  -7   1 130.428 11.7196   5
   3  -7  -1 129.032 5.25819   6
  -3  -7   1 135.093 13.1023   1
  -3  -7   1 137.287 4.95892   6
   3  -7  -1 136.690 12.7018   1
   3  -7  -1 114.953 5.10595  10
   3  -7  -1 125.779 4.93829   7
  -3  -7   1 119.868 5.46232  11
  -3  -7   1 121.745 12.2308   2
   3  -7  -1 125.618 5.23397   9
  -3  -7   1 124.132 4.92722   9
  -3  -7   1 123.863 9.97313   3
  -3   7   1 127.976 5.01597  12
   3   7  -1 133.854 12.1748   5
   3   7  -1 115.999 4.87401   9
   3   7  -1 110.901 5.09418  10
  -3   7   1 127.166 4.95763   7
  -3   7   1 125.495 11.9357   1
  -3   7   1 133.322 5.17933   9
  -3   7   1 123.975 5.23476   8
   3   7  -1 104.219 9.21807   3
   3   7  -1 131.893 12.5646   1
  -3   7   1 140.076 11.8772   3
   3   7  -1 125.223 5.53109  11
  -3   7   1 118.328 12.6634   4
   3   7  -1 115.754 12.2585   2
  -3   7   1 115.703 12.8229   2
  -3   7   1 118.253 5.62698  11
  -3   7   1 134.560 11.9445   5
  -2  -7   1 179.712 14.0374   2
  -2  -7   1 182.911 13.0066   5
   2  -7  -1 188.632 13.8873   4
  -2  -7   1 197.177 12.4025   3
   2  -7  -1 182.381 7.25174  10
  -2  -7   1 177.133 7.17323   9
  -2  -7   1 172.625 13.9579   1
   2  -7  -1 174.384 13.0182   5
   2  -7  -1 188.973 7.24072   7
   2  -7  -1 207.563 7.16146   8
  -2  -7   1 180.430 7.37716  12
   2  -7  -1 185.209 7.40961   9
   2  -7  -1 185.722 14.6882   2
  -2  -7   1 180.774 7.55099  11
   2  -7  -1 195.170 7.72810  11
   2  -7  -1 184.522 7.27011   6
   2  -7  -1 206.107 14.3861   1
   2  -7  -1 192.684 13.3803   3
  -2   7   1 182.515 7.09216   7
  -2   7   1 180.846 13.1633   5
   2   7  -1 196.545 12.5038   3
  -2   7   1 173.636 13.1368   3
  -2   7   1 208.727 7.32160   6
  -2   7   1 182.670 7.13071   8
   2   7  -1 174.734 12.8242   5
   2   7  -1 178.487 7.27375  10
   2   7  -1 189.038 7.18185   9
  -2   7   1 191.985 7.36303   9
  -2   7   1 172.571 13.1559   4
   2   7  -1 177.806 13.8838   1
   2   7  -1 188.838 7.22576   7
  -2   7   1 189.870 7.27497  10
   2   7  -1 197.476 7.59487  11
   2   7  -1 183.642 7.07851   8
  -2   7   1 170.153 13.2310   1
  -2   7   1 206.533 15.5040   2
  -2   7   1 186.911 7.75328  11
   2   7  -1 201.758 7.40783  12
   2   7  -1 188.559 14.0971   2
   1  -7  -1 775.752 27.9665   7
   1  -7  -1 772.759 34.2877   5
   1  -7  -1 798.475 34.0923   4
  -1  -7   1 811.731 34.2830   4
  -1  -7   1 783.223 34.6748   5
   1  -7  -1 756.235 35.4623   1
   1  -7  -1 770.424 35.5346   2
   1  -7  -1 813.330 28.4830  11
  -1  -7   1 831.741 36.1104   2
  -1  -7   1 755.371 34.1390   3
   1  -7  -1 767.581 28.0112   6
   1  -7  -1 755.096 28.2154   9
  -1  -7   1 780.018 27.8580   8
  -1  -7   1 763.605 28.1890  12
  -1  -7   1 750.766 28.0936  10
   1  -7  -1 857.489 27.9920   8
  -1  -7   1 715.845 28.0917   9
   1  -7  -1 795.797 34.8871   3
  -1  -7   1 761.552 28.3048  11
   1   7  -1 763.228 34.0308   3
   1   7  -1 810.719 28.3632  11
   1   7  -1 838.787 27.9792   7
  -1   7   1 845.394 36.5478   2
   1   7  -1 838.293 28.1999  12
  -1   7   1 756.414 34.3032   4
   1   7  -1 747.300 35.2179   1
  -1   7   1 736.496 28.0913  10
   1   7  -1 802.974 28.1168   9
  -1   7   1 742.037 28.4696  11
   1   7  -1 763.316 39.0614   1
   1   7  -1 768.388 28.1188  10
  -1   7   1 757.359 34.6862   3
  -1   7   1 817.148 28.2244   9
   1   7  -1 815.754 34.7691   5
  -1   7   1 698.781 33.9723   5
   1   7  -1 745.959 35.3384   2
   1   7  -1 788.867 27.8351   8
  -1   7   1 807.260 35.5305   1
  -1   7   1 779.419 28.0114   6
  -1   7   1 770.081 27.9548   8
  -1   7   1 718.232 27.9336   7
   0  -7   1 196.977 12.7973   3
   0  -7  -1 214.424 8.00128  11
   0  -7   1 190.749 13.2820   1
   0  -7  -1 207.506 7.62115   8
   0  -7   1 201.207 7.79170   9
   0  -7  -1 203.523 7.47205   6
   0  -7   1 197.128 7.69501   6
   0  -7   1 204.340 7.68526  10
   0  -7  -1 197.817 12.4295   3
   0  -7  -1 204.199 13.4131   1
   0  -7   1 198.260 7.42368   8
   0  -7   1 203.026 12.7166   5
   0  -7   1 193.332 7.67931  10
   0  -7  -1 210.978 11.0862   4
   0  -7  -1 169.110 12.3755   2
   0  -7   1 200.169 7.69419  12
   0  -7  -1 204.838 7.68878  10
   0  -7   1 211.596 13.6592   4
   0  -7  -1 188.581 7.73431   9
   0   7  -1 203.460 7.68053   6
   0   7  -1 201.623 13.3408   4
   0   7   1 197.087 11.2265   4
   0   7  -1 197.002 7.92993  11
   0   7   1 187.676 12.4030   3
   0   7  -1 212.677 7.82327  11
   0   7   1 210.242 8.04521  11
   0   7  -1 207.422 7.75045   9
   0   7  -1 201.411 13.1256   2
   0   7   1 225.574 7.90292  12
   0   7  -1 208.446 7.65851  12
   0   7  -1 199.570 12.8293   3
   0   7   1 190.458 7.57762   8
   0   7  -1 194.996 13.1466   1
   0   7   1 197.208 13.3085   2
   0   7   1 196.350 7.46546   6
   0   7   1 217.934 13.1494   5
   0   7   1 213.897 7.72777  10
   0   7  -1 210.131 13.1920   2
   0   7   1 218.794 13.9340   1
   0   7  -1 203.297 7.40618   8
   1  -7   1 215.116 14.8519   4
   1  -7   1 205.179 7.87665  11
   1  -7   1 196.580 7.72239   9
   1  -7   1 205.097 7.73943   6
  -1  -7  -1 195.012 13.5785   2
   1  -7   1 213.762 13.5390   2
  -1  -7  -1 202.489 7.22955   6
   1  -7   1 213.172 12.6899   5
  -1  -7  -1 203.542 7.75632  11
   1  -7   1 213.897 7.50720  12
  -1  -7  -1 199.478 9.31721   4
   1  -7   1 209.324 13.5707   3
  -1  -7  -1 198.156 12.8597   5
  -1  -7  -1 190.903 7.57691   9
  -1  -7  -1 210.332 7.61957  10
   1  -7   1 196.057 7.59824  10
   1  -7   1 187.648 13.1281   1
  -1  -7  -1 191.210 11.7837   3
   1  -7   1 190.137 7.18849   7
   1  -7   1 198.419 7.39741   8
  -1  -7  -1 188.180 7.81013  12
   1   7   1 201.887 7.80949  11
  -1   7  -1 198.112 7.88041  11
   1   7   1 201.472 7.59960   9
  -1   7  -1 200.023 12.9077   3
  -1   7  -1 194.356 14.0495   4
  -1   7  -1 204.508 7.67245   6
   1   7   1 202.576 14.1170   1
   1   7   1 197.738 12.6553   5
  -1   7  -1 209.154 7.68901   9
  -1   7  -1 203.133 7.42631  12
   1   7   1 193.478 7.59122   8
  -1   7  -1 199.516 7.58169  10
   1   7   1 198.816 13.6975   2
   1   7   1 179.565 13.0605   1
  -1   7  -1 199.017 12.5441   5
   1   7   1 191.506 7.60668  10
  -1   7  -1 231.108 14.0988   2
   1   7   1 187.119 12.0859   3
   1   7   1 204.378 9.33471   4
  -1   7  -1 192.976 7.40433   8
  -1   7  -1 205.970 7.18659   7
  -1   7  -1 183.463 12.6585   1
   2  -7   1 760.059 37.4112   4
  -2  -7  -1 762.815 26.3885   6
   2  -7   1 768.946 26.7800   8
   2  -7   1 664.412 33.4473   3
   2  -7   1 728.753 34.9304   2
   2  -7   1 772.700 27.2930  11
  -2  -7  -1 712.163 35.1763   1
  -2  -7  -1 732.731 27.1698  12
  -2  -7  -1 741.495 33.9321   5
   2  -7   1 736.219 34.6464   1
   2  -7   1 773.412 26.5398  12
   2  -7   1 727.866 27.0577   6
  -2  -7  -1 751.800 26.7165   9
  -2  -7  -1 765.396 27.1639  11
  -2  -7  -1 745.082 28.2044   4
  -2  -7  -1 778.723 35.4487   2
   2  -7   1 749.623 33.5702   5
   2  -7   1 761.314 26.5149   7
   2  -7   1 699.564 26.8257  10
   2  -7   1 723.329 26.9652   9
  -2   7  -1 739.057 33.5553   5
  -2   7  -1 775.666 26.5230   7
   2   7   1 697.955 26.8923  10
  -2   7  -1 692.884 36.3250   4
   2   7   1 712.439 26.9476   8
   2   7   1 725.819 31.6000   3
   2   7   1 725.881 33.7238   5
  -2   7  -1 718.681 33.9371   1
  -2   7  -1 762.457 27.2854  11
   2   7   1 765.091 26.7214   9
  -2   7  -1 742.553 26.4664  12
   2   7   1 788.811 27.2408  11
   2   7   1 775.356 27.1698  12
  -2   7  -1 701.351 33.3792   3
   2   7   1 755.701 35.5937   1
  -2   7  -1 724.336 26.8803   9
   2   7   1 777.977 35.4081   2
  -2   7  -1 713.779 26.7769   8
  -3  -7  -1 64.5740 9.40769   1
   3  -7   1 57.0038 8.15217   3
   3  -7   1 60.2993 9.35815   1
  -3  -7  -1 46.1843 7.44793   5
   3  -7   1 63.0725 2.70232   7
   3  -7   1 59.0361 2.78056  10
  -3  -7  -1 58.5437 9.90807   2
  -3  -7  -1 50.8980 5.45491   4
   3  -7   1 64.1589 2.89476   9
  -3  -7  -1 62.1995 2.40226   6
   3  -7   1 36.9907 7.76617   2
   3  -7   1 59.4074 2.97134   6
   3  -7   1 60.9489 3.17335  11
  -3  -7  -1 62.9907 2.51031   9
   3  -7   1 68.8987 10.7212   4
  -3  -7  -1 60.8342 3.11145  11
   3  -7   1 77.9739 9.75555   5
  -3  -7  -1 72.4278 5.99063   3
  -3   7  -1 54.8297 9.72067   4
  -3   7  -1 58.9291 7.72224   3
  -3   7  -1 47.5791 7.69669   5
   3   7   1 63.6227 6.02875   3
  -3   7  -1 62.5764 3.22167  11
   3   7   1 59.6077 2.85083  10
   3   7   1 59.6993 2.94571   8
  -3   7  -1 62.2818 2.59268   7
   3   7   1 58.3754 3.07368  11
   3   7   1 56.6429 2.46258   9
   3   7   1 68.4499 9.19351   5
   3   7   1 74.9119 10.8512   1
  -3   7  -1 76.2044 9.28678   1
  -3   7  -1 61.4211 2.75617   9
   3   7   1 44.6992 7.74940   2
  -4  -7  -1 124.983 7.28717   3
   4  -7   1 121.190 5.25894  10
  -4  -7  -1 103.700 14.0577   1
   4  -7   1 144.897 12.5954   3
   4  -7   1 134.754 5.31360   9
  -4  -7  -1 130.528 5.70741  11
  -4  -7  -1 142.723 14.5824   2
   4  -7   1 126.963 5.84849  11
   4  -7   1 135.022 17.2750   4
  -4  -7  -1 112.113 9.55263   4
  -4  -7  -1 121.673 4.83126   6
   4  -7   1 125.329 5.06928   7
  -4  -7  -1 126.367 5.48411  12
   4  -7   1 91.7133 12.6638   2
   4  -7   1 104.260 15.2071   5
  -4  -7  -1 139.749 12.9748   5
   4  -7   1 111.853 13.0520   1
   4  -7   1 124.283 5.51996   6
  -4  -7  -1 132.327 4.71507   9
   4   7   1 117.882 14.1636   2
   4   7   1 129.092 5.39159  10
  -4   7  -1 128.230 5.82350  11
   4   7   1 126.242 15.8483   5
  -4   7  -1 127.117 5.10626   7
  -4   7  -1 114.837 15.6759   4
  -4   7  -1 124.907 5.09548   9
   4   7   1 155.107 14.8929   1
   4   7   1 125.382 4.68283   9
   4   7   1 116.662 5.68244  11
  -4   7  -1 132.852 11.7410   3
   4   7   1 109.825 7.39911   3
  -4   7  -1 129.780 12.6760   5
  -4   7  -1 104.058 12.8330   1
   4   7   1 134.068 4.93332   6
   5  -7   1 40.9472 2.33621  10
   5  -7   1 43.2943 2.28963   9
  -5  -7  -1 47.7808 2.82093  11
  -5  -7  -1 41.6317 1.97089   6
   5  -7   1 38.9156 2.72534  11
  -5  -7  -1 41.8268 2.45703  12
   5  -7   1 39.7298 2.49805   6
  -5   7  -1 41.2625 2.78758  11
   5   7   1 41.5519 2.03990   6
   5   7   1 45.4957 2.49083  10
  -5   7  -1 37.0384 2.18510   7
   5   7   1 37.0080 2.65428  11
   6  -7   1 4.58866 0.95604   6
  -6  -7  -1 4.91392 0.91335  12
   6  -7   1 5.17028 1.09215  11
   6  -7   1 5.17242 0.92984  10
   6  -7   1 4.26910 0.73594   9
  -6   7  -1 4.39219 0.77074   7
   6   7   1 5.55063 1.00456  10
  -6   7  -1 5.58080 1.16777  11
   6   7   1 3.94006 0.66131   6
   7  -7   1 24.9009 2.03418  10
  -7  -7  -1 33.8667 2.68287  11
   7  -7   1 26.2930 2.21747   6
  -7  -7  -1 29.6946 2.12345  12
   7   7   1 29.9325 2.20587  10
   7   7   1 28.6913 1.84542   6
  -7   7  -1 29.3717 2.60013  11
   8  -7   1 0.71332 0.49730  10
   8  -7   1 -0.1978 0.52575   6
  -8  -7  -1 1.11606 0.86900  11
   8   7   1 0.64352 0.54960  10
  -8   7  -1 1.02463 0.92676  11
  -8   7  -1 0.81747 0.65587   9
   8   7   1 0.38976 0.49658   6
   9  -7   1 47.9606 3.18042  10
   9  -7   1 39.7506 3.20316   6
  -9  -7  -1 47.8553 3.64147  11
   9   7   1 43.0375 3.13279  10
   9   7   1 42.9913 2.75514   6
  -9   7  -1 43.5989 3.67962  11
 -10  -7  -1 1.96535 1.49283  11
  10  -7   1 0.30491 0.59505  10
  10   7   1 0.18041 0.70365  10
  10   7   1 0.64047 0.74715   6
 -10   7  -1 -2.7026 1.25117  11
  11  -7   1 43.8170 3.58128   6
  11  -7   1 45.8960 3.53190  10
  11   7   1 44.8816 3.53699  10
  12  -7   1 1.69976 1.09948   6
  12  -8  -1 16.1792 2.35509   6
  12  -8  -1 12.7129 2.16993  10
  12   8  -1 16.0148 2.43285  10
  11  -8  -1 5.89230 1.43262  10
 -11  -8   1 3.76447 1.80306  11
 -11  -8   1 3.80729 1.07546  12
  11   8  -1 5.14633 1.33715  10
 -11   8   1 6.52208 1.99206  11
 -10  -8   1 39.6791 2.90975  12
 -10  -8   1 39.8737 3.74732  11
  10  -8  -1 41.0218 3.18684  10
 -10   8   1 45.0863 3.11675   7
  10   8  -1 34.5680 3.02467  10
 -10   8   1 40.2922 3.86926  11
  -9  -8   1 2.78068 0.89825  12
   9  -8  -1 1.34564 0.76935   6
   9  -8  -1 1.62066 0.83221  10
  -9  -8   1 1.10982 1.12734  11
  -9   8   1 2.29102 1.33740  11
  -9   8   1 1.39736 0.76078   7
   9   8  -1 0.71066 0.58396  10
   9   8  -1 2.19505 0.85237   6
   8  -8  -1 4.73470 1.12973   6
   8  -8  -1 5.49479 1.12051  10
  -8  -8   1 6.79308 1.16491  12
  -8  -8   1 6.05217 1.37917  11
  -8  -8   1 7.02840 0.49323   9
  -8  -8   1 5.50878 0.43139   9
  -8   8   1 6.01476 0.55245  12
   8   8  -1 8.75369 1.46601  10
  -8   8   1 6.57849 1.15287   7
  -8   8   1 9.27325 1.78130  11
   8   8  -1 8.40652 1.19605   6
   7  -8  -1 18.7987 1.71255  10
   7  -8  -1 18.8961 1.81060   6
  -7  -8   1 17.7244 1.71066  12
  -7  -8   1 17.7323 2.08450  11
  -7  -8   1 19.7996 1.12319   9
   7   8  -1 19.2549 1.52688   6
  -7   8   1 21.1793 1.12781  12
  -7   8   1 20.1695 2.24737  11
  -7   8   1 21.6656 1.69603   7
   7   8  -1 19.7507 1.78722  10
   6  -8  -1 59.2796 3.39536   6
  -6  -8   1 62.5595 3.34485  12
   6  -8  -1 58.3705 3.19169   9
  -6  -8   1 58.8016 3.71046  11
  -6  -8   1 62.7086 2.66764   9
   6  -8  -1 60.0998 3.31371  10
  -6   8   1 59.6066 3.09138   7
  -6   8   1 62.4993 3.94392  11
  -6   8   1 61.2287 2.61471  12
   6   8  -1 58.1292 3.30786  10
   5  -8  -1 348.453 13.5097   9
   5  -8  -1 336.970 13.6082   6
  -5  -8   1 345.392 12.9301   9
   5  -8  -1 345.431 13.5241  10
  -5  -8   1 351.357 14.0999  11
  -5  -8   1 344.477 13.5854  12
  -5   8   1 347.964 13.2490   7
   5   8  -1 350.773 13.5752  10
  -5   8   1 359.314 14.3641  11
  -5   8   1 348.078 13.4524   8
  -5   8   1 361.564 12.8845  12
  -4  -8   1 68.6727 9.09655   4
  -4  -8   1 72.9386 11.6895   2
   4  -8  -1 64.4501 3.26268  10
  -4  -8   1 77.0166 9.21572   3
   4  -8  -1 67.9538 3.63834   9
   4  -8  -1 49.2687 8.96715   3
   4  -8  -1 66.4986 3.38975   6
   4  -8  -1 61.9240 11.2439   5
  -4  -8   1 69.4888 2.99098   9
  -4  -8   1 69.7191 12.8758   1
  -4  -8   1 71.0954 11.6059   5
  -4  -8   1 66.4458 3.36357  12
  -4  -8   1 66.3288 3.70449  11
   4  -8  -1 86.8891 12.8315   4
   4  -8  -1 64.1148 11.4605   2
  -4  -8   1 70.9320 3.02607   6
   4  -8  -1 66.2919 11.2869   1
  -4   8   1 71.0572 11.6169   1
   4   8  -1 67.6533 8.35236   3
  -4   8   1 63.5761 12.1304   2
   4   8  -1 67.9981 3.34474  10
   4   8  -1 49.7662 10.6677   1
   4   8  -1 59.1256 10.1569   5
   4   8  -1 73.6461 11.6372   2
  -4   8   1 62.9362 11.8661   5
  -4   8   1 73.5878 10.2795   3
  -4   8   1 67.9424 3.21035   8
  -4   8   1 77.3631 14.7037   4
   4   8  -1 66.4492 2.94032   9
  -4   8   1 75.8018 3.01290  12
   3  -8  -1 106.964 11.7624   1
   3  -8  -1 101.418 10.5336   3
  -3  -8   1 118.676 11.5830   5
   3  -8  -1 101.446 4.58759   9
  -3  -8   1 104.958 12.3354   2
  -3  -8   1 104.101 11.9690   1
   3  -8  -1 104.642 12.3845   2
   3  -8  -1 99.9878 11.5705   4
  -3  -8   1 104.157 4.30080   9
   3  -8  -1 103.611 4.55502   6
   3  -8  -1 106.739 11.4206   5
  -3  -8   1 102.032 4.83869  11
   3  -8  -1 109.760 4.28839   7
   3  -8  -1 102.971 4.48645  10
  -3  -8   1 115.687 4.27890   6
   3  -8  -1 111.332 5.05261  11
  -3  -8   1 101.010 4.61499  12
  -3  -8   1 114.514 9.85670   3
   3   8  -1 96.3633 4.30281   8
   3   8  -1 101.157 4.52133  10
   3   8  -1 114.962 12.2041   1
  -3   8   1 107.883 4.28138   7
   3   8  -1 89.7014 11.4871   5
  -3   8   1 107.962 12.2152   1
  -3   8   1 106.387 12.3701   2
   3   8  -1 99.9980 13.4087   2
  -3   8   1 104.318 10.2086   3
   3   8  -1 92.1391 8.77691   3
  -3   8   1 107.116 5.07721  11
  -3   8   1 118.873 11.2847   5
  -3   8   1 102.777 4.34814   8
  -3   8   1 120.380 12.1162   4
   3   8  -1 104.583 4.27934   9
  -2  -8   1 45.4719 6.76907   3
   2  -8  -1 28.3122 1.64269  10
  -2  -8   1 22.1445 6.47920   2
   2  -8  -1 30.8189 1.50940   7
  -2  -8   1 30.2824 1.67036  10
   2  -8  -1 30.8403 1.79853   9
  -2  -8   1 28.9713 1.87712  11
  -2  -8   1 28.1224 1.71999  12
   2  -8  -1 40.5269 7.55927   4
  -2  -8   1 30.9578 1.63483   9
  -2  -8   1 29.7223 6.70603   1
   2  -8  -1 32.7060 6.77433   2
   2  -8  -1 28.6451 1.94220  11
   2  -8  -1 37.1153 6.46250   5
   2  -8  -1 32.8437 6.27592   3
   2  -8  -1 32.8627 6.74418   1
  -2  -8   1 38.0069 6.51387   5
   2  -8  -1 28.8243 1.64173   6
  -2   8   1 27.5640 6.09359   5
  -2   8   1 29.3558 6.18113   3
   2   8  -1 31.3971 1.60374   9
  -2   8   1 31.1208 6.83972   1
   2   8  -1 30.2300 1.50210   8
  -2   8   1 30.5220 1.53743   8
   2   8  -1 25.4563 6.26441   2
   2   8  -1 35.8260 1.69250   7
   2   8  -1 37.5518 6.31737   3
  -2   8   1 33.7283 7.11824   2
   2   8  -1 31.5932 6.79001   1
   2   8  -1 40.5379 7.24131   5
  -2   8   1 32.6782 1.75039   9
  -2   8   1 30.3885 1.50693   7
  -2   8   1 22.5729 5.62548   4
   2   8  -1 31.4854 1.91979  11
   2   8  -1 28.2256 1.65795  10
  -2   8   1 29.3993 2.04108  11
  -2   8   1 29.9121 1.64261   6
  -2   8   1 29.3074 1.65072  10
   1  -8  -1 340.882 11.7601   8
   1  -8  -1 300.012 11.7765   6
  -1  -8   1 325.904 19.2157   2
  -1  -8   1 319.555 18.1737   5
  -1  -8   1 296.762 11.9052   9
  -1  -8   1 314.490 12.0091  12
   1  -8  -1 332.839 12.2914  11
   1  -8  -1 316.430 19.0024   1
   1  -8  -1 358.588 18.8189   5
   1  -8  -1 300.851 18.7127   2
  -1  -8   1 294.173 17.6490   3
   1  -8  -1 292.848 18.0380   3
   1  -8  -1 347.492 18.3005   4
  -1  -8   1 306.355 11.8869  10
   1  -8  -1 311.944 12.0456   9
   1  -8  -1 312.791 11.9015  10
  -1  -8   1 318.438 11.6473   8
  -1  -8   1 330.090 18.1485   4
  -1  -8   1 307.833 12.1051  11
   1   8  -1 330.825 19.8529   1
   1   8  -1 296.486 17.4474   3
   1   8  -1 319.740 11.6192   8
   1   8  -1 305.216 17.8625   5
   1   8  -1 332.308 11.9310   9
   1   8  -1 344.676 11.7647   7
  -1   8   1 322.943 18.0205   4
   1   8  -1 339.641 11.9902  12
  -1   8   1 336.623 12.0379   9
   1   8  -1 299.256 18.9558   2
  -1   8   1 302.145 18.6939   1
  -1   8   1 315.625 19.1598   2
  -1   8   1 305.204 12.2851  11
  -1   8   1 309.689 11.7272   8
   1   8  -1 334.649 12.1654  11
   1   8  -1 321.423 19.3057   1
  -1   8   1 298.309 11.7171   7
  -1   8   1 321.191 11.8009   6
  -1   8   1 355.362 12.0301  12
  -1   8   1 282.372 17.6810   5
  -1   8   1 328.296 18.5027   3
   1   8  -1 314.358 11.9110  10
   0  -8   1 130.135 10.7200   5
   0  -8   1 151.801 11.4495   3
   0  -8   1 147.529 5.64422  10
   0  -8  -1 137.856 10.6428   3
   0  -8   1 167.142 11.3772   5
   0  -8  -1 148.233 9.33727   4
   0  -8   1 135.491 5.70462   9
   0  -8   1 136.848 5.33835   8
   0  -8   1 133.962 11.5182   1
   0  -8  -1 130.107 5.66714   9
   0  -8  -1 145.635 5.40245   6
   0  -8  -1 158.241 6.01650  11
   0  -8  -1 126.572 10.9951   2
   0  -8   1 138.893 5.61929   6
   0  -8  -1 154.573 12.1840   1
   0  -8  -1 135.332 10.8634   5
   0  -8   1 128.190 5.58797  10
   0  -8   1 155.083 11.7620   4
   0  -8  -1 149.567 5.54477   8
   0  -8   1 142.325 5.63823  12
   0  -8  -1 141.999 5.61881  10
   0   8   1 155.899 5.83922  12
   0   8  -1 139.803 5.33015   8
   0   8  -1 142.284 11.6689   4
   0   8   1 147.842 5.42464   6
   0   8  -1 140.182 5.58861   6
   0   8   1 133.937 11.4197   2
   0   8   1 136.870 5.51271   8
   0   8  -1 136.425 11.0513   1
   0   8   1 156.843 5.75577   9
   0   8   1 142.862 5.68565  11
   0   8   1 147.547 12.0203   1
   0   8  -1 132.204 10.8690   3
   0   8  -1 135.965 11.4405   2
   0   8  -1 151.506 5.71070   9
   0   8   1 146.737 11.2644   5
   0   8   1 144.690 10.8944   3
   0   8   1 136.304 5.94574  11
   0   8  -1 136.647 5.88627  11
   0   8  -1 147.679 11.2984   2
   0   8  -1 149.866 5.76694  11
   0   8   1 142.028 5.65031  10
  -1  -8  -1 208.201 8.13709   9
  -1  -8  -1 222.230 7.76032   6
  -1  -8  -1 221.441 8.14274   8
   1  -8   1 219.338 14.8551   1
   1  -8   1 208.284 8.01500  12
  -1  -8  -1 218.156 8.31888  11
  -1  -8  -1 219.378 10.6276   4
  -1  -8  -1 199.399 8.35030  12
   1  -8   1 203.778 8.25670   9
   1  -8   1 221.104 13.7520   5
   1  -8   1 208.370 8.15097  10
  -1  -8  -1 223.452 15.4005   2
  -1  -8  -1 224.944 8.20331  10
  -1  -8  -1 215.723 13.3293   3
   1  -8   1 203.829 8.22709   6
   1  -8   1 211.721 8.44219  11
   1  -8   1 202.245 14.2768   3
   1  -8   1 198.722 15.2066   4
   1  -8   1 203.828 14.2678   2
  -1  -8  -1 204.495 13.8943   5
  -1   8  -1 211.784 7.96629  12
  -1   8  -1 206.095 13.9211   3
   1   8   1 199.687 8.07959   8
  -1   8  -1 207.851 14.2587   1
  -1   8  -1 215.657 8.13140  10
   1   8   1 208.694 8.16092  10
   1   8   1 229.037 13.9115   3
  -1   8  -1 214.020 8.20691   6
  -1   8  -1 224.008 7.69656   7
  -1   8  -1 217.729 8.48666  11
  -1   8  -1 197.739 15.1212   4
  -1   8  -1 235.413 14.8814   2
   1   8   1 213.006 15.2977   1
  -1   8  -1 212.197 8.19860   9
   1   8   1 211.440 15.0679   2
   1   8   1 213.351 10.7658   4
   1   8   1 212.178 8.14495   9
   1   8   1 214.474 13.9048   5
   1   8   1 230.098 8.42253  12
  -1   8  -1 215.057 7.93196   8
   1   8   1 219.750 8.39011  11
  -1   8  -1 200.695 13.3200   5
  -2  -8  -1 75.9408 3.73670  12
   2  -8   1 68.2070 8.68428   5
   2  -8   1 87.4084 3.24075  12
  -2  -8  -1 79.5657 9.73862   2
  -2  -8  -1 81.2942 3.38277   9
   2  -8   1 78.1092 9.73006   3
   2  -8   1 89.9994 10.7670   4
  -2  -8  -1 82.6386 3.02225   6
   2  -8   1 80.6944 9.77786   2
   2  -8   1 83.0976 3.12454   7
  -2  -8  -1 80.3090 5.29976   4
   2  -8   1 93.2647 10.1868   1
   2  -8   1 77.7252 3.60219   9
  -2  -8  -1 81.0389 3.74280  11
   2  -8   1 83.2371 3.84791  11
   2  -8   1 82.8756 3.36141   8
  -2  -8  -1 83.2231 9.13078   5
  -2  -8  -1 83.8609 4.86840   4
  -2  -8  -1 83.2603 7.61915   3
   2   8   1 81.7382 8.80435   5
   2   8   1 85.5288 11.1993   1
  -2   8  -1 75.1227 3.35760   8
  -2   8  -1 93.9172 12.4533   4
  -2   8  -1 98.8311 9.60112   3
  -2   8  -1 84.1654 3.55632   9
  -2   8  -1 83.4969 9.30047   2
   2   8   1 80.6840 9.64994   2
  -2   8  -1 76.6809 3.81488  11
   2   8   1 81.0897 7.62578   3
  -2   8  -1 81.2253 3.15081  12
   2   8   1 80.9364 3.37989   9
   2   8   1 76.7265 3.74448  11
   2   8   1 66.4573 9.74044   1
  -2   8  -1 86.0496 3.12778   7
  -2   8  -1 63.4188 7.94558   1
  -2   8  -1 74.0105 8.14074   5
  -3  -8  -1 51.2443 2.83122  11
  -3  -8  -1 38.5219 8.32044   1
  -3  -8  -1 55.1408 2.12398   6
   3  -8   1 53.9945 2.96404  11
   3  -8   1 41.0325 8.08908   1
  -3  -8  -1 56.7026 5.20631   4
   3  -8   1 49.7899 2.53092  10
   3  -8   1 57.6812 8.87966   3
   3  -8   1 49.6243 2.72740   6
   3  -8   1 58.0209 9.72684   2
   3  -8   1 64.4689 10.9173   4
   3  -8   1 52.6438 2.26954   7
   3  -8   1 56.0934 2.69211   9
  -3  -8  -1 63.7299 9.71057   2
  -3  -8  -1 42.6900 8.26240   5
  -3  -8  -1 47.7287 2.75054  12
  -3  -8  -1 54.9369 2.32294   9
   3  -8   1 71.7193 9.19595   5
  -3   8  -1 56.0044 1.98289  12
  -3   8  -1 48.0725 8.45101   1
   3   8   1 77.1015 11.2418   1
   3   8   1 58.2934 6.97053   3
  -3   8  -1 63.9233 10.9196   4
  -3   8  -1 52.8617 8.29763   5
  -3   8  -1 53.8508 2.97081  11
  -3   8  -1 55.5877 2.30247   7
   3   8   1 54.4817 8.71270   5
  -3   8  -1 55.2897 2.57094   8
   3   8   1 51.5374 2.63192  10
   3   8   1 51.9550 2.29397   9
   3   8   1 38.6755 7.56891   2
  -3   8  -1 33.0543 7.63925   2
  -4  -8  -1 320.438 14.9243   3
   4  -8   1 303.372 20.1933   3
   4  -8   1 304.896 11.9652  10
   4  -8   1 306.895 12.2148   6
  -4  -8  -1 307.711 22.6555   2
   4  -8   1 282.819 24.0801   4
   4  -8   1 298.003 22.8078   2
  -4  -8  -1 318.582 11.4037   9
  -4  -8  -1 282.012 20.1572   5
   4  -8   1 322.416 13.0475  11
   4  -8   1 309.827 11.6530   7
   4  -8   1 310.772 22.2847   1
   4  -8   1 327.833 12.0645   9
  -4  -8  -1 307.268 16.4313   4
  -4  -8  -1 331.092 12.5023  11
   4  -8   1 307.549 20.8466   5
  -4  -8  -1 311.312 12.2045  12
  -4  -8  -1 285.618 21.2984   1
  -4  -8  -1 310.310 11.4152   6
  -4   8  -1 291.211 21.1235   1
  -4   8  -1 310.255 23.4028   4
   4   8   1 292.840 11.3529   9
  -4   8  -1 334.531 11.7240   7
   4   8   1 293.121 21.0206   5
  -4   8  -1 314.677 20.9520   5
   4   8   1 313.253 12.5048  11
   4   8   1 266.611 22.0572   2
   4   8   1 347.565 23.2417   1
  -4   8  -1 336.702 12.6745  11
   4   8   1 307.421 12.0517  10
   4   8   1 308.289 12.1600   8
  -4   8  -1 328.005 19.9425   3
  -5  -8  -1 70.1819 3.61395  12
  -5  -8  -1 70.0014 2.99274   6
   5  -8   1 71.3819 3.51186  10
  -5  -8  -1 72.0040 3.89357  11
   5  -8   1 65.6225 3.91153  11
   5  -8   1 78.7734 3.83582   6
   5   8   1 65.5636 3.86448  11
  -5   8  -1 72.9497 4.00876  11
   5   8   1 67.1046 3.03066   6
   5   8   1 76.7338 3.63717  10
  -5   8  -1 65.9593 3.23531   7
   6  -8   1 20.4301 1.66739  10
   6  -8   1 20.5055 1.54535   9
  -6  -8  -1 22.9405 2.08424  11
   6  -8   1 20.4301 2.31991  11
   6  -8   1 21.2003 1.85870   6
  -6  -8  -1 20.3837 1.74369  12
  -6   8  -1 19.7771 1.53709   7
   6   8   1 22.2014 1.77099  10
  -6   8  -1 22.6147 2.08138  11
  -7  -8  -1 11.3745 1.76705  11
   7  -8   1 12.1707 1.58248  10
   7  -8   1 11.5524 1.14758   9
  -7  -8  -1 11.0236 1.34565  12
   7  -8   1 9.89548 1.51944   6
  -7   8  -1 12.0377 1.89097  11
   7   8   1 10.8149 1.52850  10
   7   8   1 10.3333 1.05116   6
   8  -8   1 77.6216 4.22255  10
   8  -8   1 70.3473 4.35404   6
  -8  -8  -1 79.5700 4.73686  11
  -8  -8  -1 82.9845 4.23485  12
   8   8   1 73.7033 3.70475   6
  -8   8  -1 73.8425 4.69226  11
   8   8   1 73.6669 4.25100  10
  -9  -8  -1 0.26882 0.91230  11
   9  -8   1 0.49002 0.76144   6
   9  -8   1 0.77906 0.60501  10
  -9   8  -1 -0.4703 0.88744  11
   9   8   1 1.09318 0.58336   6
   9   8   1 -0.2158 0.50764  10
  10  -8   1 33.9332 2.84435  10
  10  -8   1 32.7157 3.05291   6
 -10  -8  -1 40.1632 3.77648  11
 -10   8  -1 36.2578 3.61510  11
  10   8   1 35.6715 2.93023  10
  10   8   1 32.3784 2.61623   6
  11  -8   1 3.71367 1.48130  10
  11  -8   1 7.58577 1.74589   6
  11   8   1 7.82262 1.91146  10
  11   8   1 10.1229 2.24201   8
  12  -8   1 5.12154 1.51665   6
  12  -9  -1 56.2880 4.41298   6
  12  -9  -1 59.6832 4.33973  10
  12   9  -1 62.7480 4.52518  10
  11  -9  -1 25.4326 2.54106  10
  11  -9  -1 26.0612 2.72779   6
 -11  -9   1 22.5928 2.36850  12
 -11  -9   1 27.3641 3.56753  11
 -11   9   1 27.7987 2.61084   7
 -11   9   1 23.3770 3.25202  11
  11   9  -1 26.1773 2.65568  10
  10  -9  -1 1.50146 0.99026   6
  10  -9  -1 0.04940 0.65776  10
 -10  -9   1 -0.2609 0.68771  12
 -10  -9   1 1.24607 1.23400  11
  10   9  -1 0.31384 0.60538  10
 -10   9   1 0.56428 1.01370  11
 -10   9   1 0.90674 0.70766   7
   9  -9  -1 5.62443 1.38219   6
  -9  -9   1 6.15682 1.23463  12
   9  -9  -1 3.84055 1.04877  10
   9   9  -1 4.84392 1.20636  10
  -9   9   1 4.75210 1.65558  11
  -9   9   1 5.92422 1.20417   7
   8  -9  -1 17.0347 1.76734  10
  -8  -9   1 15.7280 0.84154   9
  -8  -9   1 13.4487 1.56545  12
   8  -9  -1 17.1753 1.89611   6
  -8  -9   1 17.6446 0.90646   9
  -8   9   1 14.8592 0.85797  12
  -8   9   1 14.3543 2.33766  11
   8   9  -1 17.4848 1.80364  10
  -8   9   1 16.8486 1.60795   7
   7  -9  -1 59.5269 3.64411  10
  -7  -9   1 66.8920 2.86752   9
   7  -9  -1 67.4871 3.89115   6
  -7  -9   1 65.4770 4.28674  11
  -7  -9   1 71.6598 3.79635  12
   7   9  -1 64.6086 3.77126  10
  -7   9   1 66.4958 2.78094  12
  -7   9   1 77.2023 4.62725  11
  -7   9   1 66.4836 3.51369   7
   6  -9  -1 61.7243 3.37643   9
  -6  -9   1 62.3917 2.77073   9
   6  -9  -1 62.1729 3.53489   6
  -6  -9   1 56.3749 3.81387  11
   6  -9  -1 62.6186 3.40962  10
  -6  -9   1 59.3000 3.43797  12
  -6   9   1 69.8672 3.28951   7
  -6   9   1 62.4360 2.67708  12
   6   9  -1 63.9020 3.48661  10
  -6   9   1 62.7164 4.04363  11
  -5  -9   1 44.7858 3.03756  11
   5  -9  -1 46.4140 2.78130   6
   5  -9  -1 47.0479 2.70050  10
   5  -9  -1 48.2538 2.76046   9
  -5  -9   1 50.2724 2.31817   9
  -5  -9   1 49.4957 2.82915  12
   5   9  -1 47.6105 2.76785  10
  -5   9   1 49.6775 2.23162  12
  -5   9   1 43.2497 3.17893  11
  -5   9   1 51.7974 2.54616   7
  -5   9   1 50.0456 2.68814   8
  -4  -9   1 677.213 23.2506   6
  -4  -9   1 624.936 35.9902   2
   4  -9  -1 655.460 34.0591   3
  -4  -9   1 648.278 34.9527   5
  -4  -9   1 650.514 30.3230   3
  -4  -9   1 612.095 23.7418  12
   4  -9  -1 611.089 23.6926   6
  -4  -9   1 677.071 31.3484   4
   4  -9  -1 623.858 23.5973  10
  -4  -9   1 656.578 23.2613   9
   4  -9  -1 672.724 37.3690   2
  -4  -9   1 626.864 24.1250  11
  -4  -9   1 660.893 38.2353   1
   4  -9  -1 713.432 36.7120   1
   4  -9  -1 623.186 23.6799   9
  -4   9   1 613.841 23.4464   8
   4   9  -1 611.277 23.6356  10
  -4   9   1 638.341 32.9513   3
  -4   9   1 637.830 34.2675   5
   4   9  -1 623.688 23.2029   9
  -4   9   1 671.405 38.0971   2
   4   9  -1 596.521 30.0757   3
   4   9  -1 732.333 37.6018   1
   4   9  -1 632.832 23.4749   8
  -4   9   1 579.732 34.8191   1
  -4   9   1 669.497 23.2292  12
   4   9  -1 685.524 38.2617   2
  -4   9   1 603.791 24.2997  11
  -4   9   1 603.835 35.9511   4
   3  -9  -1 400.412 15.9156   9
  -3  -9   1 405.229 15.9297  11
   3  -9  -1 409.737 15.1641   7
  -3  -9   1 458.201 15.1969   6
  -3  -9   1 401.307 22.0702   3
   3  -9  -1 409.187 25.6899   4
  -3  -9   1 398.029 15.6073  12
   3  -9  -1 425.893 24.1211   3
   3  -9  -1 396.757 25.4598   2
   3  -9  -1 433.731 25.8581   1
  -3  -9   1 397.265 25.6170   2
   3  -9  -1 411.308 15.4939   6
  -3  -9   1 385.267 25.4423   1
  -3  -9   1 436.031 24.7183   5
  -3  -9   1 423.139 15.2849   9
   3  -9  -1 400.042 15.7614  10
   3  -9  -1 400.525 24.2092   5
   3   9  -1 402.181 15.2185   9
   3   9  -1 409.022 24.7317   5
   3   9  -1 404.158 15.2637   8
  -3   9   1 400.146 15.2675   8
   3   9  -1 414.493 26.1531   2
   3   9  -1 403.587 15.4807  10
  -3   9   1 407.396 16.1060  11
  -3   9   1 416.975 15.1832   7
   3   9  -1 437.212 27.1581   1
  -3   9   1 427.227 26.5227   4
  -3   9   1 406.301 23.6924   3
   3   9  -1 410.441 22.1286   3
  -3   9   1 415.243 25.0337   1
  -3   9   1 438.095 27.2512   2
  -3   9   1 455.389 25.4178   5
   2  -9  -1 172.681 14.0308   3
  -2  -9   1 178.528 7.40430  12
  -2  -9   1 178.300 15.1602   1
   2  -9  -1 177.723 7.21917   6
  -2  -9   1 171.879 12.7621   4
   2  -9  -1 192.807 15.9989   2
   2  -9  -1 195.288 14.6628   4
  -2  -9   1 188.310 7.28595  10
   2  -9  -1 176.675 7.39306   9
   2  -9  -1 195.056 7.80716  11
  -2  -9   1 186.360 15.1966   2
  -2  -9   1 176.879 7.55597  11
   2  -9  -1 213.906 16.0902   1
   2  -9  -1 184.711 7.01854   7
  -2  -9   1 195.057 13.3834   3
  -2  -9   1 182.441 7.22483   9
   2  -9  -1 198.496 14.2603   5
  -2  -9   1 184.922 14.1213   5
   2   9  -1 191.158 7.34415  10
  -2   9   1 184.071 7.81220  11
   2   9  -1 194.295 14.4202   5
  -2   9   1 178.662 14.9507   4
   2   9  -1 176.058 14.9893   2
  -2   9   1 186.114 7.02721   7
  -2   9   1 162.736 13.4858   5
   2   9  -1 196.175 8.03259  11
   2   9  -1 166.680 13.2020   3
  -2   9   1 179.509 7.25562  10
  -2   9   1 184.433 15.0874   2
  -2   9   1 192.371 14.3930   3
   2   9  -1 219.693 16.3747   1
  -2   9   1 178.352 14.2931   1
   2   9  -1 176.646 7.14165   9
  -2   9   1 187.768 7.10818   8
   2   9  -1 182.230 7.01777   8
  -1  -9   1 261.576 17.5223   2
  -1  -9   1 251.640 15.8228   3
   1  -9  -1 270.843 10.1558  11
  -1  -9   1 250.084 16.2585   5
  -1  -9   1 247.475 16.1251   4
  -1  -9   1 258.611 9.83358  12
   1  -9  -1 262.456 9.89595   9
   1  -9  -1 242.477 16.1324   3
  -1  -9   1 249.963 9.90206  11
   1  -9  -1 257.938 9.52232   8
  -1  -9   1 256.344 9.43038   8
   1  -9  -1 255.785 15.4968   4
   1  -9  -1 238.505 16.9171   2
  -1  -9   1 247.022 9.72238   9
  -1  -9   1 257.718 9.70634  10
   1  -9  -1 255.093 16.3326   5
  -1  -9   1 237.354 9.54846   6
   1  -9  -1 248.924 9.50432   7
   1  -9  -1 238.591 9.54517   6
   1  -9  -1 246.330 9.67280  10
   1  -9  -1 262.869 20.4976   1
   1   9  -1 252.128 15.7713   4
  -1   9   1 251.626 17.2364   1
  -1   9   1 242.854 9.49375   7
   1   9  -1 261.664 9.71042   9
  -1   9   1 251.032 10.1410  11
   1   9  -1 279.935 9.70821   7
   1   9  -1 266.855 9.78506  12
   1   9  -1 261.261 9.96805  11
  -1   9   1 276.440 18.1546   2
   1   9  -1 264.547 17.4865   1
   1   9  -1 251.253 16.0285   3
   1   9  -1 265.629 16.8863   5
   1   9  -1 241.765 17.2997   2
  -1   9   1 260.088 9.82065   9
  -1   9   1 257.274 16.4096   3
   1   9  -1 252.646 9.38659   8
   1   9  -1 254.711 9.71152  10
  -1   9   1 265.909 16.8677   5
   1   9  -1 234.608 16.7455   1
  -1   9   1 246.684 9.55793   6
  -1   9   1 265.305 9.77885  12
  -1   9   1 269.216 16.5837   4
  -1   9   1 249.700 9.50539   8
   0  -9   1 113.020 4.48075   8
   0  -9  -1 122.283 4.80590  10
   0  -9   1 120.970 11.2541   1
   0  -9   1 116.080 4.91614   9
   0  -9  -1 116.878 4.66491   8
   0  -9  -1 126.064 10.4752   5
   0  -9  -1 110.220 9.84492   3
   0  -9   1 120.072 10.1280   5
   0  -9  -1 125.570 10.6243   4
   0  -9   1 115.163 4.79628  10
   0  -9  -1 129.665 11.7798   1
   0  -9   1 101.774 10.7152   4
   0  -9   1 118.559 4.82155  12
   0  -9   1 110.631 4.74599   6
   0  -9  -1 118.282 4.89466   9
   0  -9  -1 126.313 4.82826  10
   0  -9   1 105.837 10.5971   3
   0  -9   1 109.548 4.74713  10
   0  -9  -1 124.177 5.15787  11
   0  -9  -1 119.118 4.55107   6
   0  -9  -1 118.233 11.1129   2
   0  -9   1 114.415 10.3682   5
   0   9   1 113.785 10.3383   5
   0   9   1 129.561 11.4105   2
   0   9  -1 114.187 4.88176  11
   0   9   1 129.201 4.99983  12
   0   9  -1 114.828 10.5505   4
   0   9   1 118.984 4.88844  11
   0   9   1 108.403 10.2750   3
   0   9  -1 112.012 10.5793   1
   0   9   1 112.473 4.63479   8
   0   9   1 112.633 10.7670   1
   0   9   1 118.621 4.81631  10
   0   9  -1 110.232 5.07373  11
   0   9  -1 122.497 4.87515   9
   0   9   1 108.457 5.11012  11
   0   9  -1 120.163 4.47770   8
   0   9   1 132.893 9.51383   4
   0   9   1 115.228 4.54582   6
   0   9  -1 118.960 4.74892  12
   0   9  -1 121.748 4.76152   6
   0   9   1 114.805 4.69962   7
   0   9   1 110.159 10.7575   2
   0   9  -1 112.739 10.7785   2
   0   9  -1 118.463 10.8939   2
   0   9  -1 129.462 11.0078   3
  -1  -9  -1 278.370 10.7314   9
   1  -9   1 275.408 10.8529   9
   1  -9   1 282.176 11.0638  11
   1  -9   1 294.055 10.6318  12
   1  -9   1 283.739 18.0381   2
   1  -9   1 299.595 10.4577   8
   1  -9   1 275.013 18.7257   4
   1  -9   1 278.002 17.9854   3
  -1  -9  -1 279.571 10.8497  11
   1  -9   1 283.155 10.7077  10
   1  -9   1 327.794 17.7229   5
   1  -9   1 269.085 18.0580   1
  -1  -9  -1 289.642 10.7503  10
  -1  -9  -1 282.513 18.5077   2
  -1  -9  -1 296.010 10.3139   6
  -1  -9  -1 275.853 17.2477   5
  -1  -9  -1 266.968 10.8858  10
  -1  -9  -1 276.609 16.5380   3
  -1  -9  -1 279.655 10.9951  12
   1  -9   1 270.415 10.7688   6
  -1  -9  -1 286.013 13.8036   4
   1   9   1 291.405 10.7295   9
   1   9   1 272.726 13.7732   4
   1   9   1 274.472 10.6435   8
   1   9   1 305.722 19.1454   2
  -1   9  -1 258.615 11.7333   9
  -1   9  -1 293.499 10.2239   7
   1   9   1 300.368 18.7091   2
  -1   9  -1 275.349 10.4381   8
  -1   9  -1 274.535 19.2063   4
  -1   9  -1 294.160 17.5908   5
  -1   9  -1 266.325 17.7153   1
  -1   9  -1 316.296 18.6831   2
  -1   9  -1 281.653 17.6578   3
  -1   9  -1 288.064 11.0914  11
   1   9   1 277.776 10.7330  10
   1   9   1 308.173 17.4920   3
  -1   9  -1 299.258 10.5549  12
   1   9   1 306.379 19.6328   1
   1   9   1 277.298 11.1060  11
  -2  -9  -1 91.6522 3.27084   6
  -2  -9  -1 84.4230 4.07216  12
  -2  -9  -1 90.2883 4.04683  11
  -2  -9  -1 89.3774 5.84192   4
  -2  -9  -1 90.3180 3.28411   6
   2  -9   1 77.6162 9.88743   5
   2  -9   1 72.3381 9.96989   2
   2  -9   1 86.8665 12.3347   4
   2  -9   1 89.0984 3.34473   7
   2  -9   1 92.3636 10.3099   1
  -2  -9  -1 88.2778 3.68866   9
   2  -9   1 82.3787 3.74078  10
   2  -9   1 103.344 12.0066   3
   2  -9   1 87.6603 3.96820   6
   2  -9   1 93.6457 3.54310  12
  -2  -9  -1 92.5798 10.7228   2
   2  -9   1 83.9430 4.09236  11
   2  -9   1 86.5026 3.92124   9
  -2  -9  -1 83.6665 10.4627   5
  -2  -9  -1 73.0750 8.17269   3
   2   9   1 74.3603 8.16055   3
  -2   9  -1 88.8175 4.18028  11
  -2   9  -1 85.4106 3.42309  12
   2   9   1 94.3304 10.5516   1
  -2   9  -1 87.4127 10.6621   3
   2   9   1 93.9244 11.3072   5
  -2   9  -1 72.4038 10.2211   2
   2   9   1 84.6630 3.80003   8
  -2   9  -1 81.7710 3.60346   8
  -2   9  -1 94.3304 11.0752   4
  -2   9  -1 86.6231 3.32105   7
   2   9   1 89.3958 12.1542   2
  -2   9  -1 87.7183 10.1558   1
   2   9   1 87.4397 3.66112   9
  -2   9  -1 97.0184 11.1501   5
   2   9   1 96.6165 11.8380   1
   2   9   1 86.1722 3.83972  10
  -3  -9  -1 36.5239 4.20625   4
  -3  -9  -1 34.2292 7.49736   2
   3  -9   1 26.4601 7.48458   2
   3  -9   1 21.4353 7.40698   1
   3  -9   1 27.1087 1.91948   9
  -3  -9  -1 35.6414 7.37273   5
  -3  -9  -1 30.2507 1.48774   9
   3  -9   1 34.8817 6.82317   5
  -3  -9  -1 29.3724 5.25573   3
  -3  -9  -1 28.9529 1.21192   6
  -3  -9  -1 18.4244 6.92595   1
   3  -9   1 25.6025 1.75534   6
   3  -9   1 27.4135 1.35182   7
  -3  -9  -1 28.0030 1.89781  11
  -3  -9  -1 25.5152 1.80635  12
   3  -9   1 38.5215 8.05411   3
   3  -9   1 17.1540 7.31384   4
   3  -9   1 27.7746 1.64522  10
  -3   9  -1 12.6612 5.93684   3
  -3   9  -1 21.2651 6.00997   1
   3   9   1 23.5174 6.83605   5
   3   9   1 19.0512 4.95146   3
   3   9   1 26.0558 7.75087   1
   3   9   1 27.3818 1.93346  11
  -3   9  -1 22.8275 6.45064   5
  -3   9  -1 25.4847 1.56098   8
  -3   9  -1 29.6672 1.17591  12
   3   9   1 25.5362 1.69832   8
  -3   9  -1 29.6148 1.37756   7
  -3   9  -1 38.2384 9.02405   2
   3   9   1 26.7576 1.70047  10
   3   9   1 27.2412 1.56560   9
  -3   9  -1 28.4557 2.01813  11
   3   9   1 25.1350 7.08296   2
  -3   9  -1 38.0236 9.70366   4
  -4  -9  -1 0.30221 0.19459   6
   4  -9   1 0.52988 0.39485   6
   4  -9   1 0.40872 0.27359   7
   4  -9   1 0.32635 0.31699   9
  -4  -9  -1 0.47479 0.49675  11
   4  -9   1 0.57600 0.34419  10
  -4  -9  -1 0.50617 0.24921   9
   4  -9   1 0.35529 0.55102  11
  -4  -9  -1 0.50372 0.44618  12
   4   9   1 0.54311 0.23896   9
  -4   9  -1 0.70791 0.50860  11
   4   9   1 0.02315 0.36303   8
   4   9   1 0.61982 0.46659  11
   4   9   1 0.59726 0.38038  10
  -4   9  -1 0.25286 0.27659   7
  -5  -9  -1 8.97485 0.68938   6
  -5  -9  -1 9.31811 0.56059   9
   5  -9   1 9.81731 1.45170  11
  -5  -9  -1 8.54211 1.22711  12
   5  -9   1 7.80912 1.14306  10
   5  -9   1 8.91222 1.30555   6
   5  -9   1 8.69156 1.12465   9
  -5  -9  -1 8.68727 1.39504  11
   5   9   1 9.93652 1.29860  10
   5   9   1 8.09499 1.21915   8
   5   9   1 6.46901 1.42147  11
  -5   9  -1 6.97639 0.82959   7
  -5   9  -1 7.39573 1.34896  11
  -6  -9  -1 387.404 14.9107  11
   6  -9   1 351.709 15.0631   6
  -6  -9  -1 365.018 14.4126  12
   6  -9   1 354.176 14.0719   9
   6  -9   1 365.058 14.2696  10
   6   9   1 362.202 14.5501   8
   6   9   1 352.628 13.6322   6
   6   9   1 358.402 14.3305  10
  -6   9  -1 384.643 14.0040   7
  -7  -9  -1 -1.0120 0.61965  11
   7  -9   1 1.52204 0.59798  10
   7  -9   1 0.46872 0.46280   9
   7  -9   1 -0.3699 0.49773   6
  -7  -9  -1 1.27427 0.64920  12
   7   9   1 0.20166 0.36808   6
   7   9   1 0.85964 0.54051  10
  -7   9  -1 -0.2362 0.41603   7
  -7   9  -1 0.86569 0.75408  11
   8  -9   1 4.18702 0.99469  10
  -8  -9  -1 2.19133 0.82580  12
  -8  -9  -1 2.64755 1.17437  11
   8  -9   1 3.65726 1.07664   6
   8   9   1 2.87786 0.88319  10
  -8   9  -1 2.68216 1.16302  11
   8   9   1 3.53450 0.73214   6
   9  -9   1 28.0101 2.49110  10
  -9  -9  -1 31.2797 2.93614  11
   9  -9   1 27.9615 2.59217   6
   9   9   1 34.2349 2.69758  10
  -9   9  -1 33.8187 3.17139  11
  10  -9   1 2.43094 0.87629  10
 -10  -9  -1 -0.0934 1.49545  11
  10  -9   1 2.46826 1.26385   6
  10   9   1 4.94737 1.38712   8
  10   9   1 3.38773 0.98154  10
 -10   9  -1 3.71655 1.86483  11
  11  -9   1 0.64984 0.94073   6
  12 -10  -1 26.4203 3.05686   6
  12 -10  -1 33.0145 3.10763  10
  12  10  -1 31.4153 3.10049  10
  12  10  -1 29.1409 3.06692   8
  11 -10  -1 17.7009 2.49053  10
  11 -10  -1 13.7559 2.20938   6
 -11 -10   1 15.6139 2.78366  11
 -11 -10   1 17.9325 2.23332  12
 -11  10   1 15.8124 2.75719  11
 -11  10   1 18.5367 2.35477   7
  11  10  -1 17.9065 2.45768  10
 -10 -10   1 47.6589 3.24059  12
 -10 -10   1 48.5922 4.17950  11
  10 -10  -1 46.0655 3.43349  10
  10 -10  -1 46.7141 3.69797   6
 -10  10   1 52.4614 4.39872  11
  10  10  -1 43.0286 3.41689  10
 -10  10   1 46.0901 3.22243   7
  -9 -10   1 75.7262 4.29528  12
  -9 -10   1 77.1482 5.11728  11
   9 -10  -1 66.6650 4.27727  10
   9 -10  -1 72.4591 4.54827   6
   9  10  -1 71.4051 4.40921  10
  -9  10   1 71.3772 4.06482   7
  -9  10   1 74.9563 5.85449  11
  -8 -10   1 0.96705 0.25611   9
  -8 -10   1 -1.2957 0.68535  11
   8 -10  -1 0.04344 0.65136   6
  -8 -10   1 0.71287 0.68033  12
   8 -10  -1 -0.7274 0.48230  10
  -8  10   1 0.45917 0.19271  12
   8  10  -1 0.89912 0.69343  10
  -8  10   1 1.00440 1.10516  11
  -8  10   1 0.54108 0.55864   7
  -7 -10   1 3.30518 1.04434  11
   7 -10  -1 3.57852 0.89533  10
   7 -10  -1 3.68326 1.04734   6
  -7 -10   1 4.65291 1.12470  12
  -7 -10   1 5.07908 0.58967   9
  -7  10   1 4.79849 0.50434  12
  -7  10   1 5.02654 0.94114   7
   7  10  -1 4.95550 1.10755  10
  -7  10   1 4.48235 1.23390  11
  -6 -10   1 289.164 12.1305  11
  -6 -10   1 290.424 10.7028   9
  -6 -10   1 275.849 11.5298  12
   6 -10  -1 274.839 11.4092   9
   6 -10  -1 280.531 11.4277  10
   6 -10  -1 295.260 11.7078   6
  -6  10   1 293.213 10.5411  12
   6  10  -1 267.581 11.4501  10
  -6  10   1 286.114 12.3462  11
  -6  10   1 278.577 11.0790   7
   5 -10  -1 3.77203 0.85734   6
  -5 -10   1 2.85310 0.85280  11
   5 -10  -1 4.01109 0.83614   9
  -5 -10   1 4.15080 0.64465   9
   5 -10  -1 5.13246 0.92456  10
  -5 -10   1 4.34939 0.86198  12
  -5  10   1 4.58733 0.55984  12
  -5  10   1 4.70102 0.80625   8
   5  10  -1 3.87063 0.79450  10
   5  10  -1 4.84115 0.57056   9
  -5  10   1 6.13934 0.83533   7
  -5  10   1 5.69526 1.27028  11
  -4 -10   1 71.0615 12.4952   2
   4 -10  -1 67.7725 11.8006   1
   4 -10  -1 65.2635 13.0989   4
  -4 -10   1 66.8935 3.03759   9
   4 -10  -1 68.9784 13.1281   2
  -4 -10   1 67.9532 12.2530   1
   4 -10  -1 63.1335 3.33780   6
  -4 -10   1 66.7643 9.48257   4
   4 -10  -1 62.9635 3.42191   9
  -4 -10   1 91.8251 10.5390   3
  -4 -10   1 66.6570 3.50362  12
   4 -10  -1 66.8920 3.31232  10
   4 -10  -1 78.6313 11.7657   3
  -4 -10   1 74.9988 12.0126   5
  -4 -10   1 67.0135 3.72629  11
   4  10  -1 78.9003 9.72857   3
   4  10  -1 65.1104 3.34111  10
   4  10  -1 64.2767 2.98294   9
  -4  10   1 82.3006 12.3479   5
   4  10  -1 66.8640 12.5466   2
   4  10  -1 66.4553 3.20249   8
   4  10  -1 95.6246 13.3537   5
  -4  10   1 50.1147 10.9437   2
  -4  10   1 63.1004 3.16543   8
  -4  10   1 69.6782 3.04801  12
  -4  10   1 70.9562 3.32320   7
  -4  10   1 53.4612 11.0626   1
  -4  10   1 75.6643 14.0196   4
   4  10  -1 64.1799 12.4650   1
  -4  10   1 68.4257 3.92972  11
  -4  10   1 55.8396 9.69032   3
   3 -10  -1 61.1734 10.1950   5
  -3 -10   1 46.4508 8.90265   5
  -3 -10   1 40.4353 2.53314  11
  -3 -10   1 39.8179 2.33650  12
   3 -10  -1 38.6684 2.22586   6
   3 -10  -1 38.8501 2.17703  10
   3 -10  -1 39.9177 2.34958   9
   3 -10  -1 39.9235 1.95241   7
  -3 -10   1 41.5655 2.08962   9
  -3 -10   1 41.1541 8.92080   2
   3 -10  -1 48.3608 9.62249   4
   3 -10  -1 35.5928 8.13170   3
  -3 -10   1 33.6805 6.73910   3
   3 -10  -1 46.6653 8.99943   1
  -3 -10   1 37.0209 8.58146   1
   3 -10  -1 40.1243 8.78213   2
  -3  10   1 39.2878 8.43193   3
  -3  10   1 40.7604 8.96839   4
   3  10  -1 53.1489 9.98701   1
  -3  10   1 38.0588 7.96473   5
   3  10  -1 37.4879 2.00518   9
  -3  10   1 41.1663 9.44069   1
  -3  10   1 41.7522 1.98204   7
   3  10  -1 43.4411 7.56386   3
   3  10  -1 38.1701 8.23005   2
  -3  10   1 40.9025 2.06555   8
   3  10  -1 46.7272 9.32852   5
  -3  10   1 20.4650 8.04236   2
   2 -10  -1 11.1417 4.87451   4
   2 -10  -1 4.44161 4.53169   1
  -2 -10   1 2.68998 0.53961   9
  -2 -10   1 3.47066 0.73765  11
  -2 -10   1 2.34516 0.45175  10
  -2 -10   1 -0.4978 3.70023   4
  -2 -10   1 3.24711 3.64354   3
  -2 -10   1 0.44230 4.66341   2
   2 -10  -1 -0.0590 4.42752   5
  -2 -10   1 3.80659 5.17170   1
  -2 -10   1 0.35160 4.44760   5
   2 -10  -1 2.71316 0.74336   9
  -2 -10   1 2.95341 0.48346   8
   2 -10  -1 -0.8446 4.52218   2
   2 -10  -1 -2.9963 4.03544   3
   2 -10  -1 4.47401 0.76421   6
   2 -10  -1 3.94139 0.52861   7
   2 -10  -1 2.65138 0.54103  10
  -2 -10   1 3.10750 0.65880  12
  -2  10   1 3.54611 0.58484   8
   2  10  -1 7.84695 4.72248   5
  -2  10   1 3.64113 0.65730  10
   2  10  -1 3.72348 4.95869   2
  -2  10   1 0.83528 4.00541   5
   2  10  -1 2.62699 0.43617   8
  -2  10   1 2.80256 0.45642   7
  -2  10   1 -0.0215 4.04316   3
   2  10  -1 2.34050 0.53011   9
   2  10  -1 4.76993 4.29721   3
   2  10  -1 2.13891 0.46277  10
  -2  10   1 0.74071 4.73104   2
  -2  10   1 3.79125 0.59745  12
  -2  10   1 -8.4867 4.53707   4
  -2  10   1 5.58251 4.44805   1
  -2  10   1 1.94977 0.65480  11
   2  10  -1 3.68115 5.22007   1
  -1 -10   1 21.6421 1.49521  11
  -1 -10   1 15.6285 5.17814   3
  -1 -10   1 21.8663 1.29421   6
   1 -10  -1 26.9161 5.72551   4
  -1 -10   1 22.3102 5.39903   5
  -1 -10   1 21.9143 1.38843  10
   1 -10  -1 22.4624 1.29299   6
  -1 -10   1 20.8951 1.44245  12
  -1 -10   1 27.9771 6.15622   4
  -1 -10   1 21.1674 1.40895   9
  -1 -10   1 21.3093 1.15750   8
   1 -10  -1 27.3580 6.09135   3
   1 -10  -1 22.8415 6.11253   5
   1 -10  -1 18.4483 1.39041   9
  -1 -10   1 19.0611 5.82484   2
   1 -10  -1 16.2828 5.73932   1
   1 -10  -1 20.9289 1.36156  10
   1 -10  -1 14.0995 5.81949   2
   1 -10  -1 21.1437 1.22368   7
  -1  10   1 22.0104 1.69195  11
  -1  10   1 20.5837 1.35090  10
  -1  10   1 22.6860 1.30080   6
  -1  10   1 22.8511 1.26237   7
   1  10  -1 29.7988 6.51258   2
  -1  10   1 26.0941 6.21944   5
  -1  10   1 22.3159 7.43361   1
   1  10  -1 24.0187 1.27365   7
   1  10  -1 14.9357 5.25559   5
  -1  10   1 18.6608 5.42144   3
   1  10  -1 22.3128 5.49054   4
   1  10  -1 32.3291 6.57646   3
  -1  10   1 24.4892 1.47423  12
   1  10  -1 12.4200 5.72973   1
  -1  10   1 21.6947 6.74805   2
  -1  10   1 19.9860 5.45639   4
  -1  10   1 20.7278 1.20844   8
   1  10  -1 21.3355 1.36708  10
   1  10  -1 22.3203 1.14417   8
   0 -10  -1 45.5154 6.28104   4
   0 -10  -1 49.4266 2.34615  10
   0 -10  -1 45.7830 2.28331  10
   0 -10   1 53.7057 7.99956   4
   0 -10  -1 43.3653 7.55030   2
   0 -10  -1 46.5749 7.28887   3
   0 -10   1 50.4493 2.34410  10
   0 -10  -1 38.7224 6.87385   5
   0 -10  -1 44.6743 2.36569   9
   0 -10   1 50.5927 8.05280   3
   0 -10   1 48.7966 2.38199  12
   0 -10   1 50.8768 2.08994   8
   0 -10   1 56.4437 8.70092   5
   0 -10   1 45.5272 2.41177   9
   0 -10   1 45.3470 2.28744   6
   0 -10   1 56.7843 9.50234   1
   0 -10  -1 45.3354 7.93615   1
   0 -10   1 46.5207 7.36045   5
   0 -10   1 44.9921 2.31718  10
   0 -10  -1 48.4639 2.10629   6
   0  10  -1 65.7536 9.24523   3
   0  10   1 38.2791 7.06124   2
   0  10   1 47.4646 2.56248   9
   0  10   1 53.9067 8.67055   2
   0  10  -1 47.7738 2.27243   6
   0  10   1 46.3533 2.41520  11
   0  10   1 36.9367 7.17180   3
   0  10  -1 39.0606 6.92895   2
   0  10   1 39.4589 6.15628   4
   0  10  -1 50.7650 8.70573   1
   0  10   1 49.1639 2.36197  10
   0  10   1 46.9317 2.09558   6
   0  10  -1 47.6925 2.02783   8
   0  10   1 44.2995 2.16165   8
   0  10   1 46.2436 8.21055   1
   0  10  -1 38.3235 7.38055   2
   0  10   1 48.7543 2.72132  11
   0  10  -1 29.9571 6.43191   4
   0  10  -1 52.6053 2.33814  12
   0  10  -1 46.6886 2.60433  11
  -1 -10  -1 63.8590 8.50300   3
  -1 -10  -1 74.9714 6.34464   4
   1 -10   1 66.8359 9.53574   2
  -1 -10  -1 74.0191 2.76014   6
  -1 -10  -1 73.8137 9.91162   5
   1 -10   1 72.8477 2.86566   8
   1 -10   1 64.3970 3.08818  10
   1 -10   1 69.7069 10.6189   1
  -1 -10  -1 91.0404 10.2745   1
  -1 -10  -1 66.6255 3.21525  11
   1 -10   1 67.2277 3.71991  11
   1 -10   1 63.5725 3.20680   9
   1 -10   1 72.1767 3.07541  12
  -1 -10  -1 70.9417 3.17029  10
   1 -10   1 69.1436 8.93458   5
  -1 -10  -1 63.2884 9.17638   5
   1 -10   1 63.4534 3.35562   6
   1 -10   1 78.1149 10.7275   3
  -1 -10  -1 65.9487 3.11995   9
   1 -10   1 65.2859 9.92440   4
   1  10   1 54.0301 9.27689   2
   1  10   1 69.4549 3.13267   9
  -1  10  -1 89.0841 11.2538   2
  -1  10  -1 63.3589 8.51702   5
   1  10   1 63.8048 3.10802  10
   1  10   1 70.8311 10.1207   2
  -1  10  -1 57.1943 8.88296   1
   1  10   1 50.3563 7.88191   3
   1  10   1 61.9135 2.99359   8
  -1  10  -1 62.6373 9.57864   3
  -1  10  -1 72.0342 2.97538  12
   1  10   1 60.0787 9.76379   1
   1  10   1 71.9600 6.49539   4
  -1  10  -1 74.7119 2.65705   7
   1  10   1 70.1567 3.36508  11
  -1  10  -1 57.9219 9.43339   4
  -1  10  -1 68.2741 2.84552   8
  -1  10  -1 70.6118 3.49610  11
   2 -10   1 579.009 31.6201   2
   2 -10   1 606.800 21.3113   7
  -2 -10  -1 600.215 21.7612   9
   2 -10   1 670.418 31.1452   5
   2 -10   1 622.720 21.5918  12
   2 -10   1 618.282 31.8933   1
  -2 -10  -1 603.270 22.1709  11
  -2 -10  -1 630.815 31.3751   5
  -2 -10  -1 613.227 32.4014   2
  -2 -10  -1 621.727 21.2775   6
   2 -10   1 575.933 22.0187   6
   2 -10   1 604.209 31.5491   3
  -2 -10  -1 625.002 24.7511   4
  -2 -10  -1 578.068 28.3569   3
   2 -10   1 551.604 21.7796  10
   2 -10   1 611.914 33.6814   4
  -2 -10  -1 574.428 22.1596  12
   2 -10   1 590.952 22.4041   9
   2  10   1 565.783 22.1739  11
   2  10   1 576.913 31.9182   2
   2  10   1 604.214 30.6427   5
   2  10   1 574.522 21.8892  10
   2  10   1 605.009 21.7408   9
  -2  10  -1 604.717 22.3760  11
  -2  10  -1 606.946 30.9363   3
  -2  10  -1 589.954 31.1159   1
   2  10   1 585.223 31.8568   1
  -2  10  -1 613.664 21.4808  12
   2  10   1 653.098 33.3890   1
  -2  10  -1 582.556 31.4721   2
  -2  10  -1 604.979 21.2930   7
  -2  10  -1 569.424 32.7135   4
   2  10   1 555.902 21.8072   8
   2  10   1 584.103 28.8129   3
  -2  10  -1 597.765 30.4763   5
  -2  10  -1 542.644 21.5721   8
   3 -10   1 208.042 18.3623   4
  -3 -10  -1 174.119 6.32378   6
   3 -10   1 170.293 14.7024   5
  -3 -10  -1 164.461 7.22373  12
  -3 -10  -1 163.686 9.60418   4
   3 -10   1 168.700 6.93091  10
  -3 -10  -1 171.655 7.30064  11
   3 -10   1 169.770 7.40935  11
   3 -10   1 173.860 15.2821   3
  -3 -10  -1 175.919 6.71178   9
   3 -10   1 174.623 6.49112   7
   3 -10   1 162.932 7.12473   6
  -3 -10  -1 161.935 9.47840   4
  -3 -10  -1 158.671 17.2216   5
   3 -10   1 184.327 7.18143   9
  -3 -10  -1 169.474 15.9470   1
  -3 -10  -1 181.618 12.4964   3
   3 -10   1 172.454 16.2603   2
   3 -10   1 171.464 16.1916   1
  -3 -10  -1 181.339 16.5219   2
  -3  10  -1 163.759 14.5780   3
   3  10   1 165.274 16.4951   2
   3  10   1 162.581 6.99524  10
  -3  10  -1 160.514 15.2264   1
   3  10   1 171.369 6.68691   9
   3  10   1 174.631 7.41827  11
  -3  10  -1 174.312 6.35811  12
   3  10   1 192.920 12.9923   3
   3  10   1 180.243 16.7384   1
   3  10   1 168.653 7.02257   8
  -3  10  -1 174.405 7.48458  11
  -3  10  -1 170.041 6.84911   8
   3  10   1 197.781 15.2469   5
  -3  10  -1 192.180 17.0015   2
  -3  10  -1 156.388 21.4759   4
  -3  10  -1 174.724 6.48815   7
  -4 -10  -1 687.141 26.6574  11
   4 -10   1 732.642 26.5707   6
   4 -10   1 697.344 26.8671  11
   4 -10   1 702.066 25.7542   7
   4 -10   1 724.120 26.2692  10
   4 -10   1 709.114 26.3490   9
  -4 -10  -1 726.144 25.7174   9
  -4 -10  -1 704.762 25.5090   6
  -4 -10  -1 695.096 26.4989  12
  -4  10  -1 719.192 25.7804   7
   4  10   1 709.417 26.7905  11
  -4  10  -1 742.005 26.9682  11
   4  10   1 716.042 26.4038   9
   4  10   1 698.958 26.3020  10
   4  10   1 711.878 26.3881   8
   5 -10   1 26.1569 1.82332   9
  -5 -10  -1 26.8773 1.35516   6
   5 -10   1 24.5490 2.15472  11
   5 -10   1 26.3218 1.82808  10
  -5 -10  -1 26.5442 1.99157  12
  -5 -10  -1 26.4471 1.27422   9
   5 -10   1 26.0611 1.98348   6
  -5  10  -1 25.6774 2.24848  11
   5  10   1 30.1739 2.08417   8
  -5  10  -1 24.7630 1.56809   7
   5  10   1 23.3044 1.23238   9
   5  10   1 26.5430 1.90618  10
  -6 -10  -1 209.040 8.64364  12
   6 -10   1 189.916 8.36468  10
  -6 -10  -1 196.000 8.38217   6
   6 -10   1 188.984 8.23861   9
  -6 -10  -1 208.853 9.04142  11
   6 -10   1 204.261 8.81886   6
   6  10   1 191.745 8.47544  10
  -6  10  -1 197.076 9.09700  11
   6  10   1 200.791 8.66512   8
  -6  10  -1 209.936 8.11433   7
   7 -10   1 23.4755 2.24015   6
  -7 -10  -1 30.9692 2.31788  12
  -7 -10  -1 31.3923 2.70583  11
   7 -10   1 25.5925 1.97724   9
   7 -10   1 32.4101 2.31248  10
   7  10   1 32.4475 2.39036  10
   7  10   1 27.9627 2.35847   8
  -7  10  -1 33.0115 2.10469   7
  -7  10  -1 28.3006 2.66861  11
   8 -10   1 5.60816 1.30785   6
  -8 -10  -1 7.29221 1.45746  11
   8 -10   1 5.85064 1.16492  10
   8  10   1 5.39759 1.24620  10
  -8  10  -1 5.49362 1.44282  11
   8  10   1 3.50608 1.11505   8
   9 -10   1 17.7355 2.36421   6
   9 -10   1 12.2141 1.75562  10
  -9 -10  -1 12.6477 2.24182  11
  -9  10  -1 16.1838 2.58289  11
   9  10   1 16.6344 2.27243   8
   9  10   1 13.1924 1.92153  10
  10 -10   1 7.54384 1.58522   6
  10 -10   1 4.60388 1.21427  10
 -10 -10  -1 1.46759 1.64636  11
  10  10   1 3.35940 1.35364   8
 -10  10  -1 2.83444 2.85959  11
  10  10   1 5.89591 1.37327  10
  11 -10   1 -1.6970 0.93708   6
  11 -10   1 -1.2223 0.74461  10
  11  10   1 0.37535 1.15563  10
  12 -10   1 17.5777 2.45520   6
  12 -11  -1 116.155 6.60198  10
  12  11  -1 113.131 6.65714   8
  12  11  -1 108.400 6.61751  10
 -11 -11   1 18.6464 2.24958  12
  11 -11  -1 13.8061 2.24172  10
  11 -11  -1 13.6769 2.23278   6
 -11 -11   1 19.7123 3.21859  11
 -11  11   1 21.0798 3.31153  11
 -11  11   1 18.1899 2.39929   7
  11  11  -1 17.7140 2.57001   8
  11  11  -1 15.8547 2.46225  10
 -10 -11   1 12.8110 1.86401  12
  10 -11  -1 10.2744 1.71844  10
 -10 -11   1 12.9006 2.46017  11
  10 -11  -1 12.8636 2.10497   6
 -10  11   1 10.0685 1.61125   7
 -10  11   1 10.2840 2.43312  11
  10  11  -1 13.2880 2.00267  10
   9 -11  -1 1.86443 0.78203  10
  -9 -11   1 2.42259 1.31071  11
   9 -11  -1 -0.3031 0.74764   6
  -9 -11   1 2.58147 0.97844  12
  -9  11   1 1.11286 0.78233   7
   9  11  -1 1.29113 0.77803  10
  -8 -11   1 11.3714 1.96893  11
   8 -11  -1 12.9972 1.79599  10
   8 -11  -1 7.58401 1.53113   6
  -8 -11   1 10.3578 1.53971  12
  -8 -11   1 9.08140 0.70561   9
  -8  11   1 5.60599 1.68845  11
  -8  11   1 9.79545 1.40440   7
   8  11  -1 9.59009 1.52892  10
   7 -11  -1 58.4583 3.64082   6
  -7 -11   1 61.3427 4.07983  11
  -7 -11   1 60.0428 2.70986   9
   7 -11  -1 56.3320 3.47938  10
   7 -11  -1 63.3870 3.54409   9
  -7 -11   1 61.7549 3.61798  12
   7  11  -1 61.8708 3.63852  10
  -7  11   1 58.8078 2.48850  12
  -7  11   1 58.6984 4.14065  11
  -7  11   1 57.8664 3.18385   7
  -6 -11   1 6.01181 1.35512  11
   6 -11  -1 5.64780 1.07782  10
   6 -11  -1 7.75466 1.25203   9
  -6 -11   1 7.00412 0.75992   9
  -6 -11   1 8.61426 1.34859  12
  -6  11   1 7.04387 0.66420  12
   6  11  -1 7.22583 1.17880   8
  -6  11   1 6.28295 1.48071  11
  -6  11   1 6.52213 0.94150   7
   6  11  -1 9.17250 1.40913  10
  -5 -11   1 167.864 6.68096   9
   5 -11  -1 161.829 7.23814   9
  -5 -11   1 165.857 7.71969  11
   5 -11  -1 166.723 7.33300   6
  -5 -11   1 165.940 7.33023  12
   5 -11  -1 171.060 7.16890  10
  -5  11   1 165.548 6.77807   7
  -5  11   1 171.905 6.55409  12
   5  11  -1 167.680 7.24560  10
  -5  11   1 163.057 7.92435  11
  -5  11   1 170.173 7.03524   8
   5  11  -1 163.121 6.99980   8
  -4 -11   1 180.080 7.88557  12
   4 -11  -1 183.452 7.82826   6
  -4 -11   1 230.126 15.4686   4
   4 -11  -1 184.668 7.72672  10
  -4 -11   1 208.600 20.2539   2
  -4 -11   1 145.628 18.1607   1
   4 -11  -1 171.722 18.5092   4
   4 -11  -1 182.410 7.86472   9
  -4 -11   1 195.869 8.29759  11
   4 -11  -1 171.717 17.3402   3
   4 -11  -1 207.144 20.1960   2
  -4 -11   1 196.866 15.1474   3
  -4 -11   1 192.650 17.4402   5
   4 -11  -1 216.251 19.9733   1
   4 -11  -1 197.956 18.0641   5
  -4 -11   1 189.419 7.45427   9
  -4  11   1 196.652 17.8431   5
  -4  11   1 173.435 17.8056   1
  -4  11   1 217.272 19.8698   4
   4  11  -1 185.483 19.4509   2
  -4  11   1 197.921 8.57233  11
   4  11  -1 201.064 15.1703   3
   4  11  -1 190.305 7.57383   8
  -4  11   1 185.335 7.35696   7
  -4  11   1 196.131 20.3950   2
   4  11  -1 180.729 7.76001  10
  -4  11   1 179.170 7.51234   8
   4  11  -1 154.074 18.4125   5
  -4  11   1 185.249 16.9555   3
   4  11  -1 196.696 19.5518   1
  -3 -11   1 17.8353 7.97469   2
   3 -11  -1 18.0909 1.44249   9
   3 -11  -1 7.32237 6.27610   4
   3 -11  -1 14.5691 1.23152  10
  -3 -11   1 12.7011 6.41850   5
  -3 -11   1 17.2223 1.23536   9
   3 -11  -1 18.0648 7.87039   3
  -3 -11   1 16.4168 1.39823  12
   3 -11  -1 19.0623 8.17533   2
  -3 -11   1 14.4849 5.99551   3
   3 -11  -1 10.3234 6.25128   5
   3 -11  -1 16.4745 1.31641   6
   3 -11  -1 17.4566 7.80308   1
  -3 -11   1 18.5392 7.77802   1
  -3 -11   1 18.6651 1.63874  11
  -3  11   1 16.6549 1.17999   8
  -3  11   1 14.1225 1.57794  11
   3  11  -1 18.0099 1.35891  10
  -3  11   1 16.7579 6.45445   5
  -3  11   1 15.0455 6.35539   3
   3  11  -1 17.0599 5.63544   3
  -3  11   1 14.4385 6.79817   1
  -3  11   1 10.8168 6.87255   2
  -3  11   1 18.3398 7.88078   4
   3  11  -1 14.0166 6.27370   5
   3  11  -1 16.5746 1.15064   8
   3  11  -1 5.38432 5.91465   2
   3  11  -1 18.5478 7.46776   1
  -3  11   1 17.9096 1.12012   7
   2 -11  -1 12.9007 5.66888   5
   2 -11  -1 6.48625 0.73993   6
  -2 -11   1 7.90323 0.82760  10
  -2 -11   1 6.61887 0.65735   8
   2 -11  -1 5.07408 6.01302   2
  -2 -11   1 4.02776 4.53719   3
  -2 -11   1 4.47697 5.37548   5
   2 -11  -1 7.23490 5.46737   1
   2 -11  -1 7.13543 0.66214   7
   2 -11  -1 13.1458 5.99859   4
  -2 -11   1 8.28117 1.13332  11
  -2 -11   1 6.48756 0.95292  12
  -2 -11   1 7.37289 0.78655   9
  -2 -11   1 10.1351 5.91628   2
  -2 -11   1 6.61935 4.28232   4
   2 -11  -1 6.68562 5.27155   3
   2 -11  -1 6.64249 0.78324  10
   2 -11  -1 7.67341 1.07214   9
   2  11  -1 11.2746 5.98460   1
   2  11  -1 3.97945 4.97665   2
  -2  11   1 5.61525 0.61590   8
  -2  11   1 7.19790 0.65807   7
  -2  11   1 7.80325 0.78603  12
   2  11  -1 5.50701 5.64489   1
   2  11  -1 7.02369 0.66902   8
   2  11  -1 1.13452 5.18232   5
  -2  11   1 -1.5022 4.56348   1
  -2  11   1 5.52273 5.68335   2
   2  11  -1 7.11344 0.82166  10
   2  11  -1 0.95944 4.64624   3
  -2  11   1 3.08625 4.83309   5
  -2  11   1 3.33620 4.60108   3
  -2  11   1 8.52217 5.19121   4
   1 -11  -1 166.052 14.7482   1
  -1 -11   1 159.786 6.56521  10
  -1 -11   1 156.834 13.2493   5
  -1 -11   1 172.671 13.7771   3
   1 -11  -1 161.673 6.42322   6
   1 -11  -1 157.679 14.2264   2
  -1 -11   1 177.528 6.30989   8
   1 -11  -1 168.402 13.7269   5
   1 -11  -1 156.627 6.56345  10
  -1 -11   1 169.334 15.2669   2
  -1 -11   1 161.060 6.43387   6
  -1 -11   1 173.230 13.3316   4
   1 -11  -1 147.277 13.2157   3
   1 -11  -1 154.245 6.70778   9
   1 -11  -1 166.023 12.8051   4
  -1  11   1 166.458 6.42490   6
  -1  11   1 162.631 7.12421  11
  -1  11   1 143.424 12.9892   5
  -1  11   1 169.006 6.36508   7
  -1  11   1 170.631 14.8118   3
   1  11  -1 170.045 14.8500   1
   1  11  -1 171.956 6.61897  10
  -1  11   1 154.765 6.55231  10
   1  11  -1 158.348 14.3412   1
  -1  11   1 166.297 15.2347   2
   1  11  -1 140.820 12.4646   4
   1  11  -1 165.164 6.22253   8
   1  11  -1 160.218 13.5225   3
   1  11  -1 159.705 14.3351   2
   1  11  -1 163.800 13.4140   5
  -1  11   1 174.075 14.6879   1
  -1  11   1 154.932 13.4181   4
   0 -11  -1 29.7058 6.59858   3
   0 -11   1 34.0562 7.64768   1
   0 -11  -1 57.2557 7.72595   4
   0 -11  -1 37.0671 2.13746   9
   0 -11   1 34.2920 1.97865  10
   0 -11   1 41.2413 8.32110   3
   0 -11   1 46.9334 7.78001   5
   0 -11   1 46.3450 8.56444   4
   0 -11   1 34.7393 1.95229   6
   0 -11  -1 41.4914 2.09417  10
   0 -11  -1 33.0589 7.58361   1
   0 -11   1 39.6374 2.09527  12
   0 -11   1 37.0228 2.05790  10
   0 -11  -1 37.7269 1.81319   6
   0 -11  -1 38.5201 7.07224   5
   0 -11   1 40.3966 1.78664   8
   0 -11   1 37.0462 2.35514   9
   0 -11  -1 26.1850 6.30522   5
   0 -11   1 23.2472 6.11293   5
   0 -11  -1 38.0866 2.19287  10
   0  11   1 28.7999 7.00060   1
   0  11   1 36.8971 2.04154  10
   0  11   1 39.0696 1.82600   6
   0  11   1 35.9382 1.86850   8
   0  11   1 35.1264 7.48082   2
   0  11  -1 47.6747 8.99579   1
   0  11  -1 42.7474 8.19482   4
   0  11   1 36.3525 1.91001   7
   0  11  -1 40.2767 1.75571   8
   0  11   1 41.1699 2.20725  11
   0  11   1 37.0967 6.62687   4
   0  11  -1 41.2574 2.02459  12
   0  11  -1 47.1750 8.60260   3
   0  11   1 44.1539 7.60256   3
   0  11   1 42.4417 8.10536   2
   0  11  -1 36.7121 7.84040   2
   0  11  -1 39.0807 2.35282  11
   1 -11   1 771.120 29.5213   6
   1 -11   1 777.687 29.4840  10
  -1 -11  -1 820.454 38.6997   5
  -1 -11  -1 777.207 29.7668  12
  -1 -11  -1 843.143 29.0389   6
   1 -11   1 870.771 40.4838   2
   1 -11   1 763.248 38.1926   5
  -1 -11  -1 826.371 29.6521  11
  -1 -11  -1 744.088 37.9627   5
  -1 -11  -1 760.731 37.3111   3
  -1 -11  -1 885.574 41.7651   1
   1 -11   1 810.509 29.9444  11
  -1 -11  -1 823.839 34.4339   4
  -1 -11  -1 812.980 29.5119  10
   1 -11   1 821.519 39.6951   3
   1 -11   1 778.594 29.6550   9
   1 -11   1 792.128 40.4425   4
  -1 -11  -1 768.148 29.4891   9
   1 -11   1 838.584 29.4336  12
   1 -11   1 826.417 29.1472   8
   1 -11   1 823.588 40.4015   1
   1  11   1 823.265 41.4436   2
  -1  11  -1 825.870 39.2359   3
   1  11   1 834.710 40.3725   2
   1  11   1 862.958 41.0694   1
  -1  11  -1 808.099 38.5535   5
  -1  11  -1 861.469 40.7821   4
   1  11   1 784.180 29.9742  11
   1  11   1 777.835 29.3554   8
  -1  11  -1 836.285 29.2987  12
   1  11   1 831.398 29.8211  11
   1  11   1 843.904 34.6231   4
  -1  11  -1 783.605 39.6509   1
  -1  11  -1 787.486 29.1152   8
   1  11   1 800.945 38.1600   3
  -1  11  -1 842.438 40.1253   2
  -1  11  -1 827.393 28.9088   7
  -1  11  -1 795.078 29.9314  11
   2 -11   1 1648.52 73.1437   3
   2 -11   1 1789.79 61.4234  12
  -2 -11  -1 1760.11 61.9961  11
   2 -11   1 1694.16 61.0639   7
  -2 -11  -1 1599.05 61.9332  12
  -2 -11  -1 1674.60 69.5311   3
  -2 -11  -1 1785.13 65.1371   4
  -2 -11  -1 1750.78 71.9187   5
  -2 -11  -1 1791.76 61.0684   6
  -2 -11  -1 1693.15 61.5784   9
   2 -11   1 1706.81 75.4447   4
   2 -11   1 1888.12 74.9906   1
   2 -11   1 1669.07 61.8536   9
   2 -11   1 1640.60 73.4525   2
   2 -11   1 1673.69 61.8441   6
   2 -11   1 1762.44 71.8171   5
   2 -11   1 1676.39 61.6611  10
  -2 -11  -1 1904.87 75.2671   2
   2 -11   1 1735.03 62.1887  11
  -2  11  -1 1683.84 75.0428   4
   2  11   1 1631.09 61.6025   8
   2  11   1 1714.29 73.9990   1
  -2  11  -1 1702.24 61.0428   7
  -2  11  -1 1721.07 71.9444   5
   2  11   1 1795.14 72.4749   5
   2  11   1 1708.50 70.0514   3
  -2  11  -1 1793.71 61.3984  12
   2  11   1 1757.99 75.5486   1
   2  11   1 1709.24 61.5671   9
   2  11   1 1700.37 62.0795  11
   2  11   1 1720.20 74.3081   2
   2  11   1 1654.63 61.7227  10
  -2  11  -1 1726.60 62.2155  11
  -2  11  -1 1597.48 71.9542   1
  -2  11  -1 1793.65 73.7268   2
  -2  11  -1 1694.56 72.1423   3
   3 -11   1 94.7328 4.69574  11
   3 -11   1 107.530 17.3065   1
   3 -11   1 92.2847 4.44672   6
   3 -11   1 96.1861 4.42720   9
  -3 -11  -1 99.2174 7.47734   4
  -3 -11  -1 84.5057 9.40742   3
   3 -11   1 91.0250 3.72583   7
   3 -11   1 91.5221 4.21422  10
  -3 -11  -1 91.5393 4.51842  12
  -3 -11  -1 101.329 13.7141   2
  -3 -11  -1 93.6116 4.58075  11
   3 -11   1 87.8622 13.0187   2
  -3 -11  -1 98.8794 4.03999   9
   3 -11   1 111.861 14.3417   3
  -3 -11  -1 88.4134 11.7170   5
  -3 -11  -1 97.1479 3.60955   6
  -3 -11  -1 89.7267 6.78590   4
   3 -11   1 81.1793 13.7467   5
   3 -11   1 100.634 14.8434   4
  -3  11  -1 100.941 13.2524   3
   3  11   1 91.8781 13.2990   1
  -3  11  -1 92.3760 11.7786   5
   3  11   1 96.1547 12.9233   5
   3  11   1 64.5909 11.0858   2
  -3  11  -1 98.2234 14.0297   2
  -3  11  -1 100.860 12.5020   1
  -3  11  -1 97.8364 3.74795   7
  -3  11  -1 101.139 4.82927  11
  -3  11  -1 96.7162 4.12624   8
   3  11   1 121.823 15.7265   1
  -3  11  -1 129.511 17.0037   4
  -3  11  -1 95.2573 3.69796  12
   3  11   1 124.856 10.9540   3
   3  11   1 95.9803 4.65070  11
   3  11   1 93.0991 4.31543  10
   3  11   1 89.8447 3.98022   9
   3  11   1 90.3317 4.26170   8
  -4 -11  -1 470.659 17.7207  12
   4 -11   1 438.677 17.4428   9
  -4 -11  -1 447.473 16.5571   6
   4 -11   1 461.659 17.3368  10
  -4 -11  -1 475.497 16.8875   9
   4 -11   1 476.420 17.6888   6
   4 -11   1 448.462 16.8118   7
  -4 -11  -1 470.359 17.8670  11
   4 -11   1 439.549 17.9386  11
  -4  11  -1 459.423 18.0364  11
   4  11   1 455.451 16.8396   9
   4  11   1 445.009 17.4224  10
  -4  11  -1 472.862 17.3040   8
   4  11   1 453.951 17.4731   8
  -4  11  -1 472.689 16.8328   7
   5 -11   1 8.04606 1.27629   6
   5 -11   1 6.03621 0.95494  10
  -5 -11  -1 6.51455 1.10212  12
   5 -11   1 4.59853 0.90468   9
  -5 -11  -1 5.22586 0.56655   9
  -5 -11  -1 5.55948 0.87154   6
  -5 -11  -1 6.97648 1.29374  11
   5  11   1 5.23889 1.00803   8
  -5  11  -1 6.40913 0.72480   7
   5  11   1 5.53253 0.53753   9
   5  11   1 7.28681 1.17947  10
  -5  11  -1 5.89460 1.21019  11
   6 -11   1 0.33313 0.47069   9
  -6 -11  -1 -0.0409 0.46089  12
  -6 -11  -1 -0.3027 0.28104   6
  -6 -11  -1 0.94499 0.59232  11
   6 -11   1 -0.0304 0.48876   6
   6 -11   1 -0.1417 0.36328  10
  -6  11  -1 0.77316 0.63988  11
  -6  11  -1 0.04810 0.31554   7
   6  11   1 -0.0234 0.46192   8
   6  11   1 0.48615 0.46249  10
  -7 -11  -1 -0.4204 0.50267  12
   7 -11   1 0.24062 0.54830   6
  -7 -11  -1 0.05711 0.82371  11
   7 -11   1 0.47912 0.51256   9
   7 -11   1 0.81571 0.58646  10
  -7  11  -1 0.73275 0.95028  11
   7  11   1 0.96596 0.76274   8
  -7  11  -1 1.14157 0.54867   7
   7  11   1 1.35668 0.67256  10
   8 -11   1 2.50493 0.76018   9
  -8 -11  -1 0.70811 0.77679  12
   8 -11   1 1.91174 0.82288  10
  -8 -11  -1 2.15001 1.18958  11
   8 -11   1 3.20770 1.03443   6
   8  11   1 0.83344 0.63171  10
  -8  11  -1 1.71490 0.98932  11
   8  11   1 0.84615 0.79901   8
   9 -11   1 0.68789 0.72153  10
   9 -11   1 0.12678 0.78593   6
  -9 -11  -1 1.14761 1.08947  11
  -9  11  -1 1.58818 1.08525  11
   9  11   1 1.14824 1.04404   8
   9  11   1 0.67801 0.73507  10
 -10 -11  -1 146.966 8.88946  11
  10 -11   1 141.310 7.17625  10
  10 -11   1 148.487 7.65871   6
  10  11   1 145.533 7.64792   8
  10  11   1 132.204 7.19519  10
  11 -11   1 26.1125 2.60487  10
  11 -11   1 18.5968 2.74028   6
  11  11   1 25.6134 2.62473  10
  11  11   1 18.7003 2.76877   8
  12 -12  -1 0.56642 1.26829   6
  12 -12  -1 1.44830 1.00097  10
  12  12  -1 2.81419 1.29877  10
  12  12  -1 1.46661 1.13387   8
 -11 -12   1 8.51956 2.44754  11
  11 -12  -1 11.8124 2.04579  10
 -11 -12   1 15.2411 2.19764  12
  11 -12  -1 11.6650 2.10939   6
  11  12  -1 14.8690 2.23905   8
 -11  12   1 10.5171 2.62320  11
 -11  12   1 13.8741 2.01944   7
  11  12  -1 12.7134 2.21382  10
 -10 -12   1 57.0659 3.93837  12
  10 -12  -1 55.3821 3.94299  10
 -10 -12   1 61.4901 4.77867  11
  10 -12  -1 61.9421 4.26127   6
  10  12  -1 53.8393 4.00152  10
 -10  12   1 63.4789 3.81191   7
  10  12  -1 56.5899 3.97619   8
 -10  12   1 64.2103 5.05966  11
  -9 -12   1 3.72479 1.49135  11
   9 -12  -1 5.80561 1.28593  10
  -9 -12   1 3.99517 1.14804  12
   9 -12  -1 4.04646 1.23071   6
   9  12  -1 3.77415 1.10381  10
  -9  12   1 4.78570 1.60839  11
  -9  12   1 2.60436 0.88222   7
   9  12  -1 3.76395 1.15745   8
  -8 -12   1 49.1706 3.28366  12
  -8 -12   1 47.5973 2.12574   9
   8 -12  -1 39.0222 3.16074   6
  -8 -12   1 46.9228 3.64884  11
   8 -12  -1 40.0361 3.01449  10
   8  12  -1 45.6051 3.13096   8
  -8  12   1 50.7288 3.97786  11
  -8  12   1 50.1216 3.15540   7
   8  12  -1 41.5116 3.13772  10
   7 -12  -1 0.53835 0.56375   6
  -7 -12   1 0.34144 0.78742  11
   7 -12  -1 -1.2703 0.46396   9
  -7 -12   1 0.05167 0.32097   9
   7 -12  -1 0.25573 0.40224  10
  -7  12   1 0.10842 0.22666  12
  -7  12   1 0.91428 0.94536  11
   7  12  -1 0.27177 0.52559  10
  -7  12   1 0.65881 0.54813   7
  -7  12   1 0.05621 0.29526  12
   7  12  -1 0.50199 0.52816   8
   6 -12  -1 243.126 10.0332   9
   6 -12  -1 237.071 9.96517  10
  -6 -12   1 249.865 10.7341  11
   6 -12  -1 224.226 10.0118   6
  -6 -12   1 243.780 9.23766   9
  -6 -12   1 232.123 10.0734  12
   6  12  -1 239.228 10.0522  10
  -6  12   1 243.076 9.00374  12
  -6  12   1 252.039 10.9603  11
  -6  12   1 227.150 9.76563   8
   6  12  -1 226.392 9.75523   8
  -6  12   1 241.421 9.48979   7
   5 -12  -1 156.195 7.08885   9
  -5 -12   1 159.310 7.19684  12
   5 -12  -1 151.758 7.06526   6
   5 -12  -1 162.978 7.00037  10
  -5 -12   1 162.226 6.82900   9
  -5 -12   1 161.857 7.56902  11
  -5  12   1 167.443 6.42697  12
   5  12  -1 159.541 6.82058   8
  -5  12   1 161.685 6.88376   8
  -5  12   1 162.067 7.80964  11
   5  12  -1 163.306 7.07719  10
  -5  12   1 162.866 6.59714   7
   4 -12  -1 2.62495 0.69192  10
   4 -12  -1 4.22268 0.83973   6
  -4 -12   1 2.12273 0.72222  12
  -4 -12   1 3.64523 0.93823  11
   4 -12  -1 3.88296 0.84552   9
   4  12  -1 2.92100 0.60745   8
  -4  12   1 2.83482 0.54478   7
   4  12  -1 3.30614 0.68270  10
  -4  12   1 2.71148 0.63738   8
  -4  12   1 4.21836 1.11229  11
  -4  12   1 3.26032 0.56560  12
  -3 -12   1 3.61368 0.91010  11
  -3 -12   1 -0.1090 5.62495   5
  -3 -12   1 7.96755 5.10719   4
   3 -12  -1 3.04562 0.67543  10
  -3 -12   1 3.57337 0.80016  12
  -3 -12   1 -0.6095 5.22951   3
   3 -12  -1 7.75642 7.01840   1
  -3 -12   1 -4.9107 7.20510   1
   3 -12  -1 4.00912 6.79387   2
   3 -12  -1 3.09750 0.70157   6
   3 -12  -1 -4.5195 6.29371   3
   3 -12  -1 1.82566 0.55823   9
   3 -12  -1 4.91857 5.63111   5
  -3 -12   1 6.08350 6.25618   2
  -3 -12   1 3.21616 0.62159   9
   3 -12  -1 -0.3442 5.97957   4
  -3  12   1 3.65079 6.39443   3
  -3  12   1 2.56481 0.51813   8
  -3  12   1 5.28042 6.75133   1
   3  12  -1 0.99098 6.71179   5
   3  12  -1 3.10934 0.57878   8
  -3  12   1 2.96494 0.58315  12
   3  12  -1 0.53965 5.38086   3
  -3  12   1 9.30012 7.15831   2
   3  12  -1 -0.9422 6.70406   1
   3  12  -1 1.98368 0.50439  10
  -3  12   1 2.64862 0.82448  11
   3  12  -1 1.53222 5.26910   2
  -3  12   1 3.03634 0.52093   7
  -2 -12   1 1229.77 47.6152  11
  -2 -12   1 1361.48 59.2954   5
   2 -12  -1 1313.84 59.8318   2
   2 -12  -1 1403.66 60.7535   1
   2 -12  -1 1278.25 47.2420   6
   2 -12  -1 1360.56 58.6442   5
   2 -12  -1 1288.37 58.8687   4
  -2 -12   1 1354.17 47.0502   6
  -2 -12   1 1329.08 57.3661   3
   2 -12  -1 1253.40 46.9223   7
   2 -12  -1 1280.63 47.5178   9
  -2 -12   1 1349.45 56.6587   4
   2 -12  -1 1364.17 47.3477  10
   2 -12  -1 1388.79 59.4649   3
  -2 -12   1 1261.22 47.5133  12
  -2 -12   1 1280.81 47.2827   9
  -2 -12   1 1310.92 60.5990   2
   2  12  -1 1290.58 56.9798   3
  -2  12   1 1347.87 59.4420   4
   2  12  -1 1333.86 46.9609   8
  -2  12   1 1336.91 46.9539   7
   2  12  -1 1240.69 59.5674   2
   2  12  -1 1261.81 61.2033   1
  -2  12   1 1293.55 60.0760   1
  -2  12   1 1285.59 47.0231   8
   2  12  -1 1335.35 47.3723  10
  -2  12   1 1320.77 60.8274   2
  -2  12   1 1252.61 47.9468  11
  -2  12   1 1336.80 59.1477   3
  -2  12   1 1342.89 58.6696   5
   2  12  -1 1261.22 58.2315   5
   2  12  -1 1360.16 60.9534   1
   1 -12  -1 204.521 17.2742   1
  -1 -12   1 187.386 8.02599  10
  -1 -12   1 199.069 8.24089  12
   1 -12  -1 210.144 16.3039   5
  -1 -12   1 196.047 15.5118   4
   1 -12  -1 194.209 15.4129   4
   1 -12  -1 204.611 7.94950   6
  -1 -12   1 193.292 17.4120   2
  -1 -12   1 203.203 7.94383   6
  -1 -12   1 202.883 7.77468   8
   1 -12  -1 189.065 16.3353   2
  -1 -12   1 201.637 8.19615   9
   1 -12  -1 211.610 16.2501   3
  -1 -12   1 218.594 16.1308   3
   1 -12  -1 198.054 8.26041   9
   1 -12  -1 210.521 8.13663  10
  -1 -12   1 204.917 8.31807  11
  -1 -12   1 221.532 16.6687   5
   1  12  -1 210.668 7.73715   8
  -1  12   1 206.837 7.85650   7
   1  12  -1 227.480 16.3073   3
  -1  12   1 202.934 8.68467  11
  -1  12   1 210.176 15.9051   4
   1  12  -1 220.010 15.6078   4
   1  12  -1 168.945 14.9446   5
  -1  12   1 189.624 7.84760   8
   1  12  -1 215.740 8.15958  10
  -1  12   1 221.655 18.3532   2
  -1  12   1 240.488 17.8334   3
   1  12  -1 225.037 17.5700   2
  -1  12   1 242.894 18.5455   1
   1  12  -1 184.516 16.7580   1
   1  12  -1 218.417 17.5559   1
  -1  12   1 203.599 16.4173   5
   0 -12   1 9.64873 5.48323   5
   0 -12   1 2.62694 4.86339   3
   0 -12   1 11.9136 5.47607   1
   0 -12  -1 3.09918 4.66607   5
   0 -12   1 8.92196 0.94459  10
   0 -12   1 12.5173 0.82379   8
   0 -12   1 10.9055 1.08110   9
   0 -12  -1 8.59960 5.61697   1
   0 -12   1 4.05290 4.94001   4
   0 -12  -1 11.9216 1.09612   9
   0 -12   1 6.44605 4.72103   5
   0 -12  -1 12.2430 0.85605   6
   0 -12   1 12.6831 1.11862  10
   0 -12  -1 5.77549 5.27069   3
   0 -12  -1 6.35106 4.33632   4
   0 -12   1 12.2731 1.05716  12
   0 -12  -1 16.5059 5.90607   5
   0  12   1 12.1437 1.29886  11
   0  12  -1 9.19372 5.23881   2
   0  12  -1 15.5109 6.68249   1
   0  12   1 11.1217 0.81962   6
   0  12   1 11.7291 4.90588   4
   0  12  -1 12.9558 0.80413   8
   0  12   1 21.3811 6.57341   3
   0  12   1 4.87250 5.21468   1
   0  12   1 4.22487 5.43713   2
   0  12   1 9.76266 1.07969   7
   0  12   1 18.2925 6.01504   2
   0  12   1 11.4364 0.87611   8
   0  12  -1 14.0651 5.62046   3
   0  12  -1 8.21025 5.71764   4
   0  12  -1 11.7094 5.73728   2
   0  12  -1 12.6381 1.30413  11
  -1 -12  -1 1347.24 53.7863   4
   1 -12   1 1318.95 48.4888   9
   1 -12   1 1332.12 48.1746  12
  -1 -12  -1 1259.31 58.3043   5
   1 -12   1 1458.83 61.5905   1
   1 -12   1 1409.43 61.3920   4
   1 -12   1 1411.20 60.3286   3
   1 -12   1 1313.38 48.2562  10
  -1 -12  -1 1394.04 47.7854   6
   1 -12   1 1298.41 48.6961  11
  -1 -12  -1 1382.74 48.2921  10
  -1 -12  -1 1252.08 48.5068  12
   1 -12   1 1278.96 58.1914   5
  -1 -12  -1 1359.87 58.1223   3
   1 -12   1 1269.03 48.2528   6
  -1 -12  -1 1371.73 58.7828   5
  -1 -12  -1 1306.78 60.8874   1
   1  12   1 1329.38 48.8538  11
   1  12   1 1317.33 48.5640  11
   1  12   1 1312.97 60.4815   2
   1  12   1 1261.74 57.4241   3
   1  12   1 1394.39 61.3403   1
  -1  12  -1 1377.33 47.6363   7
  -1  12  -1 1393.71 48.8300  11
   1  12   1 1285.91 48.0841   8
  -1  12  -1 1314.15 59.7638   4
  -1  12  -1 1367.45 59.3177   3
  -1  12  -1 1396.38 48.0765  12
  -1  12  -1 1319.05 47.8484   8
  -1  12  -1 1317.34 60.2886   1
  -1  12  -1 1439.57 60.7463   2
  -1  12  -1 1323.69 58.5371   5
   1  12   1 1327.10 60.1280   2
   1  12   1 1326.63 53.9970   4
  -2 -12  -1 47.2709 9.14958   5
   2 -12   1 39.5135 1.94494  12
   2 -12   1 20.8122 8.68486   3
   2 -12   1 37.6668 2.42938  11
   2 -12   1 33.6319 2.15735   9
  -2 -12  -1 44.7109 7.79700   3
   2 -12   1 35.1026 1.56695   7
   2 -12   1 35.5735 2.16869   6
  -2 -12  -1 34.5276 2.19823  11
   2 -12   1 26.1755 7.95660   1
   2 -12   1 21.0894 6.70951   5
  -2 -12  -1 54.0330 6.28938   4
   2 -12   1 36.9940 8.35602   2
  -2 -12  -1 35.2395 2.25333  12
   2 -12   1 35.3331 2.04967  10
   2 -12   1 34.4583 9.06840   4
  -2 -12  -1 40.9896 9.36518   2
  -2 -12  -1 35.7451 2.00911   9
  -2 -12  -1 37.3076 1.59123   6
   2  12   1 26.0471 8.26601   1
  -2  12  -1 23.1697 8.68564   3
   2  12   1 27.5410 7.89397   5
  -2  12  -1 36.9236 2.47304  11
   2  12   1 35.3470 2.29078  11
  -2  12  -1 35.8971 8.32930   5
  -2  12  -1 37.8494 8.65292   2
   2  12   1 34.2352 2.00612   8
  -2  12  -1 34.0161 1.80085   8
   2  12   1 38.3838 9.36491   2
   2  12   1 25.4935 6.60528   3
   2  12   1 31.1438 8.72299   1
  -2  12  -1 36.8890 1.78410  12
  -2  12  -1 35.3249 8.81754   4
  -2  12  -1 36.6694 1.54169   7
  -2  12  -1 28.8603 8.06357   1
   2  12   1 37.0949 2.12515  10
  -3 -12  -1 1.01904 3.15135   4
  -3 -12  -1 7.33809 3.14637   4
  -3 -12  -1 7.73659 5.05834   3
   3 -12   1 -0.4066 6.13652   1
   3 -12   1 -3.4848 6.52623   3
  -3 -12  -1 6.26226 1.05464  11
  -3 -12  -1 5.31619 0.99306  12
   3 -12   1 4.31097 0.96746  11
  -3 -12  -1 12.7833 6.78630   2
   3 -12   1 4.16208 5.91556   5
  -3 -12  -1 4.73751 0.43185   6
  -3 -12  -1 5.27419 0.41200   6
   3 -12   1 -4.4952 8.18565   4
   3 -12   1 3.62305 0.69931  10
  -3 -12  -1 0.43004 5.72990   5
   3 -12   1 5.27943 0.48277   7
   3 -12   1 5.25961 0.91349   6
  -3 -12  -1 5.39866 0.76963   9
   3 -12   1 5.34595 0.92492   9
   3 -12   1 8.09004 6.77025   2
  -3  12  -1 6.72130 6.83699   3
  -3  12  -1 7.22646 5.65328   1
  -3  12  -1 15.8746 6.73605   5
  -3  12  -1 4.81364 0.46873   7
   3  12   1 6.56727 6.29861   1
  -3  12  -1 4.36097 0.46327  12
  -3  12  -1 18.6753 7.98020   2
   3  12   1 16.9211 8.11877   2
   3  12   1 10.3888 5.46099   3
   3  12   1 4.71211 0.75016   9
  -3  12  -1 5.59133 7.23404   4
  -3  12  -1 4.40631 1.01372  11
   3  12   1 5.90937 0.89681   8
   3  12   1 7.36468 1.03898  10
   3  12   1 0.31659 5.84611   5
  -3  12  -1 5.77609 0.80069   8
   3  12   1 8.67633 7.02389   1
  -4 -12  -1 165.573 7.98866  11
   4 -12   1 157.750 7.60289  11
   4 -12   1 150.744 6.45127   7
   4 -12   1 167.380 7.21994   9
  -4 -12  -1 170.810 6.26910   6
  -4 -12  -1 168.349 6.64257   9
   4 -12   1 171.849 7.08589  10
  -4 -12  -1 168.246 7.39862  12
   4 -12   1 170.888 7.35400   6
  -4  12  -1 178.751 7.81596  11
   4  12   1 172.879 7.20055  10
   4  12   1 167.640 7.16167   8
  -4  12  -1 172.721 6.22242  12
  -4  12  -1 171.521 6.15542  12
  -4  12  -1 178.355 6.55248   7
   4  12   1 154.688 6.56832   9
  -4  12  -1 173.137 6.98544   8
   5 -12   1 85.4808 4.21661  10
  -5 -12  -1 85.3736 4.58093  11
   5 -12   1 86.6662 4.46161   6
   5 -12   1 83.5557 4.22951   9
  -5 -12  -1 85.6186 4.45363  12
  -5 -12  -1 88.5145 3.58803   9
   5  12   1 74.2877 3.45467   9
   5  12   1 85.1093 4.30668   8
   5  12   1 86.7907 4.28939  10
  -5  12  -1 81.3375 4.51656   7
  -5  12  -1 92.4242 5.48421  11
  -6 -12  -1 155.325 5.76037   9
  -6 -12  -1 144.628 5.87727   6
  -6 -12  -1 157.578 7.03416  12
   6 -12   1 139.879 6.69971   9
   6 -12   1 142.044 6.71754  10
  -6 -12  -1 161.678 7.45332  11
   6 -12   1 146.987 7.06672   6
   6  12   1 153.846 6.94987  10
   6  12   1 159.197 7.07285   8
  -6  12  -1 153.606 7.58106  11
  -6  12  -1 160.090 6.35442   7
   7 -12   1 93.9924 5.25299   6
   7 -12   1 102.935 5.02722  10
  -7 -12  -1 100.978 5.54689  11
  -7 -12  -1 88.3569 5.37681  12
   7 -12   1 90.0823 4.74253   9
   7  12   1 95.7067 5.13168   8
   7  12   1 98.2910 5.06868  10
  -7  12  -1 103.066 5.71933  11
  -7  12  -1 96.4415 4.50313   7
  -8 -12  -1 11.8271 1.76027  12
   8 -12   1 11.1276 1.79375   6
   8 -12   1 11.6040 1.39568   9
  -8 -12  -1 13.1248 2.16514  11
   8 -12   1 13.2016 1.86930  10
   8  12   1 15.2694 1.74266  10
  -8  12  -1 14.2231 2.27925  11
   8  12   1 13.6614 1.91863   8
  -9 -12  -1 21.4190 2.85665  11
   9 -12   1 16.5431 2.20162  10
   9 -12   1 18.3374 2.85310   6
   9  12   1 14.8091 2.21635   8
  -9  12  -1 10.2597 2.18749  11
   9  12   1 14.5104 2.04212  10
  10 -12   1 -0.5955 0.62697  10
  10 -12   1 -0.7282 0.90315   6
 -10 -12  -1 0.49459 1.42366  11
  10  12   1 1.94302 1.05290   8
  10  12   1 -0.4524 0.60907  10
  11 -12   1 25.9566 2.62624  10
  11 -12   1 30.0335 3.10723   6
  11  12   1 27.0302 2.84947  10
  11  12   1 34.2836 3.18739   8
  12 -13  -1 6.17518 1.63751  10
  12 -13  -1 5.91756 1.72956   6
  12  13  -1 6.13174 1.75022   8
  12  13  -1 7.43758 1.81508  10
 -11 -13   1 3.67871 1.85377  11
 -11 -13   1 5.99121 1.50450  12
  11 -13  -1 5.39078 1.44984  10
  11 -13  -1 6.04542 1.81693   6
  11  13  -1 4.54822 1.44735   8
 -11  13   1 9.22710 1.63338   7
 -11  13   1 1.00801 2.14901  11
  11  13  -1 7.85966 1.73085  10
 -10 -13   1 3.37823 1.57204  11
  10 -13  -1 1.44811 0.82227  10
  10 -13  -1 1.38773 1.20531   6
 -10 -13   1 3.72428 1.27745  12
  10  13  -1 1.72482 0.89414  10
 -10  13   1 2.44066 0.91027   7
  10  13  -1 2.57417 1.25102   8
 -10  13   1 3.84160 1.73089  11
  -9 -13   1 2.25721 1.25777  11
   9 -13  -1 0.53937 0.64083  10
   9 -13  -1 0.16087 0.90518   6
  -9 -13   1 0.40368 0.81028  12
   9  13  -1 0.55665 0.62618  10
  -9  13   1 -0.7845 0.50582   7
  -9  13   1 -0.7652 0.91010  11
   8 -13  -1 9.20659 1.62453   6
  -8 -13   1 8.00905 0.78365   9
   8 -13  -1 8.69451 1.52873  10
  -8 -13   1 5.97265 1.38421  12
   8  13  -1 8.02032 1.44549  10
  -8  13   1 11.3219 2.16646  11
  -8  13   1 8.17742 1.48337   7
   8  13  -1 8.99709 1.48804   8
   7 -13  -1 9.82120 1.51489   9
   7 -13  -1 9.60287 1.51935  10
   7 -13  -1 7.57693 1.37830   6
  -7 -13   1 7.89852 0.84318   9
  -7 -13   1 9.16476 1.55317  12
  -7 -13   1 10.7489 1.91279  11
  -7  13   1 7.53303 0.63724  12
   7  13  -1 8.67858 1.38303   8
   7  13  -1 8.28230 1.41508  10
  -7  13   1 8.58558 1.81669  11
  -7  13   1 7.73298 0.67680  12
  -7  13   1 8.71454 1.19997   7
  -6 -13   1 198.714 9.07358  11
  -6 -13   1 190.818 7.97690   9
   6 -13  -1 193.670 8.49173   9
   6 -13  -1 189.094 8.51414   6
  -6 -13   1 192.210 8.53484  12
  -6  13   1 203.410 7.49474  12
  -6  13   1 193.970 7.57261  12
   6  13  -1 193.921 8.45903  10
  -6  13   1 184.482 9.22732  11
  -6  13   1 195.560 7.90809   7
  -6  13   1 186.113 8.18178   8
   6  13  -1 192.687 8.22083   8
   5 -13  -1 -0.6836 0.36128   9
   5 -13  -1 -0.1083 0.34148  10
   5 -13  -1 0.07486 0.43450   6
  -5 -13   1 1.26631 0.46410   9
  -5 -13   1 0.53473 0.57131  11
  -5 -13   1 1.20377 0.65653  12
  -5  13   1 0.35318 0.30390  12
  -5  13   1 -0.8464 0.41627  11
  -5  13   1 -0.2126 0.28907   7
   5  13  -1 0.17828 0.50198  10
   5  13  -1 -0.3430 0.31899   8
  -5  13   1 -0.0211 0.29723  12
  -5  13   1 -0.1476 0.36802   8
  -4 -13   1 802.017 31.4396  12
   4 -13  -1 890.102 31.5285   9
   4 -13  -1 873.863 31.3450   6
  -4 -13   1 843.822 31.8322  11
   4 -13  -1 839.086 31.2052  10
  -4 -13   1 840.075 30.9329   9
  -4  13   1 859.772 30.7481  12
  -4  13   1 796.761 30.9259   8
   4  13  -1 870.797 31.3493  10
  -4  13   1 855.490 32.1648  11
   4  13  -1 848.715 30.9704   8
  -4  13   1 838.474 30.7201   7
  -3 -13   1 164.515 18.7126   2
   3 -13  -1 167.509 6.94031  10
  -3 -13   1 167.763 7.35706  11
   3 -13  -1 167.214 22.3427   4
  -3 -13   1 150.528 13.8233   4
  -3 -13   1 167.164 6.83276   9
   3 -13  -1 180.942 18.6603   2
  -3 -13   1 168.699 15.0062   3
   3 -13  -1 180.598 16.3180   5
  -3 -13   1 183.352 16.6226   5
   3 -13  -1 150.766 19.8863   3
   3 -13  -1 164.476 6.94237   6
   3 -13  -1 157.463 7.10055   9
  -3 -13   1 163.283 18.3041   1
  -3 -13   1 160.689 7.15718  12
   3 -13  -1 173.751 17.2570   1
   3  13  -1 160.276 16.9340   2
  -3  13   1 162.135 6.66640   8
   3  13  -1 168.641 15.6452   3
   3  13  -1 174.184 7.04848  10
   3  13  -1 164.389 6.63950   8
  -3  13   1 166.039 16.7178   5
  -3  13   1 181.745 18.8667   2
  -3  13   1 153.066 15.9014   1
   3  13  -1 148.242 20.0108   5
  -3  13   1 167.750 7.65268  11
  -3  13   1 160.646 6.49806   7
   3  13  -1 176.711 19.1110   1
  -3  13   1 156.661 15.9983   3
  -3  13   1 178.280 17.9293   4
   2 -13  -1 345.686 24.2866   1
   2 -13  -1 363.055 24.1456   3
  -2 -13   1 330.950 13.1877   9
  -2 -13   1 334.712 24.2103   2
   2 -13  -1 332.779 13.1055   6
  -2 -13   1 344.443 22.4973   3
   2 -13  -1 331.499 13.4210   9
   2 -13  -1 341.730 23.2698   4
   2 -13  -1 341.852 24.4711   2
  -2 -13   1 352.849 21.9240   4
   2 -13  -1 348.879 23.2358   5
  -2 -13   1 364.168 12.9661   6
  -2 -13   1 311.227 13.3418  12
  -2 -13   1 330.863 13.5560  11
  -2 -13   1 343.816 22.9885   5
   2  13  -1 341.699 13.0594   8
  -2  13   1 354.452 23.6837   3
  -2  13   1 370.258 24.9230   2
   2  13  -1 358.569 13.2954  10
   2  13  -1 415.395 25.1584   5
  -2  13   1 330.774 12.9010   8
   2  13  -1 372.890 25.2545   1
   2  13  -1 381.851 23.1961   3
  -2  13   1 347.089 24.2919   1
  -2  13   1 339.407 13.9218  11
   2  13  -1 343.644 24.9914   1
  -2  13   1 379.624 25.0170   4
  -2  13   1 359.632 12.8732   7
  -2  13   1 340.261 22.9673   5
   2  13  -1 321.306 23.6850   2
  -1 -13   1 0.61690 0.35124   8
   1 -13  -1 -1.1654 4.93186   5
  -1 -13   1 0.78721 0.43455  11
   1 -13  -1 2.61204 5.13032   3
  -1 -13   1 1.00630 0.36387  10
  -1 -13   1 1.02014 0.40045   6
   1 -13  -1 0.94003 0.44288   9
  -1 -13   1 3.47339 5.04669   3
   1 -13  -1 5.95209 6.37848   1
  -1 -13   1 0.90569 0.43018  12
  -1 -13   1 2.89345 5.07610   4
   1 -13  -1 1.11742 0.43192  10
  -1 -13   1 7.56286 6.35157   2
   1 -13  -1 0.68417 0.32262   6
   1 -13  -1 1.88447 5.05148   4
  -1 -13   1 6.88111 5.84009   5
   1 -13  -1 4.92152 5.72186   2
  -1 -13   1 2.63667 5.32010   5
  -1 -13   1 1.94991 0.53743   9
  -1  13   1 -0.9620 5.71639   2
   1  13  -1 1.21620 0.33565   8
  -1  13   1 1.42700 0.45274  10
   1  13  -1 -2.5974 5.19036   2
   1  13  -1 -3.8953 4.97209   3
  -1  13   1 0.73554 0.31901   8
   1  13  -1 -1.5099 4.65502   4
   1  13  -1 -5.2791 4.98408   1
  -1  13   1 5.95116 6.18474   5
   1  13  -1 -0.4382 5.18415   1
  -1  13   1 0.96466 0.33777   7
   1  13  -1 1.33696 0.47071  10
  -1  13   1 1.53991 0.65472  11
  -1  13   1 -3.0144 5.09222   1
  -1  13   1 -3.1049 5.17056   3
   1  13  -1 5.42206 5.15545   5
  -1  13   1 -2.9024 4.98591   4
   0 -13   1 254.951 19.1086   3
   0 -13  -1 233.071 18.2503   3
   0 -13   1 238.370 9.87902  10
   0 -13   1 243.370 9.79302   6
   0 -13  -1 264.524 20.3631   1
   0 -13  -1 257.988 9.55515   6
   0 -13   1 228.972 18.5722   4
   0 -13   1 255.973 9.64020   8
   0 -13   1 255.085 19.7588   5
   0 -13   1 255.180 10.2856  12
   0 -13  -1 249.802 10.0310   9
   0 -13   1 255.999 10.2015  10
   0 -13   1 256.184 10.0454   9
   0 -13   1 243.753 19.0777   5
   0 -13   1 274.856 20.5023   1
   0 -13  -1 267.725 19.2072   5
   0 -13  -1 260.932 9.91931  10
   0 -13  -1 265.310 19.0054   5
   0 -13  -1 249.709 16.4770   4
   0  13  -1 255.463 19.2047   4
   0  13  -1 235.591 19.1171   2
   0  13   1 247.612 19.9896   2
   0  13  -1 254.735 9.43049   8
   0  13   1 266.588 17.3959   4
   0  13  -1 260.469 10.4178  11
   0  13   1 247.335 9.61465   8
   0  13  -1 299.482 20.2620   2
   0  13   1 249.023 9.53291   6
   0  13  -1 251.361 18.5477   3
   0  13   1 239.536 19.6509   1
   0  13  -1 245.140 19.4101   1
   0  13   1 246.925 10.4301  11
   0  13   1 250.216 20.3379   2
   0  13   1 226.256 17.9447   3
  -1 -13  -1 23.6561 1.60459  10
  -1 -13  -1 27.5229 8.56499   1
   1 -13   1 19.0982 7.23731   4
   1 -13   1 23.6102 1.89162  11
   1 -13   1 21.5001 1.57817   6
  -1 -13  -1 9.40011 6.71492   3
  -1 -13  -1 21.8103 1.56620   9
  -1 -13  -1 26.0022 1.28434   6
   1 -13   1 22.5035 1.51257  12
   1 -13   1 8.85420 5.81667   5
   1 -13   1 27.4887 8.81967   1
  -1 -13  -1 22.3264 1.74113  12
  -1 -13  -1 16.4507 6.72001   5
   1 -13   1 24.5415 1.61117  10
   1 -13   1 15.8067 5.96797   5
  -1 -13  -1 25.9905 5.48817   4
   1 -13   1 29.6495 7.65467   3
   1 -13   1 22.0632 1.65199   9
   1 -13   1 25.8012 7.46791   2
  -1 -13  -1 17.6532 6.82277   5
   1  13   1 28.9366 5.72945   4
  -1  13  -1 24.6844 1.14935   7
  -1  13  -1 29.2774 9.42248   2
  -1  13  -1 7.73237 6.18192   1
   1  13   1 21.6246 7.04576   2
  -1  13  -1 15.6476 6.47431   5
  -1  13  -1 24.9308 1.93364  11
  -1  13  -1 24.7499 1.33045   8
   1  13   1 21.1308 1.41768   8
   1  13   1 23.0851 1.94269  11
   1  13   1 24.2166 6.88782   3
  -1  13  -1 20.7518 7.92913   4
   1  13   1 28.1252 8.07982   2
  -1  13  -1 14.2273 6.75277   3
   1  13   1 22.4078 6.93584   1
  -2 -13  -1 22.9361 6.57547   3
  -2 -13  -1 24.3517 1.15765   6
   2 -13   1 21.3973 1.51966  10
  -2 -13  -1 32.4618 9.10215   2
   2 -13   1 20.5919 1.79048  11
  -2 -13  -1 20.2223 1.61087   9
  -2 -13  -1 24.8329 5.65246   4
  -2 -13  -1 21.0726 1.70337  11
   2 -13   1 22.2446 1.70517   9
   2 -13   1 22.8549 1.65615   6
  -2 -13  -1 20.3719 7.89739   5
   2 -13   1 24.8949 1.46905  12
   2 -13   1 23.0932 7.76322   3
  -2 -13  -1 18.7455 1.65533  12
   2 -13   1 21.2725 7.63332   2
   2 -13   1 11.0470 6.74227   1
   2  13   1 21.9263 1.49605   8
   2  13   1 12.9266 7.13376   1
  -2  13  -1 21.8220 1.88082  11
   2  13   1 23.1536 1.60664  10
  -2  13  -1 41.1348 10.4031   4
  -2  13  -1 30.1902 8.09873   3
  -2  13  -1 22.9403 1.30895  12
  -2  13  -1 14.7436 6.37653   5
  -2  13  -1 22.5821 1.07074   7
  -2  13  -1 20.5425 1.30985   8
   2  13   1 13.6108 7.67042   2
  -2  13  -1 6.30270 6.59540   2
   2  13   1 43.2771 15.0040   5
   2  13   1 19.1194 6.42167   3
   2  13   1 21.5765 7.58215   1
  -2  13  -1 16.8320 6.78461   1
  -3 -13  -1 309.147 11.7948   9
   3 -13   1 296.055 13.0716  11
  -3 -13  -1 310.614 12.4267  12
  -3 -13  -1 325.799 11.2271   6
   3 -13   1 326.155 12.2976   9
   3 -13   1 295.932 11.2823   7
   3 -13   1 290.174 11.8993  10
  -3 -13  -1 317.928 11.1875   6
   3 -13   1 303.014 12.1789   6
  -3  13  -1 314.930 11.2827   7
   3  13   1 305.491 11.9759   8
  -3  13  -1 289.048 11.9697  12
  -3  13  -1 311.143 11.7502   8
  -3  13  -1 306.825 12.7068  11
   3  13   1 307.289 12.0756  10
   4 -13   1 128.624 5.72630   6
   4 -13   1 109.473 4.73087   7
  -4 -13  -1 122.411 5.78524  11
   4 -13   1 123.340 5.42311  10
   4 -13   1 114.666 5.51012   9
  -4 -13  -1 118.288 5.73079  12
  -4 -13  -1 117.952 4.54975   6
  -4 -13  -1 122.789 5.03015   9
   4  13   1 122.669 5.47313   8
  -4  13  -1 114.755 4.51991  12
  -4  13  -1 126.191 4.81026   7
  -4  13  -1 118.984 6.56759  11
  -4  13  -1 123.235 5.28621   8
   4  13   1 120.320 5.48661  10
  -5 -13  -1 2.91750 0.93701  12
   5 -13   1 1.77793 0.67003  10
  -5 -13  -1 1.22088 0.70739  11
  -5 -13  -1 1.37013 0.35529   6
   5 -13   1 2.44068 0.74752   9
  -5 -13  -1 1.50228 0.41254   9
   5  13   1 2.15291 0.42478   9
  -5  13  -1 1.50889 0.80602  11
  -6 -13  -1 16.8809 1.83611  11
  -6 -13  -1 13.5930 0.96722   6
  -6 -13  -1 14.9215 0.95686   9
  -6 -13  -1 15.4809 1.64250  12
   6 -13   1 14.6446 1.59220   9
   6 -13   1 15.4925 1.51738  10
   6 -13   1 13.7130 1.85542   6
   6  13   1 17.3290 1.75904   8
  -6  13  -1 14.3284 2.11038  11
   6  13   1 15.2296 1.59591  10
  -6  13  -1 14.6727 1.22371   7
  -7 -13  -1 202.466 9.04256  12
   7 -13   1 200.920 8.77280   9
   7 -13   1 214.232 8.92447  10
   7 -13   1 186.552 9.12296   6
  -7 -13  -1 207.517 9.51118  11
   7  13   1 196.554 8.92906  10
   7  13   1 201.519 9.08473   8
  -7  13  -1 205.929 8.30615   7
  -7  13  -1 208.053 9.77567  11
   8 -13   1 0.01555 0.64466   6
   8 -13   1 -0.2417 0.49562  10
  -8 -13  -1 0.44645 0.66627  12
   8 -13   1 0.40775 0.59394   9
  -8 -13  -1 -1.2430 0.83741  11
   8  13   1 0.46853 0.75994   8
   8  13   1 -0.1712 0.49340  10
  -8  13  -1 -0.4409 0.91963  11
   9 -13   1 0.72361 0.66577  10
   9 -13   1 0.22194 0.90578   6
   9  13   1 0.36447 0.78482   8
   9  13   1 -0.5811 0.54258  10
  -9  13  -1 1.37555 1.23548  11
  10 -13   1 20.6243 2.81331   6
 -10 -13  -1 17.4091 3.25536  11
  10 -13   1 19.8854 2.22433  10
  10  13   1 21.7459 2.35635  10
  10  13   1 19.6974 2.77023   8
  11 -13   1 3.41117 1.24660  10
  11 -13   1 3.02395 1.37939   6
  11  13   1 0.91183 1.05465  10
  11  13   1 0.40379 1.13881   8
  12 -14  -1 35.1415 3.39202  10
  12 -14  -1 36.2535 3.58106   6
 -12 -14   1 32.3288 3.57105  12
  12  14  -1 40.0445 3.66866   8
  12  14  -1 37.2651 3.47008  10
  11 -14  -1 22.1686 2.48262  10
 -11 -14   1 19.7383 3.14821  11
  11 -14  -1 17.6055 2.70106   6
 -11 -14   1 20.2527 2.62142  12
 -11  14   1 18.9736 2.67098   7
  11  14  -1 20.9390 2.76685   8
  11  14  -1 23.3338 2.59474  10
 -11  14   1 22.5014 3.51835  11
 -10 -14   1 35.8019 3.10701  12
 -10 -14   1 42.5208 3.90185  11
  10 -14  -1 32.0530 2.94512  10
  10 -14  -1 34.3282 3.21934   6
 -10  14   1 36.8776 3.85608  11
 -10  14   1 35.1606 2.68354   7
  10  14  -1 30.8417 2.95154  10
  10  14  -1 35.4862 3.11157   8
   9 -14  -1 9.42818 2.32713  10
  -9 -14   1 13.8808 2.00461  12
   9 -14  -1 14.0636 2.50523   6
  -9 -14   1 11.3420 2.24540  11
   9  14  -1 13.8540 2.28921  10
  -9  14   1 14.7994 1.67349   7
   9  14  -1 14.6282 2.02698   8
  -9  14   1 15.1556 2.61882  11
  -8 -14   1 1.78393 0.50237   9
   8 -14  -1 1.47189 0.78901  10
   8 -14  -1 0.93127 0.88182   6
  -8 -14   1 1.90909 1.16412  11
  -8 -14   1 2.47994 0.99816  12
   8  14  -1 1.32901 0.84853  10
  -8  14   1 2.78750 1.26126  11
  -8  14   1 1.66695 0.80581   7
   8  14  -1 2.38493 0.89661   8
   7 -14  -1 15.5304 1.75482   9
   7 -14  -1 17.8910 1.92619   6
  -7 -14   1 17.3040 2.41667  11
  -7 -14   1 16.0591 1.82310   9
  -7 -14   1 18.3954 1.93350  12
   7 -14  -1 15.3205 1.70627  10
   7  14  -1 18.5379 1.90377  10
   7  14  -1 15.9335 1.70134   8
[truncated: 2,358,177 more chars]
